# Supplementary material for: GWAS Based on RNA-Seq SNPs and High-Throughput Phenotyping Combined with Climatic Data Highlights the Reservoir of Valuable Genetic Diversity in Regional Tomato Landraces
Source: Genes (Basel). 2020 Nov 23;11(11):1387. doi: 10.3390/genes11111387 (PMC7709041; doi:10.3390/genes11111387)
Supplement: Supplementary file 1 [file genes-11-01387-s001.zip]

Archive with 10 entries (9 files):
- Supplementary_Data_Tables_Figures/
- Supplementary_Data_Tables_Figures/Supplementary_Figures.docx
- Supplementary_Data_Tables_Figures/Supplementary_tables.xlsx
- Supplementary_Data_Tables_Figures/tmt_120g_2470SNPs.hmp.txt
- Supplementary_Data_Tables_Figures/tmt_carotenoids_traits_BLUPs.txt
- Supplementary_Data_Tables_Figures/tmt_climate_traits.txt
- Supplementary_Data_Tables_Figures/tmt_conventional_traits_BLUPs.txt
- Supplementary_Data_Tables_Figures/tmt_kinship_120i_2470SNPs.txt
- Supplementary_Data_Tables_Figures/tmt_pop_str_K3.txt
- Supplementary_Data_Tables_Figures/tmt_TomatoAnalizer_traits_BLUPs.txt
