# Supplementary material for: GWAS Based on RNA-Seq SNPs and High-Throughput Phenotyping Combined with Climatic Data Highlights the Reservoir of Valuable Genetic Diversity in Regional Tomato Landraces
Source: Genes (Basel). 2020 Nov 23;11(11):1387. doi: 10.3390/genes11111387 (PMC7709041; doi:10.3390/genes11111387)
Supplement: Supplementary file 1 [file genes-11-01387-s001.zip › Supplementary_Data_Tables_Figures/Supplementary_tables.xlsx]

## Sheet: Table_S1
Table S1. Accessions, names, origin, donors and details for the analysis performed on each accession.
No.	Code	Pop	Name	Country CODE	Town/City	Longitude	Latitude	Year of collection	Donor	Donor (other reference/name)	Field_trial 2012	Greenhouse trial 2013	RNAseq
1	P01	SLR	Arracadas	ITA	Ozieri	9.00006	40.5862	2005	Vincenzo Caragliu	.	YES	YES	YES
2	P02	SLR	Lorighittas	ITA	Ales	8.8115	39.7699	2006	Pasquale Ladoni	.	YES	YES	YES
3	P03	SLR	Tammatta sarda (ex Grande costoluto)	ITA	Ales	8.8115	39.7699	2006	Pasquale Ladoni	.	YES	YES	YES
4	P04	SLR	Tramatticasa tundasa a siccu	ITA	Giba	8.63526	39.0715	2006	Gianfranco Mura	.	YES	YES	YES
5	P05	SLR	Lorigheddas de appiccai	ITA	Giba	8.63526	39.0715	2006	Gianfranco Mura	.	YES	YES	YES
6	P07	SLR	Tamatta sarda	ITA	Gesico	9.10817	39.6132	2006	Terenzio Schirru	.	YES	YES	YES
7	P07R	SLR	Tamatta sarda rosa	ITA	Gesico	9.10817	39.6132	2006	Terenzio Schirru	.	YES	YES	YES
8	P08	SLR	Tamatta siccada	ITA	Gesico	9.10817	39.6132	2006	Terenzio Schirru	.	YES	YES	YES
9	P08S2	SLR	Tamatta siccada 2	ITA	Gesico	9.10817	39.6132	2006	Terenzio Schirru	.	YES	YES	YES
10	P09	SLR	Pumatta antiga	ITA	Laerru	8.83364	40.8178	2006	Gavino Carta	.	YES	YES	YES
11	P10	SLR	Pumatta tipu cirio	ITA	Laerru	8.83364	40.8178	2006	Gavino Carta	.	YES	YES	YES
12	P16	SLR	Tamatta kaki	ITA	Gavoi	9.1944	40.163	2006	Peppina Satta	.	YES	YES	YES
13	P17C	SLR	Cuore di Bue	ITA	Gavoi	9.1944	40.163	2006	Peppina Satta	.	YES	YES	YES
14	P17S	SLR	Tamatta sarda	ITA	Gavoi	9.1944	40.163	2006	Peppina Satta	.	YES	YES	YES
15	P18	SLR	Tamatta	ITA	Olzai	9.14739	40.1823	2006	Antonio Porcu	.	YES	YES	YES
16	P19	SLR	Appimpirilloddi	ITA	Galtellì	9.61216	40.3849	2006	Francesco Fronteddu	.	YES	YES	YES
17	P21	SLR	Tamatta tipu San Marzano	ITA	Bonnanaro	8.76792	40.5334	2006	Gesuino Zamburri	.	YES	YES	YES
18	P23	SLR	Tramatta marmande	ITA	Bosa	8.50367	40.2952	2006	Giuseppe Mannu	.	YES	YES	YES
19	P25	SLR	Trematta	ITA	Cuglieri	8.56521	40.1878	2006	Salvatore Casule	.	YES	YES	YES
20	P26	SLR	Tramatta tunda	ITA	Scano Montiferro	8.58653	40.217	2006	Antonio Cambula	.	YES	YES	YES
21	P27A	SLR	Tramatta tunda A	ITA	Villagrande Strisaili	9.50959	39.9561	2007	Sebastiano Seoni	.	YES	YES	YES
22	P27B	SLR	Tramatta tunda B	ITA	Villagrande Strisaili	9.50959	39.9561	2007	Sebastiano Seoni	.	YES	YES	YES
23	P27C	SLR	Tramatta tunda C	ITA	Villagrande Strisaili	9.50959	39.9561	2007	Sebastiano Seoni	.	YES	YES	YES
24	P28	SLR	Tramatta 'e prutone	ITA	Villagrande Strisaili	9.50959	39.9561	2007	Sebastiano Seoni	.	YES	YES	YES
25	P29	SLR	Tamatta	ITA	Sadali	9.27006	39.8168	2007	Maria Deplano	.	YES	YES	YES
26	P30	SLR	A melasa a melasa	ITA	San Nicolò Gerrei	9.30698	39.497	2007	Antonio Porcu	.	YES	YES	YES
27	P31	SLR	Cor'e boi	ITA	San Nicolò Gerrei	9.30698	39.497	2007	Antonio Porcu	.	YES	YES	YES
28	P32	SLR	Tamatta kaki	ITA	San Nicolò Gerrei	9.30698	39.497	2007	Antonio Porcu	.	YES	YES	YES
29	P33	SLR	Tommatis mannu de bachis	ITA	Mamoiada	9.2839	40.2116	2007	Giovanni Angelo Solinas	.	YES	YES	YES
30	P34	SLR	Kaki	ITA	Villanova Franca	9.00197	39.6451	2007	Luigi Caria	.	YES	YES	YES
31	P36	SLR	Butirra	ITA	Villanova Franca	9.00197	39.6451	2007	Luigi Caria	.	YES	YES	YES
32	P37	SLR	Cor'e boi	ITA	Villanova Franca	9.00197	39.6451	2007	Luigi Caria	.	YES	YES	YES
33	P38	SLR	Cor'e boi	ITA	Sant'Andrea Frius	9.16991	39.4768	2007	Serra Sebastiano	.	YES	YES	YES
34	P39	SLR	Tonda	ITA	Sant'Andrea Frius	9.16991	39.4768	2007	Serra Sebastiano	.	YES	YES	YES
35	P40	CV	Cocktail	ITA	Ortisei	11.6704	46.5915	2008	.	.	YES	YES	YES
36	P41	SLR	Sant'Isidoro 1	ITA	Quartucciu	9.17475	39.2537	2009	Arturo Piras	.	YES	YES	YES
37	P42	SLR	Sant'Isidoro 2	ITA	Quartucciu	9.17475	39.2537	2009	Arturo Piras	.	YES	YES	NO
38	P43	SLR	Sant'Isidoro 3	ITA	Quartucciu	9.17475	39.2537	2009	Arturo Piras	.	YES	YES	YES
39	P44	SLR	Tamatta groga de appiccai	ITA	Escolca	9.11957	39.699	2009	Teresa Atzeni	.	NO	YES	YES
40	P45	SLR	Pomodoro di Gonnos (ex 5)	ITA	Gonnosfanadiga	8.66321	39.5005	2009	Associazione Biodiversità Gonnese	Mallica	YES	YES	YES
41	P46	SLR	Tamatta cor'e boi	ITA	Masullas (OR)	8.83726	39.7016	2010	Gianni Pia	Pia	YES	YES	YES
42	P47	SLR	Broccolittu da mensa	ITA	Burcei	9.39374	39.358600	2011	Eleonora Pireddu	AGRIS - Sardinia	YES	YES	YES
43	P48	SLR	Cuore di bue piriciola	ITA	Sinnai (loc.Corru de cerbu)	9.19789	39.3235	2011	Eleonora Pireddu	AGRIS - Sardinia	YES	YES	YES
44	P49	SLR	Cuore di bue	ITA	Isili	9.10082	39.7438	2011	Eleonora Pireddu	AGRIS - Sardinia	YES	YES	YES
45	P50	SLR	Cor'e boi	ITA	Burcei	9.36053	39.3455	2011	Eleonora Pireddu	AGRIS - Sardinia	YES	YES	YES
46	P51	SLR	Cuore di bue afesciara	ITA	Sinnai (Loc. malletta)	9.19789	39.3235	2011	Eleonora Pireddu	AGRIS - Sardinia	NO	YES	YES
47	P52	SLR	Cor'e' boi afriscilonada	ITA	Sinnai (Loc. Sas pragaxias)	9.19789	39.3235	2011	Eleonora Pireddu	AGRIS - Sardinia	YES	YES	YES
48	P53	ELR	A peperone	ITA	Bolsena	11.9864	42.6442	2008	UNITUS - Viterbo - IT	Prof. Andrea Mazzucato	YES	YES	YES
49	P54	ELR	SM scatolato	ITA	Bolsena	11.9864	42.6442	2008	UNITUS - Viterbo - IT	Prof. Andrea Mazzucato	YES	YES	YES
50	P55	ELR	Costoluto fiorentino	ITA	.	.	.	2008	UNITUS - Viterbo - IT	Prof. Andrea Mazzucato	YES	YES	YES
51	P56	ELR	Canestrino	ITA	Lucca	10.4951	43.8376	2008	UNITUS - Viterbo - IT	Prof. Andrea Mazzucato	NO	YES	YES
52	P57	ELR	Pantano romanesco	ITA	Bavicchi	.	.	2008	UNITUS - Viterbo - IT	Prof. Andrea Mazzucato	YES	YES	YES
53	P58	ELR	Scatolone di Bolsena	ITA	Bolsena	11.9864	42.6442	2008	UNITUS - Viterbo - IT	Prof. Andrea Mazzucato	YES	YES	YES
54	P59	ELR	Cuor di bue di Albenga	ITA	Olter	.	.	2008	UNITUS - Viterbo - IT	Prof. Andrea Mazzucato	YES	YES	YES
55	P60	CV	cv Ailsa Craig	.	.	.	.	2008	UNITUS - Viterbo - IT	Prof. Andrea Mazzucato	YES	YES	YES
56	P61	CV	cv VFNT	.	.	.	.	2008	UNITUS - Viterbo - IT	Prof. Andrea Mazzucato	YES	YES	YES
57	P62	CV	cv Chico III	.	.	.	.	2008	UNITUS - Viterbo - IT	Prof. Andrea Mazzucato	YES	YES	YES
60	P65	CV	cv M82	.	.	.	.	2008	UNITUS - Viterbo - IT	Prof. Andrea Mazzucato	YES	YES	YES
61	P72	SLR	Tondo	ITA	Villanova Forru	8.86897	39.6325	2009	COOP_SMP	.	YES	YES	YES
62	P73	SLR	Tondo	ITA	Escolca	9.11957	39.699	2009	COOP_SMP	.	YES	YES	YES
63	P74	SLR	Costoluto	ITA	Sestu	9.09194	39.3008	2009	COOP_SMP	.	YES	YES	NO
64	P75	SLR	Tondo	ITA	Sorgono	9.10196	40.0272	2009	COOP_SMP	.	YES	YES	YES
65	P76	ELR	Cuore di bue	FRA	Corsica	9.01289	42.0396	.	UNITUS - Viterbo - IT	Prof. Andrea Mazzucato	YES	YES	YES
66	P77	SLR	Tamattiga antiga	ITA	Terraseo	8.62599	39.2033	2011	Nicolò (Lillinu) Pisci	.	YES	YES	YES
67	P78	SLR	Cuore di bue	ITA	Alà dei Sardi	9.32708	40.6508	2009	Lorenzo Bua	.	YES	YES	YES
68	P80	SLR	Pomodoro genovese	ITA	Sassari	8.51561	40.7393	.	Pietro Arghittu	.	YES	YES	YES
69	P81	SLR	Campu perdu	ITA	Asinara	8.28299	41.0647	2009	Parco Nazionale dell'Asinara	Falqui	YES	YES	YES
70	P82	SLR	Grosso appiattito costoluto	ITA	Villamar	8.96057	39.6226	2009	COOP_SMP	.	YES	YES	YES
71	P83	SLR	Grosso appiattito costoluto	ITA	Furtei	8.94507	39.5634	2009	COOP_SMP	.	YES	YES	YES
72	P84	SLR	Grosso appiattito costoluto	ITA	siddi	8.88819	39.6724	2009	COOP_SMP	.	YES	YES	YES
73	P85	SLR	Grosso appiattito costoluto	ITA	Collinas	8.83992	39.6413	2009	COOP_SMP	.	YES	YES	NO
74	P86	SLR	Ovale	ITA	Tiana	9.14963	40.0666	2009	COOP_SMP	.	YES	YES	YES
75	P87	SLR	Tondo liscio appiattito	ITA	Ussassai	9.39437	39.8097	2009	COOP_SMP	.	NO	YES	YES
76	P88	SLR	Piccolo marmande	ITA	Sestu	9.09194	39.3008	2009	COOP_SMP	.	YES	YES	YES
77	P89	SLR	Eterogeneo	ITA	Sanluri	8.89989	39.5629	2009	COOP_SMP	.	YES	YES	YES
78	P90	SLR	Tondo liscio piccolo	ITA	Sanluri	8.89989	39.5629	2009	COOP_SMP	.	YES	YES	YES
79	P91	SLR	Eterogeneo	ITA	Sanluri	8.89989	39.5629	2009	COOP_SMP	.	YES	YES	YES
80	P101	CV	Rio Grande	ITA	.	.	.	.	Ingegnoli	.	YES	YES	YES
81	P102	CV	San Marzano Lampadina	ITA	.	.	.	.	Ingegnoli	.	YES	YES	YES
82	P103	CV	Costoluto Genovese	ITA	.	.	.	.	Ingegnoli	.	YES	YES	YES
83	P104	CV	Cuore di Bue	ITA	.	.	.	.	Ingegnoli	.	YES	YES	YES
84	P105	CV	Super Precoce Marmande	ITA	.	.	.	.	Ingegnoli	.	YES	YES	YES
85	P106	CV	Principe Borghese	ITA	.	.	.	.	Ingegnoli	.	YES	YES	YES
86	CGN14408	ELR	Chvatikovo Uslechtile	CZE	Czech Republic	15.4814	49.8003	.	CGN, Wageningen University (NL)	.	YES	YES	YES
87	CGN14459	ELR	Local	MDG	Madagascar	46.8312	-18.7774	.	CGN, Wageningen University (NL)	.	YES	YES	YES
88	CGN14469	ELR	Nepal 32	NPL	Nepal	85.3167	27.7167	.	CGN, Wageningen University (NL)	.	YES	YES	YES
89	CGN15258	ELR	Bakonycsernye 1	HUN	Hungary	19.5083	47.1671	.	CGN, Wageningen University (NL)	.	YES	YES	YES
90	CGN15262	ELR	Ganti	HUN	Hungary	19.5083	47.1671	.	CGN, Wageningen University (NL)	.	YES	YES	YES
91	CGN15311	ELR	MI 1/81	COD	Congo	23.5986	-4.34641	.	CGN, Wageningen University (NL)	.	YES	YES	YES
92	CGN15317	ELR	MII 1/81	COD	Congo	23.5986	-4.34641	.	CGN, Wageningen University (NL)	.	YES	YES	YES
93	CGN15396	ELR	Balady	LBN	Lebanon	35.8713	33.8726	.	CGN, Wageningen University (NL)	.	YES	YES	YES
94	CGN15413	ELR	Congolese Tomaat	COG	Congo	14.9274	-0.66262	.	CGN, Wageningen University (NL)	.	YES	YES	YES
95	CGN15460	ELR	Local	ESP	Spain	-6.14319	36.3079	.	CGN, Wageningen University (NL)	.	YES	YES	YES
96	CGN15470	ELR	Pyongyang Bun Hong	PRK	Korea	127.617	40.313	.	CGN, Wageningen University (NL)	.	YES	YES	YES
97	CGN15517	ELR	Local tomato	GHA	Ghana	-1.03182	7.95501	.	CGN, Wageningen University (NL)	.	YES	YES	YES
98	CGN15522	ELR	Local	PER	Peru	-74.7949	-9.79568	.	CGN, Wageningen University (NL)	.	YES	YES	YES
99	CGN15822	ELR	PI 127824	BOL	Bolivia	-64.4238	-16.7625	.	CGN, Wageningen University (NL)	.	YES	YES	NO
100	CGN15855	ELR	Gruntovyi Gribovskii 01180	RUS	Russian Federation	37.6941	55.5846	.	CGN, Wageningen University (NL)	.	YES	YES	YES
101	CGN15894	ELR	Pruno II	PER	Peru	-74.7949	-9.79568	.	CGN, Wageningen University (NL)	.	YES	YES	YES
102	CGN15895	ELR	Local	PRT	Portugal	-17	32.6667	.	CGN, Wageningen University (NL)	.	YES	YES	YES
103	CGN15924	ELR	Plum (local)	THA	Thailand	101.492	13.0396	.	CGN, Wageningen University (NL)	.	YES	YES	YES
104	CGN15925	ELR	PI 114969	IND	India	72.8943	19.1011	.	CGN, Wageningen University (NL)	.	YES	YES	YES
105	CGN15949	ELR	I 6582	HND	Honduras	-86.2531	14.7474	.	CGN, Wageningen University (NL)	.	YES	YES	YES
106	CGN15951	ELR	I 6604	CRI	Costa Rica	-84.2533	9.6249	.	CGN, Wageningen University (NL)	.	YES	YES	YES
107	CGN16325	ELR	Skopski Jabucar	MKD	Macedonia	21.7529	41.5908	.	CGN, Wageningen University (NL)	.	YES	YES	YES
108	CGN16332	ELR	Zaghebacka Kasna	YUG	Yugoslavia	20.2148	43.8821	.	CGN, Wageningen University (NL)	.	YES	YES	YES
109	CGN16760	ELR	Domates Edremit	TUR	Turkey	34.9175	38.9615	.	CGN, Wageningen University (NL)	.	YES	YES	YES
110	CGN16762	ELR	Limachino	CHL	Chile	-72.0703	-36.4566	.	CGN, Wageningen University (NL)	.	YES	YES	YES
111	CGN17058	ELR	Acme	USA	United States	-124.684	48.3635	.	CGN, Wageningen University (NL)	.	YES	YES	YES
112	CGN17079	ELR	Kujawski	POL	Poland	19.1375	51.9226	.	CGN, Wageningen University (NL)	.	YES	YES	YES
113	CGN17089	ELR	Hu Shi Zi Feng Ding	CHN	China	104.166	35.8601	.	CGN, Wageningen University (NL)	.	YES	YES	YES
114	CGN17125	ELR	Ostravske Rane	CSK	Czechoslovakia	19.5117	49.7813	.	CGN, Wageningen University (NL)	.	YES	YES	YES
115	CGN17129	ELR	Portocala	ROU	Romania	24.9762	45.9507	.	CGN, Wageningen University (NL)	.	YES	YES	YES
116	CGN18387	ELR	Tolna Megyei TF.	HUN	Hungary	19.5083	47.1671	.	CGN, Wageningen University (NL)	.	YES	YES	YES
117	CGN18399	ELR	Tomatillo	GTM	Guatemala	-90.224	15.7815	.	CGN, Wageningen University (NL)	.	YES	YES	NO
118	CGN18410	ELR	I 6121	GTM	Guatemala	-90.224	15.7815	.	CGN, Wageningen University (NL)	.	YES	YES	YES
119	CGN18412	ELR	I 6137	GTM	Guatemala	-90.224	15.7815	.	CGN, Wageningen University (NL)	.	YES	YES	YES
120	CGN18415	ELR	I 7113	GTM	Guatemala	-90.224	15.7815	.	CGN, Wageningen University (NL)	.	YES	YES	YES
121	CGN19157	ELR	Gondol	IDN	Indonesia	117.992	-2.46624	.	CGN, Wageningen University (NL)	.	YES	YES	YES
122	CGN23998	ELR	Lider 165	UKR	Ukraine	30.7279	50.3562	.	CGN, Wageningen University (NL)	.	YES	YES	YES
123	CGN23999	ELR	Rybka	SUN	Union of Sovietic Soc. Rep.	99.8438	65.9465	.	CGN, Wageningen University (NL)	.	YES	YES	YES
124	CGN24205	ELR	Local	PER	Peru	-74.7949	-9.79568	.	CGN, Wageningen University (NL)	.	YES	YES	YES
125	CGN24209	ELR	PI 118778	BRA	Brazil	-53.7891	-12.0393	.	CGN, Wageningen University (NL)	.	YES	YES	NO
126	CGN24453	ELR	San Marzano tipo Lampadina	ITA	Italy	14.7892	40.7506	.	CGN, Wageningen University (NL)	.	YES	YES	YES
127	CGN24465	ELR	Precoce	FRA	France	2.94434	45.6755	.	CGN, Wageningen University (NL)	.	YES	YES	YES
128	CGN24030	ELR	Yellow Pear	MEX	Mexico	-103.008	24.4472	.	CGN, Wageningen University (NL)	.	YES	YES	YES

## Sheet: Table_S2
Table S2. Phenotypic traits (conventional, and from Tomato Analyzer) and carotenoid contents as registered for the tomato collection. Bio-climatic data are also given (as obtained for the 108 geo-referenced accessions).
A) Conventional traits	Type	Trait	Code	Score
Flowering and inflorescence	Phenology	Interval flowering from sowing (days)	DTFs	.
		Interval flowering from transplanting (days)	DTFt	.
		Flowering-Ripening interval (days)	FRI	.
Plant and leaves	Plant trait	Plant Growth Type (score)	PGT	1 Dwarf 2 Determinate 3 Semi-determinate 4 Indeterminate
		Foliage density (score)	FD	3 Sparse 5 Intermediate 7 Dense
	Leaf trait	Leaf attitude (score)	LAT	3 Semi-erect 5 Horizontal 7 Drooping
		Leaf length (cm)	LLE	.
		Leaf width (cm)	LWI	.
		Length to width ratio (a/b)	LL/W	.
Flowering and inflorescence	Inflorescence trait	Inflorescence type (score)	ITP	1 Generally uniparous 2 Both (partly uniparous, partly multiparous) 3 Generally multiparous
		Number of flowers per inflorescence (no.)	NFI	.
		Stigma exertion (score)	SE	1 inserted 3 same height as highest anther 5 slightly exerted 7 exerted
Fruit development	Fruit size	Fruit weight (g)	FWG	.
		Fruit length (cm)	FLE	.
		Fruit width (cm)	FWI	.
		Length to width ratio (a/b)	FL/W	.
		Number of locules	NOL	.
		Pericarp thickness (mm)	PTK	.
	Fruit shape	Fruit shape (score)	FSH	1 Flattened (oblate) 2 Slightly flattened 3 Rounded 4 High rounded 5 Heart-shaped 6 Cylindrical (long oblong) 7 Pyriform 8 Ellipsoid (plum-shaped) 9 Pepper-like
		Shape of pistil scar (score)	SPS	1 Dot 2 Stellate 3 Linear 4 Irregular
		Shape of blossom end (score)	SBE	1 Indented 2 Flat 3 Pointed
		Shape of fruit section (score)	FSS	1 Round 2 Angular 3 Irregular
Fruit quality	Fruit quality	Fruit color (score)	FCO	1 Green 2 Yellow 3 Orange 4 Pink 5 Red 6 Other
		Sugar content (°Brix)	BRIX	.
		Presence of green stripes (score)	GRS	0 = no, 1 = yes
		Puffiness (score)	PUF	3 Slight 5 Intermediate 7 Severe
B) Precision phenotyping by Tomato Analyzer	Type	Trait	Code
Fruit development	Size	Longitudinal section area (cm2)	Area_L
		Transverse section area (cm2)	Area_T
		Longitudinal section perimeter (cm)	Perim_L
		Transverse section perimeter (cm)	Perim_T
		Width measured at ½ of the fruit’s height (cm)	Width_Mid_height _L
		Maximum horizontal distance of the fruit (cm)	Max_Width_L
		Maximum vertical distance of the fruit (cm)	Max_Height_L
		Height measured at 1⁄2 of the fruit’s widthcm)	Height_Mid_width_L
		Height measured along a curved line through the fruit (cm)	Curved_Height_L
	Shape index	Ratio of the maximum height to maximum width	FSH_In_Ext_I_L
		Ratio of height mid-width to width mid-height	FSH_In_Ext_II_L
		Ratio of curved height to the width of the fruit at mid-curved-height	Curved_FSH_Ind_L
	Blockiness	Ratio of the width at the upper blockiness position to width mid-height	Prox_FBL_L
		Ratio of the width at the lower blockiness position to width mid-height	Dist_FBL_L
		Ratio of the width at the upper blockiness position to the width at the lower blockiness position	FSH_Triangle_L
	Homogeneity	Best-fit ellipse to the area of the fruit; smaller values indicate more ellipsoidal fruits	Ellipsoid_L
		Best-fit circle to the area of the fruit; smaller values indicate circular fruits	Circular_L
		Ratio of the rectangle bounding the fruit to the rectangle bounded by the fruit	Rectangular_L
	Proximal fruit-end shape	Ratio of the average height of the shoulder points above the proximal end point to max height	Shoulder_Height_L
		Angle between best-fit lines drawn through the fruit perimeter on either side of the proximal end point. The points comprising 1% of the perimeter on either side of that center point are used in the regression.	Prox_Angle_m_L
		Angle between best-fit lines drawn through the fruit perimeter on either side of the proximal end point. The points comprising 5% of the perimeter on either side of that center point are used in the regression.	Prox_Angle_M_L
		Area of the proximal indentation at fruit shoulder/total area of the fruit, multiplied by 10	Prox_Indentation_Area_L
	Distal fruit-end shape	Angle between best-fit lines drawn through the fruit perimeter on either side of the distal end point. The points comprising 1% of the perimeter on either side of that center point are used in the regression.	Distal_Angle_m_L
		Angle between best-fit lines drawn through the fruit perimeter on either side of the distal end point. The points comprising 5% of the perimeter on either side of that center point are used in the regression.	Distal_Angle_M_L
		Area of the distal indentation of the fruit/total area of the fruit, multiplied by 10	Distal_Indentation_Area_L
		Area of the distal protrusion of the fruit/total area of the fruit, multiplied by 10	Distal_End_Protrusion_L
	Asymmetry	Area of the fruit above and below mid-height. Higher values indicate a greater area of the fruit below mid-height	Obovoid_L
		Area of the fruit above and below mid-height. Higher values indicate a greater area of the fruit above mid-height	Ovoid_L
		Average distance between a vertical line through the fruit at mid-width and the midpoint of the fruit’s width at each height	V.Asymmetry_L
		If the area of the fruit is greater below mid-height than above it: average distance between a horizontal line through the fruit at mid-height and the midpoint of the fruit’s height at each width	H.Asymmetry.ob_L
		If the area of the fruit is greater above mid-height than above it: average distance between a horizontal line through the fruit at mid-height and the midpoint of the fruit’s height at each width	H.Asymmetry.ov_L
		Ratio of the height at which the Maximum Width occurs to the Maximum Height	Width_Widest_Pos_L
	Internal eccentricity	Ratio of the height of the internal ellipse to the Maximum Height	Eccentricity_L
		ratio of the height of the internal ellipse to the distance between the bottom of the ellipse and the top of the fruit	Prox_Eccentricity_L
		ratio of the height of the internal ellipse to the distance between the top of the ellipse and the bottom of the fruit	Distal_Eccentricity_L
		Ratio of the internal ellipse’s height to its width (a/b)	FSH_Ind_Int_L
		Ratio of the area of the fruit outside the ellipse to the total area of the fruit	Eccentricity_Area_Ind_L
	Latitudinal section	Standard deviation of distances from the center of weight to the perimeter, multiplied by 100	Lobedness_Degree_T
		Ratio of the area within the pericarp boundary to the area of the fruit.	Pericarp_Area_T
		Ratio of the average length of pericarp along horizontal and vertical lines and average of the MaximumHeight and MaximumWidth	Pericarp_Thick_T
C) Carotenoids	Stage (registered at)	Compound (wavelength - nm)	Code
Fruit quality	Breaker and Ripe	Trans-lycopene (471 nm)	T-LYC
		Cis-lycopene (471 nm)	C-LYC
		Lutein (450 nm)	LUT
		β-carotene (450 nm)	β-CAR
	Only Ripe	γ-carotene (450)	γ-CAR
		Phytoene (286 nm)	PHY
D) Bio-climatic data	Type	Variable	Code
Climate	Location	Longitude	LON
		Latitude	LAT
	Temperature	Annual Mean Temperature	BIO1
		Mean Diurnal Range (Mean of monthly (max temp - min temp))	BIO2
		Isothermality (BIO2/BIO7) (* 100)	BIO3
		Temperature Seasonality (standard deviation *100)	BIO4
		Max Temperature of Warmest Month	BIO5
		Min Temperature of Coldest Month	BIO6
		Temperature Annual Range (BIO5-BIO6)	BIO7
		Mean Temperature of Wettest Quarter	BIO8
		Mean Temperature of Driest Quarter	BIO9
		Mean Temperature of Warmest Quarter	BIO10
		Mean Temperature of Coldest Quarter	BIO11
	Precipitation	Annual Precipitation	BIO12
		Precipitation of Wettest Month	BIO13
		Precipitation of Driest Month	BIO14
		Precipitation Seasonality (Coefficient of Variation)	BIO15
		Precipitation of Wettest Quarter	BIO16
		Precipitation of Driest Quarter	BIO17
		Precipitation of Warmest Quarter	BIO18
		Precipitation of Coldest Quarter	BIO19

## Sheet: Table S3
Table S3. Significant differences among the tomato accessions for the conventional quantitative traits in 2012 and 2013.
2012
Trait	Mean	Min	Max	SD	DF	SS	F	P
DTFs	58.3704	41	91	5.7292	121	38085.8	19.9696	****
DTFt	24.3591	7	57	5.72334	121	38071	20.0481	****
FRI	47.011	13	74	6.77091	121	31412.2	8.40742	****
NFI	12.1236	3	112	8.29851	121	34177.1	11.8375	****
LLE	33.9088	16	53	5.06389	121	16082.2	9.31344	****
LWI	31.7105	10.5	54	6.40443	121	26699.4	10.1658	****
LL/W	1.09437	0.6	2.6	0.171317	121	12.7478	5.00071	****
FWG	112.273	0.5	927	105.27	121	8.71534e+06	19.7729	****
FLE	4.89595	0.9	10.9	1.67402	121	2542.01	35.8264	****
FWI	5.71698	0.9	15	2.26692	121	4671.91	36.2689	****
FL/W	0.932744	0.34	2.56	0.351134	121	119.983	55.2129	****
NOL	5.7	2	17	3.87	121	15009.9	37.2726	****
PTK	0.444828	0.1	0.9	0.146995	121	12.0943	10.8763	****
BRIX	4.10588	2	9.5	0.954938	121	510.561	8.49965	****
2013
Trait	Mean	Min	Max	SD	DF	SS	F
DTFs	99.8567	67	128	10.4834	124	27931.8	4.6967	****
DTFt	45.022	13	74	9.99196	124	26105	5.11122	****
FRI	77.2279	55	112	11.2633	124	28092.5	3.17936	****
NFI	11.2492	3.7	43.7	5.50487	124	7876.43	5.0902	****
LLE	35.355	18	49	5.77286	124	6173.86	2.11984	****
LWI	31.8577	10.5	49	7.0586	124	9901.54	2.43588	****
LL/W	1.13785	0.9	1.9	0.161293	124	5.81362	3.13143	****
FWG	126.504	1	809.4	91.4355	124	6.11462e+06	16.6985	****
FLE	4.8609	1.1	10.6	1.47629	124	1964.71	41.5179	****
FWI	6.22984	1.2	14.6	2.13003	124	4057.94	39.5279	****
FL/W	0.8471	2	2.74	0.329705	124	105.904	80.4679	****
NOL	6.47053	0.37	27	4.4663	124	17821.7	39.0307	****
PTK	0.524274	0.1	1	0.150924	124	18.2957	23.3894	****
BRIX	4.73555	2.6	8.4	0.81868	124	445.687	12.6607	****
Min = minimum value, Max = maximum value, SD = standard deviation, DF = degrees of freedom, SS = sum of squares, F = F ratio
* P < 0.05, ** P < 0.01, *** P < 0.001, **** P < 0.0001.
DTFs, days to flowering from sowing (days); DTFt, days to flowering from transplanting (days); FRI, flowering-ripening interval (days); NFI, number of flowers per inflorescence; LLE, leaf length (cm); LWI, leaf width (cm); LL/W, leaf length/width; FWG, fruit weight (g); FLE, fruit length (cm); FWI, fruit width (cm); FL/W, fruit length/width; NOL, number of locules; PTK, pericarp thickness (cm); B…
FNI, inflorescence flowers number; LLE, leaf length (cm); LWI, leaf width (cm); LL/W, leaf length/width; FWG, fruit weight
(g); FLE, fruit length (cm); FWI, fruit width (cm); FL/W, fruit length/width; NOL, locules number; PTK, pericarp thickness (cm); BRIX,
degrees Brix (°Brix)

## Sheet: Table S4
Table S4: Shannon-weaver index for the qualitative traits evaluated in 2012 and 2013.
		2012			2013
Trait	N	Nc	H’	N	Nc	H’
ITP	109	3	0.549637	123	2	0.691809
SE	114	4	0.68369	113	4	0.539458
LAT	115	3	0.388632	123	3	0.130409
FD	114	3	0.445719	124	3	0.310885
PGT	120	2	0.332594	124	2	0.226497
FCO	117	4	0.407432	124	4	0.257481
FSH	116	8	0.566591	124	9	0.550363
GS	116	2	0.495411	123	2	0.0870995
SPS	116	3	0.600442	123	4	0.573511
SBE	117	3	0.652046	123	3	0.65524
FSS	115	3	0.531786	122	3	0.516764
PUF	118	3	0.172083	122	3	0.40599
Mean			0.485505			0.412125
N = Number of observations; Nc = Number of categories; H’ = Shannon-Weaver index () divided Unbiased Nei’s diversity (Nei, 1978).

## Sheet: Table S5
Table S5: Distribution and variance of the digital phenotyping descriptors as evaluated in 116 tomato accessions in 2013. The ANOVA was applied to the data to test for significant differences among traits.
Trait	Mean	Max	Min	SD	DF	SS	F	P	h2B
Longitudinal section
Perimeter	20.8977	40.6563	4.8264	6.37961	115	12709	19.6055	****	86.4843
Area	27.7167	78.5856	1.6775	14.6607	115	64838.4	14.2892	****	82.0911
Width Mid-height	6.03698	13.1572	1.4563	2.05952	115	1327.9	20.0621	****	86.6184
Maximum Width	6.11672	13.208	1.4647	2.057	115	1329.04	20.6685	****	87.0299
Height Mid-width	4.68958	9.5504	1.4055	1.48496	115	698.741	28.5227	****	90.3854
Maximum Height	5.3756	9.6774	1.4055	1.63146	115	846.012	28.2589	****	90.3019
Curved Height	5.59531	9.7371	1.6685	1.64601	115	851.17	23.95	****	88.8664
Fruit Shape Index External I	0.922116	2.0263	0.5365	0.280604	115	25.0628	34.4671	****	91.5635
Fruit Shape Index External II	0.838548	2.1687	0.2809	0.330205	115	34.5204	30.2512	****	90.3863
Curved Fruit Shape Index	0.977796	2.2711	0.6083	0.29461	115	27.0682	26.3173	****	88.7662
Proximal Fruit Blockiness	0.788957	1.0077	0.3326	0.0809108	115	1.44197	3.53164	****	45.3164
Distal Fruit Blockiness	0.624678	0.8085	0.2623	0.0797875	115	1.57379	5.01967	****	58.0386
Fruit Shape Triangle	1.29206	3.3646	0.5191	0.271278	115	16.4148	3.58943	****	47.1918
Ellipsoid	0.0527308	0.1383	0.0107	0.0192473	115	0.104478	8.9517	****	72.4402
Circular	0.109191	0.2827	0.0122	0.0532779	115	0.825518	10.945	****	77.045
Rectangular	0.543088	0.637	0.4024	0.0349044	115	0.263475	3.4736	****	44.9163
Shoulder Height	0.065787	0.1952	0	0.0429333	115	0.486806	6.52948	****	64.1792
Proximal Angle Micro	234.196	353.5	119.7	35.584	115	304298	4.56493	****	54.672
Proximal Angle Macro	179.625	287.4	47.8	40.5727	115	503329	16.7826	****	84.1168
Proximal Indentation Area	0.137399	0.6539	0	0.115286	115	3.14089	4.30558	****	52.1154
Distal Angle Micro	170.564	359.3	12.4	35.6214	115	311095	5.06931	****	56.9376
Distal Angle Macro	138.138	206.5	52.4	24.1152	115	171771	13.4705	****	80.9473
Distal Indentation Area	0.0151853	0.2878	0	0.0392553	115	0.305311	2.65691	****	36.6505
Distal End Protrusion	0.0130179	0.348	0	0.0310579	115	0.20274	3.09708	****	41.6967
Obovoid	0.0215087	0.3127	0	0.0549819	115	0.680232	3.74716	****	47.4479
Ovoid	0.153584	0.4108	0	0.0895349	115	1.62468	2.88779	****	39.6326
V. Asymmetry	0.12945	0.4766	0.0021	0.0916777	115	1.87044	3.75914	****	48.2792
H. Asymmetry.ob	0.0326038	0.4692	0	0.0877442	115	1.55711	2.79128	****	37.2952
H. Asymmetry.ov	0.192321	0.6671	0	0.13968	115	4.57844	4.17988	****	51.9014
Width Widest Pos	0.448673	0.6831	0.2126	0.0641224	115	0.914685	3.79586	****	49.398
Eccentricity	0.715473	0.8585	0.4094	0.0656555	115	1.17314	7.61785	****	69.5949
Proximal Eccentricity	0.916895	0.9691	0.806	0.0221579	115	0.114344	4.2669	****	53.5693
Distal Eccentricity	0.88234	0.9493	0.774	0.0296845	115	0.216626	5.01043	****	57.8865
Fruit Shape Index Internal	0.866316	2.2253	0.2766	0.352653	115	39.498	32.557	****	91.119
Eccentricity Area Index	0.449279	0.6432	0.2955	0.0506723	115	0.645431	5.49112	****	60.5918
Transverse section
Perimeter	20.902	42.2496	4.8416	6.97894	124	16802.7	23.4039	****	87.8454
Area	31.6398	95.8951	1.66	18.28	124	112610	18.5001	****	84.7199
Width Mid-height	6.12425	11.2183	1.524	1.97686	124	1360.51	26.0465	****	88.9367
Maximum Width	6.20861	11.2437	1.5494	2.02202	124	1426.39	26.9641	****	89.2899
Height Mid-width	5.92446	11.0575	1.3631	1.83537	124	1172.29	27.1145	****	88.9478
Maximum Height	6.02602	11.4046	1.3885	1.88878	124	1242.11	27.2428	****	89.0795
Lobedness Degree	2.01555	6.4457	0.3872	1.16282	124	345.467	4.32468	****	52.9527
Pericarp Area	0.636253	0.8845	0.344	0.11041	124	4.27044	25.3317	****	89.0099
Pericarp Thickness	0.20432	0.4111	0.0861	0.0707864	124	1.7961	36.5037	****	92.2055
Min = minimum value, Max = maximum value, SD = standard deviation, DF = degrees of freedom, SS = sum of squares, F = F ratio
* P < 0.05, ** P < 0.01, *** P < 0.001, **** P < 0.0001.
Details on Trait code are present in Table_S2

## Sheet: Table S6
Table S6: Significant differences among genotypes of cultivated tomato for all of the compounds analyzed.
Carotenoid	Mean	Min	Max	St. Dev.	DF	SS	F	P	h2B
Breaker stage
T-LYC	2.71627	0	16.5572	2.43176	122	1043.82	1.90416	****	17.4346
C-LYC	0.0459041	0	0.449296	0.0677353	122	0.797469	1.84368	****	21.7155
LUT	1.3002	0.2	2.95917	0.378974	122	28.426	2.43227	****	33.907
B-CAR	2.03153	0.5	5.57743	0.855157	122	163.262	3.29173	****	44.5776
Total Breaker stage	6.0939
Ripe stage
T-LYC	106.786	0	260.999	44.8575	123	429521	2.94728	****	39.7497
C-LYC	2.99639	0	18.3437	1.63677	123	525.774	2.39213	****	32.0387
LUT	0.866444	0	3.05515	0.362751	123	21.0736	1.56654	**	16.5232
B-CAR	4.37523	0	13.4582	2.21318	123	1203.92	4.52241	****	57.0008
G-CAR	3.58424	0	8.97099	1.33385	113	235.304	1.39192	*	18.7494
PHY	3.80061	0	10.0668	1.58801	113	404.536	2.3344	****	39.4137
Total Ripe stage	122.409
T-LYC	'=	Trans-lycopene (471 nm)
C-LYC	'=	Cis-lycopene (471 nm)
LUT	'=	Lutein (450 nm)
B-CAR	'=	β-carotene (450 nm)
G-CAR	'=	γ-carotene (450)
PHY	'=	Phytoene (286 nm)

## Sheet: Table S7
Table S7: Loading of the PCA - see Fig 1 for PC plot - performed using phenotypic traits, carotenoids and bioclimate variables.
Trait	PC1	PC2	PC3	PC4	PC5
tLyc_B	-0.00614661	0.0195725	-0.0866102	0.0832655	-0.0380676
cLyc_B	-0.0562074	0.00882427	-0.0601397	0.0711601	0.0419274
Lu_B	0.0307628	0.0729967	-0.0770545	0.163669	-0.104996
bCar_B	0.108102	0.140252	-0.0748878	0.11504	0.00462386
tLyc_R	0.0202831	0.00625064	-0.034042	0.332532	-0.261324
cLyc_R	-0.0732566	-0.00811834	0.0308918	0.310274	-0.193749
Lu_R	-0.00495797	0.0312663	0.019966	0.159102	-0.146985
bCar_R	0.074066	0.0948696	-0.0886182	0.0969013	-0.0376263
gCar_R	-0.0161242	-0.0261743	-0.0467347	0.314175	-0.145052
Phy_R	-0.0356478	0.0109838	-0.033392	0.266091	-0.171595
Perimeter_L	-0.171434	-0.149866	0.0410048	0.0215905	-0.0258135
Area_L	-0.167055	-0.143636	0.0518986	0.0513378	0.002444
WidthMid.height_L	-0.201879	-0.0454018	0.0163515	0.00617031	0.0226387
MaximumWidth_L	-0.201297	-0.0521933	0.0165603	0.00654951	0.0188976
HeightMid.width_L	-0.0316978	-0.28265	0.0776646	0.0611791	-0.00604536
MaximumHeight_L	-0.0917025	-0.256618	0.067698	0.0528107	-0.0320309
CurvedHeight_L	-0.103605	-0.246525	0.061345	0.0345484	-0.0479396
FruitShapeIndexExternalI_L	0.131889	-0.213411	0.0864181	0.0342198	-0.0885238
FruitShapeIndexExternalII_L	0.146256	-0.198674	0.0902676	0.0310577	-0.0711374
CurvedFruitShapeIndex_L	0.134447	-0.203244	0.0888181	0.0277664	-0.108813
ProximalFruitBlockiness_L	-0.0206023	-0.0451076	-0.304511	-0.0380092	-0.203479
DistalFruitBlockiness_L	-0.0525338	0.129559	0.225433	-0.158503	-0.199109
FruitShapeTriangle_L	0.0354833	-0.124916	-0.299694	0.103391	0.0443529
Ellipsoid_L	-0.156606	0.00175463	-0.00564872	-0.0785604	-0.243858
Circular_L	-0.106958	0.0346083	0.0679465	-0.0826314	-0.299034
Rectangular_L	-0.0644792	0.110127	-0.0932205	-0.17606	-0.182276
ShoulderHeight_L	-0.179548	0.0707097	-0.0532754	0.0734499	0.0330537
ProximalAngleMicro_L	-0.159537	0.0385689	-0.106386	0.0425049	0.0437748
ProximalAngleMacro_L	-0.160323	0.120592	-0.149312	-0.0117322	0.00961865
ProximalIndentationArea_L	-0.171438	0.0528397	-0.0349416	0.0935574	0.00718968
DistalAngleMicro_L	-0.106969	0.143873	0.0136554	-0.163376	-0.126079
DistalAngleMacro_L	-0.11244	0.216293	0.00445334	-0.129587	-0.0341537
DistalIndentationArea_L	-0.0908373	0.0807745	-0.0127481	-0.148206	-0.286654
DistalEndProtrusion_L	0.0407401	-0.0828636	-0.0108374	-0.000564795	-0.114641
Obovoid_L	0.012279	0.0464238	0.359473	0.0189356	-0.0584329
Ovoid_L	0.0419495	-0.122549	-0.34	-0.0173989	0.0237684
V.Asymmetry_L	-0.15994	-0.0343625	0.0632624	0.0497775	-0.105107
H.Asymmetry.ob_L	-0.0313446	0.00846013	0.342308	0.00864327	-0.0600937
H.Asymmetry.ov_L	-0.0390888	-0.200346	-0.240676	0.0738222	0.0178043
WidthWidestPos_L	-0.01141	0.0830633	0.344693	0.0247352	0.0120195
Eccentricity_L	0.16152	-0.0741838	0.0728343	0.118413	0.160089
ProximalEccentricity_L	-0.0995607	-0.0316266	-0.0867527	0.0760295	0.0300839
DistalEccentricity_L	-0.0617868	0.0901342	0.166045	0.14157	0.104989
FruitShapeIndexInternal_L	0.146551	-0.20094	0.0683485	0.0253888	-0.0780496
EccentricityAreaIndex_L	-0.0544326	0.0150448	-0.175986	-0.241642	-0.259937
PerimeterT	-0.203751	-0.0420719	0.0103738	0.00627513	0.0250829
AreaT	-0.199151	-0.0324486	0.0294763	0.0387579	0.0489897
WidthMid.heightT	-0.203641	-0.0445921	0.00554977	0.0179486	0.0525609
MaximumWidthT	-0.204069	-0.0442065	0.005789	0.0144684	0.0470992
HeightMid.widthT	-0.200374	-0.0511048	0.0110473	0.00536879	0.0605252
MaximumHeightT	-0.201431	-0.0521291	0.0113661	0.00221485	0.0486329
LobednessDegreeT	-0.093518	-0.0335117	-0.00938324	0.00116583	-0.252687
PericarpAreaT	-0.157547	0.0942697	-0.00779251	0.11442	0.118899
PericarpThicknessT	0.153798	-0.105831	0.00218807	-0.131964	-0.13006
DTFs	-0.0720033	-0.154648	0.0185979	-0.180485	0.109506
DTFt	-0.0700784	-0.153663	0.0202298	-0.188432	0.104842
FRI	-0.0349624	-0.0749157	0.0530237	-0.0463163	-0.254449
NFI	0.0223383	0.0940721	0.0661119	0.18966	-0.0257985
LLE	-0.0532311	-0.0722154	0.0240826	-0.00562035	0.167446
LWI	-0.0704929	-0.140208	0.0202283	-0.0748543	0.107824
LL.W	0.064043	0.162016	0.000786575	0.158498	0.0198232
FWG	-0.180813	-0.0806797	0.0446329	0.103034	0.047856
FLE	-0.0398994	-0.275916	0.0319825	0.0519011	-0.0295002
FWI	-0.198963	-0.0450063	0.0146895	0.0424706	0.0416071
FL.W	0.151166	-0.179632	0.0482619	0.003963	-0.10954
NOL	-0.184926	0.0109227	0.03148	0.120329	0.0176615
PTK	-0.00445929	-0.208801	-0.0163109	-0.176154	-0.0904372
BRIX	0.114612	0.0521862	0.00655995	0.148144	-0.0550259

## Sheet: TableS8
Table S8: Summary of private by population. When the allele is also associated to a specific trait – based on GWAS results – it is indicated in column E.
Pop	Locus	Allele	Freq	MTA	Trait
ELR	ch1_134	1	0.116279	no
ELR	ch2_130	2	0.0744681	yes	bio13	bio15	bio16	bio8
ELR	ch3_76	4	0.0795455	no
ELR	ch3_212	2	0.0851064	yes	bio14	bio17
ELR	ch3_266	4	0.0888889	no
ELR	ch3_277	1	0.197917	yes	bio1	bio10	bio11	bio3	bio4	bio5	bio6	bio8
ELR	ch3_279	2	0.177083	no
ELR	ch3_280	1	0.177083	no
ELR	ch3_292	4	0.0833333	no
ELR	ch4_320	3	0.0681818	no
ELR	ch4_321	4	0.0681818	no
ELR	ch4_347	2	0.0869565	yes	bio12	bio13	bio16	bio19
ELR	ch4_355	3	0.0833333	yes	bio12
ELR	ch5_54	2	0.114583	yes	bio16
ELR	ch6_58	2	0.152174	no
ELR	ch6_92	4	0.135417	no
ELR	ch6_132	4	0.1	no
ELR	ch6_162	2	0.0888889	no
ELR	ch7_22	3	0.114583	no
ELR	ch7_23	2	0.1	no
ELR	ch7_24	4	0.119565	no
ELR	ch7_25	2	0.104651	no
ELR	ch7_30	2	0.0957447	no
ELR	ch7_31	3	0.114583	no
ELR	ch7_32	4	0.114583	no
ELR	ch7_49	3	0.122222	no
ELR	ch7_50	1	0.114583	no
ELR	ch7_51	1	0.114583	no
ELR	ch8_13	2	0.0833333	no
ELR	ch8_59	1	0.0729167	no
ELR	ch8_63	4	0.107143	yes	bio13
ELR	ch10_22	3	0.09375	no
ELR	ch10_23	1	0.09375	no
ELR	ch10_24	2	0.0851064	no
ELR	ch10_26	2	0.09375	no
ELR	ch10_28	1	0.104651	no
ELR	ch10_29	4	0.09375	no
ELR	ch10_30	2	0.09375	no
ELR	ch10_32	3	0.0957447	no
ELR	ch10_33	2	0.09375	no
ELR	ch10_35	2	0.09375	no
ELR	ch10_43	1	0.1	no
ELR	ch10_44	1	0.0978261	no
ELR	ch10_60	2	0.125	no
ELR	ch11_1	2	0.104651	yes	bio12
ELR	ch11_2	2	0.0957447	no
ELR	ch11_3	4	0.0714286	no
ELR	ch11_163	3	0.135417	no
ELR	ch11_214	1	0.09375	no
ELR	ch12_36	3	0.0909091	yes	bio12
SLR	ch2_79	2	0.0819672	no
SLR	ch2_133	2	0.0655738	no
SLR	ch2_214	1	0.131148	no
SLR	ch2_222	3	0.0655738	no
SLR	ch2_227	4	0.0666667	no
SLR	ch3_14	2	0.0982143	no
SLR	ch5_97	4	0.0701754	no
SLR	ch6_82	4	0.0983607	no
SLR	ch6_155	4	0.175	no
SLR	ch11_225	4	0.0737705	no
SLR	ch12_160	4	0.0948276	no
CV	ch1_35	3	0.3	no
MTA = Marker- Trait association;
Trait code are specified in Table.S2
ELR= Exotic landraces
SLR = Sardinian landraces
CV = Cultivars

## Sheet: Table S9
Table S9. Gene ontology based on Genome V2.4 and V2.5 and Tomato Genome_4.0. The columns from S to AB indicate the SNPs that have been detected as associated to different traits. Additional notes are given for each marker-trait association when present.
	Tomato Genome_4.0					Genome_2.5_information						Genome_2.4
Order_genes2.4_2.5_4.0_and_MTAs	Gene_code_2	Start	End	Strand	Annotation	Arabidopsis Annotation	Function	AT_gene	SL2.5 position start	SL2.5 position start	Tomato Annotation	SL.2.4_chr	Strand	Gene	CHR	START	End	Genome_2.5_and_2.4	GWAS_method	Trait	Marker	Chr	Pos	P_value	TYPE_OF_TRAIT	Notes
1	Solyc01g005370	274225	275151	+	ID=mRNA:Solyc01g005370.3.1;Parent=gene:Solyc01g005370.3;Name=Solyc01g005370.3.1;Note=Calcium-dependent protein kinase (AHRD V3.3 *-* CDPK_DAUCA);_AED=0.55;_QI=229|-1|0|1|-1|0|1|179|172;_eAED=0.62;Ontology_term=GO:0005509	weakly similar to ( 170) AT1G24620 | Symbols: | polcalcin, putative / calcium-binding pollen allergen, putative | chr1:8723879-8724439 REVERSEweakly similar to ( 113) CALM3_PETHY Calmodulin-related protein - Petunia hybrida (Petunia) FRQ1 SL2.30ch01 10F1H1E1IEG 259867-260385 20101015/09:19:49GMT	signalling.calcium	AT1G24620	259867	260385	Calmodulin-2 (AHRD V1 ***- D7LFI7_ARALY); contains Interpro domain(s) IPR011992 EF-Hand type	SL2.40ch01	+	Solyc01g005370	1	259638	260564	Solyc01g005370	FarmCPU	bio6	ch1_2	1	259974	6.16235e-06	CLIMATE
2	Solyc01g005380	275631	280186	+	ID=mRNA:Solyc01g005380.3.1;Parent=gene:Solyc01g005380.3;Name=Solyc01g005380.3.1;Note=Histone-lysine N-methyltransferase setd3 (AHRD V3.3 *** A0A1J3D0A4_NOCCA);_AED=0.30;_QI=0|1|0.8|1|0|0|5|287|496;_eAED=0.30;Ontology_term=GO:0005515	highly similar to ( 573) AT1G24610 | Symbols: | SET domain-containing protein | chr1:8720892-8722697 REVERSE Rubis-subs-bind SL2.30ch01 10F0H1E1IEG 261119-265312 20101015/09:19:49GMT	RNA.regulation of transcription.SET-domain transcriptional regulator family	AT1G24610	261119	261446	SET domain containing protein (AHRD V1 ***- B6U0H4_MAIZE); contains Interpro domain(s) IPR001214 SET	SL2.40ch01	+	Solyc01g005380	1	261004	265599	Solyc01g005380	.	.	.	.	.	.
3	Solyc01g005630	456936	457640	+	ID=mRNA:Solyc01g005630.3.1;Parent=gene:Solyc01g005630.3;Name=Solyc01g005630.3.1;Note=Ethylene-responsive transcription factor (AHRD V3.3 *** A0A2G3BR89_CAPCH);_AED=0.04;_QI=0|-1|0|1|-1|0|1|0|234;_eAED=0.08;Ontology_term=GO:0003700,GO:0006355	weakly similar to ( 104) AT5G19790 | Symbols: RAP2.11 | RAP2.11 (related to AP2 11); DNA binding / transcription factor | chr5:6689273-6690034 REVERSEAP2 AP2 SL2.30ch01 10F0H1E0IEG 444880-445584 20101015/09:19:49GMT	RNA.regulation of transcription.AP2/EREBP, APETALA2/Ethylene-responsive element binding protein family	AT5G19790	444880	445584	Ethylene responsive transcription factor 2a (AHRD V1 *-*- C0J9I7_9ROSA); contains Interpro domain(s) IPR001471 Pathogenesis-related transcriptional factor and ERF, DNA-binding	SL2.40ch01	+	Solyc01g005630	1	444880	445584	Solyc01g005630	.	.	.	.	.	.	DEV	ERF
9	Solyc01g006530	1110866	1113283	+	ID=mRNA:Solyc01g006530.1.1;Parent=gene:Solyc01g006530.1;Name=Solyc01g006530.1.1;Note=Receptor-like protein kinase (AHRD V3.3 *** A0A2U1PPA0_ARTAN);_AED=0.27;_QI=0|-1|0|1|-1|0|1|0|805;_eAED=0.27;Ontology_term=GO:0004672,GO:0005524,GO:0006468	highly similar to ( 607) AT5G60900 | Symbols: RLK1 | RLK1 (RECEPTOR-LIKE PROTEIN KINASE 1); carbohydrate binding / kinase | chr5:24515693-24518720 REVERSEmoderately similar to ( 318) KPRO_MAIZE Putative receptor protein kinase ZmPK1 precursor (EC 2.7.11.1) - Zea mays (Maize) Pkinase S_TKc TyrKc Pkinase_Tyr S_TKc PTKc PTKc_EphR PTKc_Csk_like PTKc_Syk_like PTKc_Jak_rpt2 PTKc_Src_like PTKc_EphR_A2 P…	signalling.receptor kinases.S-locus glycoprotein like	AT5G60900	1104611	1107028	Receptor-like protein kinase (AHRD V1 ***- Q39202_ARATH); contains Interpro domain(s) IPR002290 Serine/threonine protein kinase	SL2.40ch01	+	Solyc01g006530	1	1104611	1107028	Solyc01g006530	FarmCPU	Curved_FSH_Ind_L	ch1_7	1	1116398	1.54264e-07	FRUIT_SHAPE_DP
11	Solyc01g007070	1608843	1612313	-	ID=mRNA:Solyc01g007070.3.1;Parent=gene:Solyc01g007070.3;Name=Solyc01g007070.3.1;Note=BEL1-like homeodomain protein 3 (AHRD V3.3 *** A0A2G3AY56_CAPCH);_AED=0.17;_QI=125|1|0.5|1|0|0|4|393|700;_eAED=0.17;Ontology_term=GO:0003677,GO:0006355	moderately similar to ( 366) AT2G35940 | Symbols: EDA29, BLH1 | BLH1 (embryo sac development arrest 29) | chr2:15096250-15098778 REVERSE POX POX SL2.30ch01 10F0H1E1IEG 1603305-1606257 20101015/09:19:49GMT	RNA.regulation of transcription.HB,Homeobox transcription factor family	AT2G35940	1605412	1606257	BEL1-like homeodomain protein 1 (AHRD V1 **-- BLH1_ARATH); contains Interpro domain(s) IPR006563 POX	SL2.40ch01	-	Solyc01g007070	1	1602912	1606381	Solyc01g007070	.	.	.	.	.	.	LEAF_TRAIT	BEL1-linke
12	Solyc01g007800	1906920	1907812	+	ID=mRNA:Solyc01g007800.3.1;Parent=gene:Solyc01g007800.3;Name=Solyc01g007800.3.1;Note=ovate family protein 2;_AED=0.22;_QI=58|-1|0|1|-1|0|1|286|182;_eAED=0.34	weakly similar to ( 117) AT2G36026 | Symbols: | similar to ATOFP6/OFP6 (Arabidopsis thaliana ovate family protein 6) [Arabidopsis thaliana] (TAIR:AT3G52525.1); similar to unnamed protein product [Vitis vinifera] (GB:CAO15838.1); contains InterPro domain Protein of unknown function DUF623, plant (InterPro:IPR006458) | chr2:15134344-15134895 FORWARD SL2.30ch01 10F0H1E0IEG 1955384-1955932 20101015/0…	not assigned.unknown	AT2G36026	1955384	1955932	Plant-specific domain TIGR01568 family protein (AHRD V1 *--- B6SZV1_MAIZE); contains Interpro domain(s) IPR006458 Protein of unknown function DUF623, plant	SL2.40ch01	+	Solyc01g007800	1	1955327	1956217	Solyc01g007800	.	.	.	.	.	.	FRUIT	OVATE-family
13	Solyc01g007810	1922699	1923595	-	ID=mRNA:Solyc01g007810.1.1;Parent=gene:Solyc01g007810.1;Name=Solyc01g007810.1.1;Note=ovate family protein 3;_AED=1.00;_QI=0|-1|0|0|-1|0|1|0|298;_eAED=1.00	very weakly similar to (88.6) AT2G36050 | Symbols: ATOFP15, OFP15 | ATOFP15/OFP15 (Arabidopsis thaliana ovate family protein 15) | chr2:15142931-15143716 REVERSEDUF623 SL2.30ch01 10F0H0E0IEG 1971082-1971978 20101015/09:19:49GMT	not assigned.unknown	AT2G36050	1971082	1971978	Plant-specific domain TIGR01568 family protein (AHRD V1 *--- B6U9N9_MAIZE); contains Interpro domain(s) IPR006458 Protein of unknown function DUF623, plant	SL2.40ch01	-	Solyc01g007810	1	1971082	1971978	Solyc01g007810	.	.	.	.	.	.	FRUIT	OVATE-family
14	Solyc01g008880	2848149	2848748	-	ID=mRNA:Solyc01g008880.3.1;Parent=gene:Solyc01g008880.3;Name=Solyc01g008880.3.1;Note=Solanum lycopersicum Cytokinin Response Factor 8;_AED=0.15;_QI=0|-1|0|1|-1|0|1|0|199;_eAED=0.15;Ontology_term=GO:0003700,GO:0006355	very weakly similar to (82.8) AT2G46310 | Symbols: CRF5 | CRF5 (CYTOKININ RESPONSE FACTOR 5); DNA binding / transcription factor | chr2:19018687-19019571 FORWARDAP2 AP2 SL2.30ch01 10F0H0E0IEG 2900649-2901248 20101015/09:19:49GMT	RNA.regulation of transcription.AP2/EREBP, APETALA2/Ethylene-responsive element binding protein family	AT2G46310	2900649	2901248	Ethylene responsive transcription factor 1b (AHRD V1 *-*- C0J9I8_9ROSA); contains Interpro domain(s) IPR001471 Pathogenesis-related transcriptional factor and ERF, DNA-binding	SL2.40ch01	-	Solyc01g008880	1	2900649	2901248	Solyc01g008880	.	.	.	.	.	.	DEV	AP2/ERF
15	Solyc01g008890	2858697	2860258	-	ID=mRNA:Solyc01g008890.4.1;Parent=gene:Solyc01g008890.4;Name=Solyc01g008890.4.1;Note=Solanum lycopersicum Cytokinin Response Factor 3;_AED=0.28;_QI=146|0.5|0|1|0|0|3|0|346;_eAED=0.28;Ontology_term=GO:0003700,GO:0006355	AP2 AP2 SL2.30ch01 10F0H0E1IEG 2910164-2911450 20101015/09:19:49GMT	RNA.regulation of transcription.AP2/EREBP, APETALA2/Ethylene-responsive element binding protein family	.	2911117	2911450	Ethylene responsive transcription factor 2a (AHRD V1 *-*- C0J9I7_9ROSA); contains Interpro domain(s) IPR001471 Pathogenesis-related transcriptional factor and ERF, DNA-binding	SL2.40ch01	-	Solyc01g008890	1	2910164	2911724	Solyc01g008890	.	.	.	.	.	.	DEV	SlERF.H16
16	Solyc01g009340	3481666	3485786	+	ID=mRNA:Solyc01g009340.4.1;Parent=gene:Solyc01g009340.4;Name=Solyc01g009340.4.1;Note=SUN-domain protein2;_AED=0.36;_QI=0|0.5|0.2|1|0|0|5|53|437;_eAED=0.50	weakly similar to ( 133) AT1G01110 | Symbols: IQD18 | IQD18 (IQ-domain 18) | chr1:52239-54494 FORWARD SL2.30ch01 10F0H0E0IEG 3537789-3541754 20101015/09:19:49GMT	signalling.calcium	AT1G01110	3537789	3538046	Calmodulin-binding protein family-like (AHRD V1 **-* Q6YXT2_ORYSJ); contains Interpro domain(s) IPR000048 IQ calmodulin-binding region	SL2.40ch01	+	Solyc01g009340	1	3537686	3541807	Solyc01g009340	.	.	.	.	.	.	FRUIT	SUN-like
17	Solyc01g009420	3564574	3569505	+	ID=mRNA:Solyc01g009420.4.1;Parent=gene:Solyc01g009420.4;Name=Solyc01g009420.4.1;Note=UDP-apiose/UDP-xylose synthase (AHRD V3.3 *** A0A1B3TP38_SPIPO);Dbxref=InterPro:IPR001509,Pfam:PF01370;Ontology_term=GO:0003824,GO:0050662;_AED=0.09;_QI=0|1|0.88|1|0|0|9|387|418;_eAED=0.09	highly similar to ( 733) AT1G08200 | Symbols: AXS2 | AXS2 (UDP-D-APIOSE/UDP-D-XYLOSE SYNTHASE 2) | chr1:2574256-2576606 REVERSE PRK11908 PRK08125 Epimerase WcaG SL2.30ch01 10F1H1E1IEG 3621906-3626352 20101015/09:19:49GMT	cell wall.precursor synthesis.AXS	AT1G08200	3621906	3622172	Bifunctional polymyxin resistance arnA protein (AHRD V1 ***- B6TQB1_MAIZE); contains Interpro domain(s) IPR001509 NAD-dependent epimerase/dehydratase	SL2.40ch01	+	Solyc01g009420	1	3621816	3626739	Solyc01g009420	QTCAT	SE	ch1_17	1	3635071	0.00895977	INFLORESCENCE
18	Solyc01g009440	3605683	3606315	-	ID=mRNA:Solyc01g009440.3.1;Parent=gene:Solyc01g009440.3;Name=Solyc01g009440.3.1;Note=Dehydration-responsive element-binding protein 1B (AHRD V3.3 *** A0A2G2XQ55_CAPBA);_AED=0.05;_QI=0|-1|0|1|-1|0|1|0|210;_eAED=0.05;Ontology_term=GO:0003700,GO:0006355	weakly similar to ( 139) AT4G25470 | Symbols: DREB1C, FTQ4, CBF2 | CBF2 (FREEZING TOLERANCE QTL 4); DNA binding / transcription activator/ transcription factor | chr4:13015446-13016096 REVERSEAP2 AP2 SL2.30ch01 10F0H1E0IEG 3662862-3663494 20101015/09:19:49GMT	RNA.regulation of transcription.AP2/EREBP, APETALA2/Ethylene-responsive element binding protein family	AT4G25470	3662862	3663494	Ethylene-responsive transcription factor 10 (AHRD V1 *-** ERF77_ARATH); contains Interpro domain(s) IPR001471 Pathogenesis-related transcriptional factor and ERF, DNA-binding	SL2.40ch01	-	Solyc01g009440	1	3662862	3663494	Solyc01g009440	.	.	.	.	.	.	ENV	Dehydration response
19	Solyc01g009440	3605683	3606315	-	ID=mRNA:Solyc01g009440.3.1;Parent=gene:Solyc01g009440.3;Name=Solyc01g009440.3.1;Note=Dehydration-responsive element-binding protein 1B (AHRD V3.3 *** A0A2G2XQ55_CAPBA);_AED=0.05;_QI=0|-1|0|1|-1|0|1|0|210;_eAED=0.05;Ontology_term=GO:0003700,GO:0006355	weakly similar to ( 139) AT4G25470 | Symbols: DREB1C, FTQ4, CBF2 | CBF2 (FREEZING TOLERANCE QTL 4); DNA binding / transcription activator/ transcription factor | chr4:13015446-13016096 REVERSEAP2 AP2 SL2.30ch01 10F0H1E0IEG 3662862-3663494 20101015/09:19:49GMT	RNA.regulation of transcription.AP2/EREBP, APETALA2/Ethylene-responsive element binding protein family	AT4G25470	3662862	3663494	Ethylene-responsive transcription factor 10 (AHRD V1 *-** ERF77_ARATH); contains Interpro domain(s) IPR001471 Pathogenesis-related transcriptional factor and ERF, DNA-binding	SL2.40ch01	-	Solyc01g009440	1	3662862	3663494	Solyc01g009440	.	.	.	.	.	.	ENV	Dehydration response
20	Solyc01g009560	3775893	3776790	-	ID=mRNA:Solyc01g009560.2.1;Parent=gene:Solyc01g009560.2;Name=Solyc01g009560.2.1;Note=Terminal flower 1 (AHRD V3.3 *** A0A2Z4I2Q4_CITLI);Dbxref=InterPro:IPR008914,Pfam:PF01161;_AED=0.19;_QI=0|1|0.5|1|0|0|4|0|173;_eAED=0.19	moderately similar to ( 240) AT5G03840 | Symbols: TFL-1, TFL1 | TFL1 (TERMINAL FLOWER 1); phosphatidylethanolamine binding | chr5:1024759-1025795 REVERSEmoderately similar to ( 301) CET1_TOBAC CEN-like protein 1 - Nicotiana tabacum (Common tobacco) RKIP PBP PEBP_RKIP SL2.30ch01 10F0H1E0IEG 3813639-3814545 20101015/09:19:49GMT	development.unspecified	AT5G03840	3814342	3814545	Terminal flower 1 (Fragment) (AHRD V1 **-- B3VT07_9ROSA); contains Interpro domain(s) IPR008914 Phosphatidylethanolamine-binding protein PEBP	SL2.40ch01	-	Solyc01g009560	1	3813639	3814545	Solyc01g009560	.	.	.	.	.	.	PHENOLOGY	Phenology
21	Solyc01g009580	3790534	3792319	+	ID=mRNA:Solyc01g009580.2.1;Parent=gene:Solyc01g009580.2;Name=Solyc01g009580.2.1;Note=Terminal flower 1 (AHRD V3.3 *** A0A2Z4I2Q4_CITLI);_AED=0.27;_QI=0|1|0.5|1|0|0|4|0|222;_eAED=0.27	moderately similar to ( 244) AT2G27550 | Symbols: ATC | ATC (ARABIDOPSIS THALIANA CENTRORADIALIS); phosphatidylethanolamine binding | chr2:11780494-11781586 FORWARDmoderately similar to ( 309) CET1_TOBAC CEN-like protein 1 - Nicotiana tabacum (Common tobacco) RKIP PBP PEBP_RKIP SL2.30ch01 10F0H1E0IEG 3828755-3830538 20101015/09:19:49GMT	development.unspecified	AT2G27550	3828755	3829099	Terminal flower 1 (Fragment) (AHRD V1 **-- B3VT07_9ROSA); contains Interpro domain(s) IPR008914 Phosphatidylethanolamine-binding protein PEBP	SL2.40ch01	+	Solyc01g009580	1	3828755	3830538	Solyc01g009580	.	.	.	.	.	.	PHENOLOGY	Phenology
22	Solyc01g009860	4395991	4398006	-	ID=mRNA:Solyc01g009860.3.1;Parent=gene:Solyc01g009860.3;Name=Solyc01g009860.3.1;Note=NAC domain-containing protein (AHRD V3.3 *** A0A2K3LZ45_TRIPR);_AED=0.19;_QI=79|0.66|0.25|1|0|0|4|135|272;_eAED=0.19;Ontology_term=GO:0003677,GO:0006355	moderately similar to ( 225) AT5G13180 | Symbols: ANAC083 | ANAC083 (Arabidopsis NAC domain containing protein 83); transcription factor | chr5:4196646-4197580 FORWARDweakly similar to ( 159) NAC71_ORYSA NAC domain-containing protein 71 (ONAC071) - Oryza sativa (Rice)NAM SL2.30ch01 10F0H1E1IEG 4382471-4384269 20101015/09:19:49GMT	development.unspecified	AT5G13180	4384089	4384269	NAC domain transcription factor (AHRD V1 **** Q5DM36_WHEAT); contains Interpro domain(s) IPR003441 No apical meristem (NAM) protein	SL2.40ch01	-	Solyc01g009860	1	4382336	4384348	Solyc01g009860	.	.	.	.	.	.	FRUIT	.
23	Solyc01g010240	5052049	5054644	+	ID=mRNA:Solyc01g010240.3.1;Parent=gene:Solyc01g010240.3;Name=Solyc01g010240.3.1;Note=CRABS CLAW a;Dbxref=InterPro:IPR006780,Pfam:PF04690;Ontology_term=GO:0007275;_AED=0.35;_QI=0|0.66|0.42|1|0|0|7|119|168;_eAED=0.35	weakly similar to ( 162) AT1G69180 | Symbols: CRC | CRC (CRABS CLAW); transcription factor | chr1:26011397-26012603 REVERSEweakly similar to ( 164) YABDL_ORYSA Protein DROOPING LEAF - Oryza sativa (Rice)YABBY SL2.30ch01 10F0H1E0IEG 5028897-5031113 20101015/09:19:49GMT	RNA.regulation of transcription.C2C2(Zn) YABBY family	AT1G69180	5028897	5029025	CRABS CLAW (Fragment) (AHRD V1 ***- Q5EMM8_GOSHI); contains Interpro domain(s) IPR006780 YABBY protein	SL2.40ch01	+	Solyc01g010240	1	5028897	5031428	Solyc01g010240	.	.	.	.	.	.	FRUIT	SlCRCa
24	Solyc01g010390	5286148	5293163	+	ID=mRNA:Solyc01g010390.3.1;Parent=gene:Solyc01g010390.3;Name=Solyc01g010390.3.1;Note=Beta-glucosidase 34 (AHRD V3.3 *** A0A2G3DFM9_CAPCH);Dbxref=InterPro:IPR001360,Pfam:PF00232;Ontology_term=GO:0004553,GO:0005975;_AED=0.30;_QI=193|1|0.92|1|0|0|13|169|507;_eAED=0.30	highly similar to ( 755) AT1G26560 | Symbols: | glycosyl hydrolase family 1 protein | chr1:9178500-9181713 FORWARDmoderately similar to ( 417) MYRO_BRANA Myrosinase precursor (EC 3.2.1.147) (Sinigrinase) (Thioglucosidase) - Brassica napus (Rape) Glyco_hydro_1 BglB celA arb PRK09852 SL2.30ch01 10F0H1E0IEG 5254174-5260825 20101015/09:19:49GMT	misc.gluco-, galacto- and mannosidases	AT1G26560	5254174	5254320	Beta-glucosidase (AHRD V1 ***- D3YJ59_VITVI); contains Interpro domain(s) IPR001360 Glycoside hydrolase, family 1	SL2.40ch01	+	Solyc01g010390	1	5254174	5260994	Solyc01g010390	.	.	.	.	.	.	PHENOLOGY	Candidate SNPs of 220
25	Solyc01g010440	5372510	5378328	-	ID=mRNA:Solyc01g010440.4.1;Parent=gene:Solyc01g010440.4;Name=Solyc01g010440.4.1;Note=Glycine-rich protein (AHRD V3.3 *** Q9LFX8_ARATH);_AED=0.25;_QI=0|1|0.8|1|0|0|5|422|494;_eAED=0.25	moderately similar to ( 268) AT1G27090 | Symbols: | glycine-rich protein | chr1:9404028-9406085 REVERSE SL2.30ch01 10F0H1E1IEG 5342814-5348054 20101015/09:19:49GMT	not assigned.unknown	AT1G27090	5347376	5348054	Unknown Protein (AHRD V1)	SL2.40ch01	-	Solyc01g010440	1	5342392	5348166	Solyc01g010440	QTCAT	Area_L	ch1_22	1	5346991	1.69949e-05	FRUIT_SIZE_DP	.
26	Solyc01g010440	5372510	5378328	-	ID=mRNA:Solyc01g010440.4.1;Parent=gene:Solyc01g010440.4;Name=Solyc01g010440.4.1;Note=Glycine-rich protein (AHRD V3.3 *** Q9LFX8_ARATH);_AED=0.25;_QI=0|1|0.8|1|0|0|5|422|494;_eAED=0.25	moderately similar to ( 268) AT1G27090 | Symbols: | glycine-rich protein | chr1:9404028-9406085 REVERSE SL2.30ch01 10F0H1E1IEG 5342814-5348054 20101015/09:19:49GMT	not assigned.unknown	AT1G27090	5347376	5348054	Unknown Protein (AHRD V1)	SL2.40ch01	-	Solyc01g010440	1	5342392	5348166	Solyc01g010440	QTCAT	Area_T	ch1_22	1	5346991	0.021529	FRUIT_SIZE_DP	.
27	Solyc01g010440	5372510	5378328	-	ID=mRNA:Solyc01g010440.4.1;Parent=gene:Solyc01g010440.4;Name=Solyc01g010440.4.1;Note=Glycine-rich protein (AHRD V3.3 *** Q9LFX8_ARATH);_AED=0.25;_QI=0|1|0.8|1|0|0|5|422|494;_eAED=0.25	moderately similar to ( 268) AT1G27090 | Symbols: | glycine-rich protein | chr1:9404028-9406085 REVERSE SL2.30ch01 10F0H1E1IEG 5342814-5348054 20101015/09:19:49GMT	not assigned.unknown	AT1G27090	5347376	5348054	Unknown Protein (AHRD V1)	SL2.40ch01	-	Solyc01g010440	1	5342392	5348166	Solyc01g010440	QTCAT	CurvedHeight_L	ch1_22	1	5346991	3.17382e-06	FRUIT_SIZE_DP	.
28	Solyc01g010440	5372510	5378328	-	ID=mRNA:Solyc01g010440.4.1;Parent=gene:Solyc01g010440.4;Name=Solyc01g010440.4.1;Note=Glycine-rich protein (AHRD V3.3 *** Q9LFX8_ARATH);_AED=0.25;_QI=0|1|0.8|1|0|0|5|422|494;_eAED=0.25	moderately similar to ( 268) AT1G27090 | Symbols: | glycine-rich protein | chr1:9404028-9406085 REVERSE SL2.30ch01 10F0H1E1IEG 5342814-5348054 20101015/09:19:49GMT	not assigned.unknown	AT1G27090	5347376	5348054	Unknown Protein (AHRD V1)	SL2.40ch01	-	Solyc01g010440	1	5342392	5348166	Solyc01g010440	QTCAT	DTFt	ch1_22	1	5346991	3.47441e-05	PHENOLOGY	.
29	Solyc01g010440	5372510	5378328	-	ID=mRNA:Solyc01g010440.4.1;Parent=gene:Solyc01g010440.4;Name=Solyc01g010440.4.1;Note=Glycine-rich protein (AHRD V3.3 *** Q9LFX8_ARATH);_AED=0.25;_QI=0|1|0.8|1|0|0|5|422|494;_eAED=0.25	moderately similar to ( 268) AT1G27090 | Symbols: | glycine-rich protein | chr1:9404028-9406085 REVERSE SL2.30ch01 10F0H1E1IEG 5342814-5348054 20101015/09:19:49GMT	not assigned.unknown	AT1G27090	5347376	5348054	Unknown Protein (AHRD V1)	SL2.40ch01	-	Solyc01g010440	1	5342392	5348166	Solyc01g010440	QTCAT	FLE	ch1_22	1	5346991	0.0135527	FRUIT_SIZE_CP	.
30	Solyc01g010440	5372510	5378328	-	ID=mRNA:Solyc01g010440.4.1;Parent=gene:Solyc01g010440.4;Name=Solyc01g010440.4.1;Note=Glycine-rich protein (AHRD V3.3 *** Q9LFX8_ARATH);_AED=0.25;_QI=0|1|0.8|1|0|0|5|422|494;_eAED=0.25	moderately similar to ( 268) AT1G27090 | Symbols: | glycine-rich protein | chr1:9404028-9406085 REVERSE SL2.30ch01 10F0H1E1IEG 5342814-5348054 20101015/09:19:49GMT	not assigned.unknown	AT1G27090	5347376	5348054	Unknown Protein (AHRD V1)	SL2.40ch01	-	Solyc01g010440	1	5342392	5348166	Solyc01g010440	QTCAT	FRI	ch1_22	1	5346991	0.000346367	PHENOLOGY	.
31	Solyc01g010440	5372510	5378328	-	ID=mRNA:Solyc01g010440.4.1;Parent=gene:Solyc01g010440.4;Name=Solyc01g010440.4.1;Note=Glycine-rich protein (AHRD V3.3 *** Q9LFX8_ARATH);_AED=0.25;_QI=0|1|0.8|1|0|0|5|422|494;_eAED=0.25	moderately similar to ( 268) AT1G27090 | Symbols: | glycine-rich protein | chr1:9404028-9406085 REVERSE SL2.30ch01 10F0H1E1IEG 5342814-5348054 20101015/09:19:49GMT	not assigned.unknown	AT1G27090	5347376	5348054	Unknown Protein (AHRD V1)	SL2.40ch01	-	Solyc01g010440	1	5342392	5348166	Solyc01g010440	QTCAT	FWG	ch1_22	1	5346991	8.43848e-06	FRUIT_SIZE_CP	.
32	Solyc01g010440	5372510	5378328	-	ID=mRNA:Solyc01g010440.4.1;Parent=gene:Solyc01g010440.4;Name=Solyc01g010440.4.1;Note=Glycine-rich protein (AHRD V3.3 *** Q9LFX8_ARATH);_AED=0.25;_QI=0|1|0.8|1|0|0|5|422|494;_eAED=0.25	moderately similar to ( 268) AT1G27090 | Symbols: | glycine-rich protein | chr1:9404028-9406085 REVERSE SL2.30ch01 10F0H1E1IEG 5342814-5348054 20101015/09:19:49GMT	not assigned.unknown	AT1G27090	5347376	5348054	Unknown Protein (AHRD V1)	SL2.40ch01	-	Solyc01g010440	1	5342392	5348166	Solyc01g010440	QTCAT	FWI	ch1_22	1	5346991	0.02484	FRUIT_SIZE_CP	.
33	Solyc01g010440	5372510	5378328	-	ID=mRNA:Solyc01g010440.4.1;Parent=gene:Solyc01g010440.4;Name=Solyc01g010440.4.1;Note=Glycine-rich protein (AHRD V3.3 *** Q9LFX8_ARATH);_AED=0.25;_QI=0|1|0.8|1|0|0|5|422|494;_eAED=0.25	moderately similar to ( 268) AT1G27090 | Symbols: | glycine-rich protein | chr1:9404028-9406085 REVERSE SL2.30ch01 10F0H1E1IEG 5342814-5348054 20101015/09:19:49GMT	not assigned.unknown	AT1G27090	5347376	5348054	Unknown Protein (AHRD V1)	SL2.40ch01	-	Solyc01g010440	1	5342392	5348166	Solyc01g010440	QTCAT	Height_Mid.W_T	ch1_22	1	5346991	0.000237898	FRUIT_SIZE_DP	.
34	Solyc01g010440	5372510	5378328	-	ID=mRNA:Solyc01g010440.4.1;Parent=gene:Solyc01g010440.4;Name=Solyc01g010440.4.1;Note=Glycine-rich protein (AHRD V3.3 *** Q9LFX8_ARATH);_AED=0.25;_QI=0|1|0.8|1|0|0|5|422|494;_eAED=0.25	moderately similar to ( 268) AT1G27090 | Symbols: | glycine-rich protein | chr1:9404028-9406085 REVERSE SL2.30ch01 10F0H1E1IEG 5342814-5348054 20101015/09:19:49GMT	not assigned.unknown	AT1G27090	5347376	5348054	Unknown Protein (AHRD V1)	SL2.40ch01	-	Solyc01g010440	1	5342392	5348166	Solyc01g010440	QTCAT	Height_Mid.W_L	ch1_22	1	5346991	4.90277e-06	FRUIT_SIZE_DP	.
35	Solyc01g010440	5372510	5378328	-	ID=mRNA:Solyc01g010440.4.1;Parent=gene:Solyc01g010440.4;Name=Solyc01g010440.4.1;Note=Glycine-rich protein (AHRD V3.3 *** Q9LFX8_ARATH);_AED=0.25;_QI=0|1|0.8|1|0|0|5|422|494;_eAED=0.25	moderately similar to ( 268) AT1G27090 | Symbols: | glycine-rich protein | chr1:9404028-9406085 REVERSE SL2.30ch01 10F0H1E1IEG 5342814-5348054 20101015/09:19:49GMT	not assigned.unknown	AT1G27090	5347376	5348054	Unknown Protein (AHRD V1)	SL2.40ch01	-	Solyc01g010440	1	5342392	5348166	Solyc01g010440	QTCAT	LL.W	ch1_22	1	5346991	2.70535e-07	LEAF_TRAIT	.
36	Solyc01g010440	5372510	5378328	-	ID=mRNA:Solyc01g010440.4.1;Parent=gene:Solyc01g010440.4;Name=Solyc01g010440.4.1;Note=Glycine-rich protein (AHRD V3.3 *** Q9LFX8_ARATH);_AED=0.25;_QI=0|1|0.8|1|0|0|5|422|494;_eAED=0.25	moderately similar to ( 268) AT1G27090 | Symbols: | glycine-rich protein | chr1:9404028-9406085 REVERSE SL2.30ch01 10F0H1E1IEG 5342814-5348054 20101015/09:19:49GMT	not assigned.unknown	AT1G27090	5347376	5348054	Unknown Protein (AHRD V1)	SL2.40ch01	-	Solyc01g010440	1	5342392	5348166	Solyc01g010440	QTCAT	Maximum_Height_T	ch1_22	1	5346991	0.00112494	FRUIT_SIZE_DP	.
37	Solyc01g010440	5372510	5378328	-	ID=mRNA:Solyc01g010440.4.1;Parent=gene:Solyc01g010440.4;Name=Solyc01g010440.4.1;Note=Glycine-rich protein (AHRD V3.3 *** Q9LFX8_ARATH);_AED=0.25;_QI=0|1|0.8|1|0|0|5|422|494;_eAED=0.25	moderately similar to ( 268) AT1G27090 | Symbols: | glycine-rich protein | chr1:9404028-9406085 REVERSE SL2.30ch01 10F0H1E1IEG 5342814-5348054 20101015/09:19:49GMT	not assigned.unknown	AT1G27090	5347376	5348054	Unknown Protein (AHRD V1)	SL2.40ch01	-	Solyc01g010440	1	5342392	5348166	Solyc01g010440	QTCAT	Maximum_Width_T	ch1_22	1	5346991	0.0094201	FRUIT_SIZE_DP	.
38	Solyc01g010440	5372510	5378328	-	ID=mRNA:Solyc01g010440.4.1;Parent=gene:Solyc01g010440.4;Name=Solyc01g010440.4.1;Note=Glycine-rich protein (AHRD V3.3 *** Q9LFX8_ARATH);_AED=0.25;_QI=0|1|0.8|1|0|0|5|422|494;_eAED=0.25	moderately similar to ( 268) AT1G27090 | Symbols: | glycine-rich protein | chr1:9404028-9406085 REVERSE SL2.30ch01 10F0H1E1IEG 5342814-5348054 20101015/09:19:49GMT	not assigned.unknown	AT1G27090	5347376	5348054	Unknown Protein (AHRD V1)	SL2.40ch01	-	Solyc01g010440	1	5342392	5348166	Solyc01g010440	QTCAT	Maximum_Height_L	ch1_22	1	5346991	1.52132e-05	FRUIT_SIZE_DP	.
39	Solyc01g010440	5372510	5378328	-	ID=mRNA:Solyc01g010440.4.1;Parent=gene:Solyc01g010440.4;Name=Solyc01g010440.4.1;Note=Glycine-rich protein (AHRD V3.3 *** Q9LFX8_ARATH);_AED=0.25;_QI=0|1|0.8|1|0|0|5|422|494;_eAED=0.25	moderately similar to ( 268) AT1G27090 | Symbols: | glycine-rich protein | chr1:9404028-9406085 REVERSE SL2.30ch01 10F0H1E1IEG 5342814-5348054 20101015/09:19:49GMT	not assigned.unknown	AT1G27090	5347376	5348054	Unknown Protein (AHRD V1)	SL2.40ch01	-	Solyc01g010440	1	5342392	5348166	Solyc01g010440	QTCAT	Maximum_Width_L	ch1_22	1	5346991	0.015872	FRUIT_SIZE_DP	.
40	Solyc01g010440	5372510	5378328	-	ID=mRNA:Solyc01g010440.4.1;Parent=gene:Solyc01g010440.4;Name=Solyc01g010440.4.1;Note=Glycine-rich protein (AHRD V3.3 *** Q9LFX8_ARATH);_AED=0.25;_QI=0|1|0.8|1|0|0|5|422|494;_eAED=0.25	moderately similar to ( 268) AT1G27090 | Symbols: | glycine-rich protein | chr1:9404028-9406085 REVERSE SL2.30ch01 10F0H1E1IEG 5342814-5348054 20101015/09:19:49GMT	not assigned.unknown	AT1G27090	5347376	5348054	Unknown Protein (AHRD V1)	SL2.40ch01	-	Solyc01g010440	1	5342392	5348166	Solyc01g010440	QTCAT	Perimeter_L	ch1_22	1	5346991	4.35516e-05	FRUIT_SIZE_DP	.
41	Solyc01g010440	5372510	5378328	-	ID=mRNA:Solyc01g010440.4.1;Parent=gene:Solyc01g010440.4;Name=Solyc01g010440.4.1;Note=Glycine-rich protein (AHRD V3.3 *** Q9LFX8_ARATH);_AED=0.25;_QI=0|1|0.8|1|0|0|5|422|494;_eAED=0.25	moderately similar to ( 268) AT1G27090 | Symbols: | glycine-rich protein | chr1:9404028-9406085 REVERSE SL2.30ch01 10F0H1E1IEG 5342814-5348054 20101015/09:19:49GMT	not assigned.unknown	AT1G27090	5347376	5348054	Unknown Protein (AHRD V1)	SL2.40ch01	-	Solyc01g010440	1	5342392	5348166	Solyc01g010440	QTCAT	Perimeter_T	ch1_22	1	5346991	0.0133112	FRUIT_SIZE_DP	.
42	Solyc01g010440	5372510	5378328	-	ID=mRNA:Solyc01g010440.4.1;Parent=gene:Solyc01g010440.4;Name=Solyc01g010440.4.1;Note=Glycine-rich protein (AHRD V3.3 *** Q9LFX8_ARATH);_AED=0.25;_QI=0|1|0.8|1|0|0|5|422|494;_eAED=0.25	moderately similar to ( 268) AT1G27090 | Symbols: | glycine-rich protein | chr1:9404028-9406085 REVERSE SL2.30ch01 10F0H1E1IEG 5342814-5348054 20101015/09:19:49GMT	not assigned.unknown	AT1G27090	5347376	5348054	Unknown Protein (AHRD V1)	SL2.40ch01	-	Solyc01g010440	1	5342392	5348166	Solyc01g010440	QTCAT	Width_Mid.height_T	ch1_22	1	5346991	0.0146247	FRUIT_SIZE_DP	.
43	Solyc01g010440	5372510	5378328	-	ID=mRNA:Solyc01g010440.4.1;Parent=gene:Solyc01g010440.4;Name=Solyc01g010440.4.1;Note=Glycine-rich protein (AHRD V3.3 *** Q9LFX8_ARATH);_AED=0.25;_QI=0|1|0.8|1|0|0|5|422|494;_eAED=0.25	moderately similar to ( 268) AT1G27090 | Symbols: | glycine-rich protein | chr1:9404028-9406085 REVERSE SL2.30ch01 10F0H1E1IEG 5342814-5348054 20101015/09:19:49GMT	not assigned.unknown	AT1G27090	5347376	5348054	Unknown Protein (AHRD V1)	SL2.40ch01	-	Solyc01g010440	1	5342392	5348166	Solyc01g010440	QTCAT	Width_Mid_height_L	ch1_22	1	5346991	0.0216619	FRUIT_SIZE_DP	.
44	Solyc01g010440	5372510	5378328	-	ID=mRNA:Solyc01g010440.4.1;Parent=gene:Solyc01g010440.4;Name=Solyc01g010440.4.1;Note=Glycine-rich protein (AHRD V3.3 *** Q9LFX8_ARATH);_AED=0.25;_QI=0|1|0.8|1|0|0|5|422|494;_eAED=0.25	moderately similar to ( 268) AT1G27090 | Symbols: | glycine-rich protein | chr1:9404028-9406085 REVERSE SL2.30ch01 10F0H1E1IEG 5342814-5348054 20101015/09:19:49GMT	not assigned.unknown	AT1G27090	5347376	5348054	Unknown Protein (AHRD V1)	SL2.40ch01	-	Solyc01g010440	1	5342392	5348166	Solyc01g010440	FarmCPU	CurvedHeight_L	ch1_22	1	5346991	1.68009e-05	FRUIT_SIZE_DP	.
45	Solyc01g010440	5372510	5378328	-	ID=mRNA:Solyc01g010440.4.1;Parent=gene:Solyc01g010440.4;Name=Solyc01g010440.4.1;Note=Glycine-rich protein (AHRD V3.3 *** Q9LFX8_ARATH);_AED=0.25;_QI=0|1|0.8|1|0|0|5|422|494;_eAED=0.25	moderately similar to ( 268) AT1G27090 | Symbols: | glycine-rich protein | chr1:9404028-9406085 REVERSE SL2.30ch01 10F0H1E1IEG 5342814-5348054 20101015/09:19:49GMT	not assigned.unknown	AT1G27090	5347376	5348054	Unknown Protein (AHRD V1)	SL2.40ch01	-	Solyc01g010440	1	5342392	5348166	Solyc01g010440	FarmCPU	DTFs	ch1_22	1	5346991	2.62415e-08	PHENOLOGY	.
46	Solyc01g010440	5372510	5378328	-	ID=mRNA:Solyc01g010440.4.1;Parent=gene:Solyc01g010440.4;Name=Solyc01g010440.4.1;Note=Glycine-rich protein (AHRD V3.3 *** Q9LFX8_ARATH);_AED=0.25;_QI=0|1|0.8|1|0|0|5|422|494;_eAED=0.25	moderately similar to ( 268) AT1G27090 | Symbols: | glycine-rich protein | chr1:9404028-9406085 REVERSE SL2.30ch01 10F0H1E1IEG 5342814-5348054 20101015/09:19:49GMT	not assigned.unknown	AT1G27090	5347376	5348054	Unknown Protein (AHRD V1)	SL2.40ch01	-	Solyc01g010440	1	5342392	5348166	Solyc01g010440	FarmCPU	Height_Mid.W_L	ch1_22	1	5346991	8.51628e-06	FRUIT_SIZE_DP	.
47	Solyc01g010440	5372510	5378328	-	ID=mRNA:Solyc01g010440.4.1;Parent=gene:Solyc01g010440.4;Name=Solyc01g010440.4.1;Note=Glycine-rich protein (AHRD V3.3 *** Q9LFX8_ARATH);_AED=0.25;_QI=0|1|0.8|1|0|0|5|422|494;_eAED=0.25	moderately similar to ( 268) AT1G27090 | Symbols: | glycine-rich protein | chr1:9404028-9406085 REVERSE SL2.30ch01 10F0H1E1IEG 5342814-5348054 20101015/09:19:49GMT	not assigned.unknown	AT1G27090	5347376	5348054	Unknown Protein (AHRD V1)	SL2.40ch01	-	Solyc01g010440	1	5342392	5348166	Solyc01g010440	FarmCPU	Height_Mid.W_T	ch1_22	1	5346991	4.08798e-07	FRUIT_SIZE_DP	.
48	Solyc01g010440	5372510	5378328	-	ID=mRNA:Solyc01g010440.4.1;Parent=gene:Solyc01g010440.4;Name=Solyc01g010440.4.1;Note=Glycine-rich protein (AHRD V3.3 *** Q9LFX8_ARATH);_AED=0.25;_QI=0|1|0.8|1|0|0|5|422|494;_eAED=0.25	moderately similar to ( 268) AT1G27090 | Symbols: | glycine-rich protein | chr1:9404028-9406085 REVERSE SL2.30ch01 10F0H1E1IEG 5342814-5348054 20101015/09:19:49GMT	not assigned.unknown	AT1G27090	5347376	5348054	Unknown Protein (AHRD V1)	SL2.40ch01	-	Solyc01g010440	1	5342392	5348166	Solyc01g010440	FarmCPU	Maximum_Height_L	ch1_22	1	5346991	1.20563e-05	FRUIT_SIZE_DP
49	Solyc01g011350	8728804	8739466	-	ID=mRNA:Solyc01g011350.3.1;Parent=gene:Solyc01g011350.3;Name=Solyc01g011350.3.1;Note=DUF3755 domain-containing protein (AHRD V3.3 *** A0A1Q3D9X4_CEPFO);_AED=0.23;_QI=495|1|1|1|0|0|9|673|307;_eAED=0.23	weakly similar to ( 196) AT1G60670 | Symbols: | similar to unknown protein [Arabidopsis thaliana] (TAIR:AT1G10820.2); similar to unnamed protein product [Vitis vinifera] (GB:CAO15416.1); contains InterPro domain Homeodomain-like (InterPro:IPR009057) | chr1:22347764-22350805 FORWARD SL2.30ch01 10F1H0E1IEG 8685609-8694931 20101015/09:19:49GMT	not assigned.unknown	AT1G60670	8694585	8694931	cDNA clone J013057D02 full insert sequence (AHRD V1 **-- B7EBX1_ORYSJ)	SL2.40ch01	-	Solyc01g011350	1	8685285	8695311	Solyc01g011350	QTCAT	FWI	ch1_23	1	8689986	0.02484	FRUIT_SIZE_CP	.
50	Solyc01g014100	11619880	11620618	+	ID=mRNA:Solyc01g014100.3.1;Parent=gene:Solyc01g014100.3;Name=Solyc01g014100.3.1;Note=CLE protein 1;_AED=0.11;_QI=63|1|0.33|1|0|0|3|181|75;_eAED=0.11	SL2.30ch01 10F0H0E0IEG 11575428-11575922 20101015/09:19:49GMT	not assigned.unknown	.	11575508	11575589	Unknown Protein (AHRD V1)	SL2.40ch01	+	Solyc01g014100	1	11575508	11576183	Solyc01g014100	.	.	.	.	.	.	FRUIT	clavata3/CLE1
51	Solyc01g014720	14631821	14632345	+	ID=mRNA:Solyc01g014720.3.1;Parent=gene:Solyc01g014720.3;Name=Solyc01g014720.3.1;Note=Solanum lycopersicum Cytokinin Response Factor 7;_AED=0.27;_QI=0|-1|0|1|-1|0|1|0|174;_eAED=0.27;Ontology_term=GO:0003700,GO:0006355	very weakly similar to (87.8) AT4G27950 | Symbols: CRF4 | CRF4 (CYTOKININ RESPONSE FACTOR 4); DNA binding / transcription factor | chr4:13909738-13910745 REVERSEAP2 AP2 SL2.30ch01 10F0H0E0IEG 14595729-14596253 20101015/09:19:49GMT	RNA.regulation of transcription.AP2/EREBP, APETALA2/Ethylene-responsive element binding protein family	AT4G27950	14595809	14596333	Ethylene-responsive transcription factor 11 (AHRD V1 *-*- ERF76_ARATH); contains Interpro domain(s) IPR001471 Pathogenesis-related transcriptional factor and ERF, DNA-binding	SL2.40ch01	+	Solyc01g014720	1	14595809	14596333	Solyc01g014720	.	.	.	.	.	.	DEV	SlERF.H17
52	Solyc01g017060	23901681	23902414	-	ID=mRNA:Solyc01g017060.2.1;Parent=gene:Solyc01g017060.2;Name=Solyc01g017060.2.1;Note=Protein Ycf2 (AHRD V3.3 *-* A0A167NIB9_9SOLA);Dbxref=InterPro:IPR008543,Pfam:PF05695;Ontology_term=GO:0005524,GO:0009507;_AED=1.00;_QI=0|0|0|0|0|0|2|0|227;_eAED=1.00	moderately similar to ( 334) ATCG01280 | Symbols: YCF2.2 | hypothetical protein | chrC:145291-152175 REVERSEmoderately similar to ( 388) YCF2_TOBAC Protein ycf2 - Nicotiana tabacum (Common tobacco)ycf2 DUF825 SL2.30ch01 10F0H1E0IEG 23868976-23869712 20101015/09:19:49GMT	not assigned.unknown	ATCG01280	23869609	23869832	Ycf2 (AHRD V1 ***- D2KLP5_OLEEU); contains Interpro domain(s) IPR008543 Chloroplast Ycf2	SL2.40ch01	-	Solyc01g017060	1	23869096	23869832	Solyc01g017060	.	.	.	.	.	.	PHENOLOGY	Phenology
53	.	.	.	.	.	SL2.30ch01 10F0H0E0IEG 26706848-26710455 20101015/09:19:49GMT	not assigned.unknown	.	26706968	26707257	Unknown Protein (AHRD V1)	SL2.40ch01	+	Solyc01g018000	1	26706968	26710575	Solyc01g018000	.	.	.	.	.	.	PHENOLOGY	Phenology
54	.	.	.	.	.	SL2.30ch01 10F0H0E0IEG 36971804-36974821 20101015/09:19:49GMT	not assigned.unknown	.	36617897	36617910	Unknown Protein (AHRD V1); contains Interpro domain(s) IPR001463 Sodium:alanine symporter	SL2.40ch01	+	Solyc01g034220	1	36972124	36975141	Solyc01g034220	.	.	.	.	.	.	PHENOLOGY	Phenology
55	Solyc01g044350	38613937	38617619	+	ID=mRNA:Solyc01g044350.3.1;Parent=gene:Solyc01g044350.3;Name=Solyc01g044350.3.1;Note=RBR-type E3 ubiquitin transferase (AHRD V3.3 *** A0A2G2XPJ0_CAPBA);_AED=0.77;_QI=0|0|0|1|0|0|2|2381|408;_eAED=0.87	SL2.30ch01 10F0H1E1IEG 38275801-38276769 20101015/09:19:49GMT	not assigned.unknown	.	43256021	43256677	Zinc finger (Ran-binding) family protein (AHRD V1 *-*- D7KYC9_ARALY); contains Interpro domain(s) IPR001876 Zinc finger, RanBP2-type	SL2.40ch01	+	Solyc01g044350	1	38275987	38279671	Solyc01g044350	QTCAT	FWI	ch1_24	1	38276275	0.02484	FRUIT_SIZE_CP	.
56	Solyc01g044350	38613937	38617619	+	ID=mRNA:Solyc01g044350.3.1;Parent=gene:Solyc01g044350.3;Name=Solyc01g044350.3.1;Note=RBR-type E3 ubiquitin transferase (AHRD V3.3 *** A0A2G2XPJ0_CAPBA);_AED=0.77;_QI=0|0|0|1|0|0|2|2381|408;_eAED=0.87	SL2.30ch01 10F0H1E1IEG 38275801-38276769 20101015/09:19:49GMT	not assigned.unknown	.	43256021	43256677	Zinc finger (Ran-binding) family protein (AHRD V1 *-*- D7KYC9_ARALY); contains Interpro domain(s) IPR001876 Zinc finger, RanBP2-type	SL2.40ch01	+	Solyc01g044350	1	38275987	38279671	Solyc01g044350	FarmCPU	LL.W	ch1_24	1	38276275	3.33864e-06	LEAF_TRAIT	.
57	Solyc01g057080	51546552	51546893	-	ID=mRNA:Solyc01g057080.1.1;Parent=gene:Solyc01g057080.1;Name=Solyc01g057080.1.1;Note=Ethylene-responsive transcription factor (AHRD V3.3 *-* A0A2G2X462_CAPBA);_AED=0.28;_QI=0|-1|0|1|-1|0|1|0|113;_eAED=0.28;Ontology_term=GO:0003700,GO:0006355	weakly similar to ( 122) AT1G71520 | Symbols: | AP2 domain-containing transcription factor, putative | chr1:26942274-26942705 FORWARDAP2 SL2.30ch01 10F0H1E0IEG 51195606-51195947 20101015/09:19:49GMT	RNA.regulation of transcription.AP2/EREBP, APETALA2/Ethylene-responsive element binding protein family	AT1G71520	58294728	58295069	Ethylene-responsive transcription factor 13 (AHRD V1 *-*- ERF99_ARATH); contains Interpro domain(s) IPR001471 Pathogenesis-related transcriptional factor and ERF, DNA-binding	SL2.40ch01	-	Solyc01g057080	1	51195128	51195469	Solyc01g057080	.	.	.	.	.	.	DEV	ERF
58	.	.	.	.	.	weakly similar to ( 110) AT1G32230 | Symbols: CEO, ATP8, CEO1, RCD1 | RCD1 (RADICAL-INDUCED CELL DEATH1) | chr1:11613407-11615874 FORWARD SL2.30ch01 10F0H1E0IEG 53678595-53679933 20101015/09:19:49GMT	not assigned.unknown	AT1G32230	60778688	60779055	Poly polymerase catalytic domain containing protein expressed (AHRD V1 *--- Q336N6_ORYSJ); contains Interpro domain(s) IPR012317 Poly(ADP-ribose) polymerase, catalytic region	SL2.40ch01	-	Solyc01g057370	1	53678117	53679455	Solyc01g057370	.	.	.	.	.	.	PHENOLOGY	Phenology
59	Solyc01g058450	59718730	59737106	+	ID=mRNA:Solyc01g058450.3.1;Parent=gene:Solyc01g058450.3;Name=Solyc01g058450.3.1;Note=Flowering time control protein FCA (AHRD V3.3 *** A0A2G2XPK6_CAPBA);_AED=0.30;_QI=206|1|1|1|0|0|18|344|743;_eAED=0.30;Ontology_term=GO:0005515	moderately similar to ( 347) AT4G16280 | Symbols: FCA | FCA; RNA binding | chr4:9207180-9210648 REVERSE SL2.30ch01 10F0H1E1IEG 59384436-59402262 20101015/09:19:49GMT	development.unspecified	AT4G16280	66483558	66483870	RNA binding protein (AHRD V1 *--* B6UFA0_MAIZE); contains Interpro domain(s) IPR015903 Ribonucleoprotein, BRUNO-like	SL2.40ch01	+	Solyc01g058450	1	59383756	59401962	Solyc01g058450	.	.	.	.	.	.	PHENOLOGY	flowering
60	.	.	.	.	.	SL2.30ch01 10F0H0E0IEG 60183483-60184585 20101015/09:19:49GMT	not assigned.unknown	.	67283630	67283707	Unknown Protein (AHRD V1)	SL2.40ch01	-	Solyc01g058640	1	60183005	60184107	Solyc01g058640	.	.	.	.	.	.	PHENOLOGY	Phenology
61	Solyc01g065980	65548504	65550913	-	ID=mRNA:Solyc01g065980.4.1;Parent=gene:Solyc01g065980.4;Name=Solyc01g065980.4.1;Note=Ethylene Response Factor E.4;_AED=0.03;_QI=0|1|0.5|1|0|0|2|240|275;_eAED=0.03;Ontology_term=GO:0003700,GO:0006355	weakly similar to ( 142) AT3G16770 | Symbols: RAP2.3, ATEBP, ERF72 | ATEBP/ERF72/RAP2.3 (RELATED TO AP2 3); DNA binding / protein binding / transcription activator/ transcription factor | chr3:5705790-5706774 FORWARDvery weakly similar to ( 100) ERF1_ORYSA Ethylene-responsive transcription factor 1 (Ethylene-responsive element-binding factor 1) (EREBP-1) (OsEREBP1) - Oryza sativa (Rice)AP2 AP2 SL…	RNA.regulation of transcription.AP2/EREBP, APETALA2/Ethylene-responsive element binding protein family	AT3G16770	72786729	72786939	Ethylene responsive transcription factor 2b (AHRD V1 *-** C0J9I6_9ROSA); contains Interpro domain(s) IPR001471 Pathogenesis-related transcriptional factor and ERF, DNA-binding	SL2.40ch01	-	Solyc01g065980	1	65175046	65177501	Solyc01g065980	.	.	.	.	.	.	DEV	Lee et al. (2012)
62	Solyc01g066950	68004965	68005285	-	ID=mRNA:Solyc01g066950.1.1;Parent=gene:Solyc01g066950.1;Name=Solyc01g066950.1.1;Note=Flowering-promoting factor 1 (AHRD V3.3 *** A0A1U8FE64_CAPAN);_AED=0.00;_QI=0|-1|0|1|-1|0|1|0|106;_eAED=0.00	weakly similar to ( 120) AT5G24860 | Symbols: FPF, FPF1 | FPF1 (FLOWERING PROMOTING FACTOR 1) | chr5:8541825-8542157 FORWARD SL2.30ch01 10F0H1E0IEG 67625173-67625493 20101015/09:19:49GMT	not assigned.unknown	AT5G24860	75234235	75234555	Flowering promoting factor-like 1 (Fragment) (AHRD V1 *--- A6MZJ6_ORYSI)	SL2.40ch01	-	Solyc01g066950	1	67624735	67625055	Solyc01g066950	.	.	.	.	.	.	PHENOLOGY	FLowering promoting factor
63	Solyc01g066970	68057068	68057655	-	ID=mRNA:Solyc01g066970.2.1;Parent=gene:Solyc01g066970.2;Name=Solyc01g066970.2.1;Note=Flowering-promoting factor 1 (AHRD V3.3 *** A0A1U8FE64_CAPAN);_AED=0.28;_QI=33|-1|0|1|-1|0|1|234|106;_eAED=0.59	weakly similar to ( 131) AT5G24860 | Symbols: FPF, FPF1 | FPF1 (FLOWERING PROMOTING FACTOR 1) | chr5:8541825-8542157 FORWARD SL2.30ch01 10F1H1E1IEG 67677400-67677720 20101015/09:19:49GMT	not assigned.unknown	AT5G24860	75286462	75286782	Flowering promoting factor-like 1 (Fragment) (AHRD V1 *--- A6MZJ6_ORYSI)	SL2.40ch01	-	Solyc01g066970	1	67676728	67677333	Solyc01g066970	.	.	.	.	.	.	PHENOLOGY	FLowering promoting factor
64	Solyc01g066980	68064440	68065069	-	ID=mRNA:Solyc01g066980.3.1;Parent=gene:Solyc01g066980.3;Name=Solyc01g066980.3.1;Note=Flowering-promoting factor 1 (AHRD V3.3 *** A0A1U8FMN5_CAPAN);_AED=0.50;_QI=0|-1|0|1|-1|0|1|228|133;_eAED=0.61	weakly similar to ( 131) AT5G24860 | Symbols: FPF, FPF1 | FPF1 (FLOWERING PROMOTING FACTOR 1) | chr5:8541825-8542157 FORWARD SL2.30ch01 10F0H1E0IEG 67684762-67685079 20101015/09:19:49GMT	not assigned.unknown	AT5G24860	75293824	75294141	Flowering promoting factor-like 1 (Fragment) (AHRD V1 *--- A6MZJ6_ORYSI)	SL2.40ch01	-	Solyc01g066980	1	67684096	67684727	Solyc01g066980	QTCAT	FWI	ch1_27	1	67703584	0.02484	FRUIT_SIZE_CP	.	Flowering-promoting factor
65	Solyc01g067540	69068793	69069752	+	ID=mRNA:Solyc01g067540.2.1;Parent=gene:Solyc01g067540.2;Name=Solyc01g067540.2.1;Note=Ethylene-responsive transcription factor (AHRD V3.3 *** A0A2G3DID8_CAPCH);_AED=0.10;_QI=0|-1|0|1|-1|0|1|0|320;_eAED=0.12;Ontology_term=GO:0003700,GO:0006355	weakly similar to ( 150) AT5G18560 | Symbols: PUCHI | PUCHI; DNA binding / transcription factor | chr5:6164861-6165907 REVERSEvery weakly similar to (86.7) ERF4_NICSY Ethylene-responsive transcription factor 4 (Ethylene-responsive element-binding factor 4 homolog) (EREBP-3) (NsERF3) - Nicotiana sylvestris (Wood tobacco)AP2 AP2 SL2.30ch01 10F0H1E0IEG 68688111-68689076 20101015/09:19:49GMT	RNA.regulation of transcription.AP2/EREBP, APETALA2/Ethylene-responsive element binding protein family	AT5G18560	76297173	76298138	Ethylene responsive transcription factor 12 (AHRD V1 *-*- C0J9I3_9ROSA); contains Interpro domain(s) IPR001471 Pathogenesis-related transcriptional factor and ERF, DNA-binding	SL2.40ch01	+	Solyc01g067540	1	68687673	68688638	Solyc01g067540	.	.	.	.	.	.	DEV	SlERF.F8
66	Solyc01g073700	73508287	73510069	-	ID=mRNA:Solyc01g073700.3.1;Parent=gene:Solyc01g073700.3;Name=Solyc01g073700.3.1;Note=Unknown protein;_AED=1.00;_QI=1161|0|0|0|0|0|2|128|111;_eAED=1.00	moderately similar to ( 368) AT5G57480 | Symbols: | AAA-type ATPase family protein | chr5:23296632-23298194 REVERSE SL2.30ch01 10F0H1E0IEG 70319168-70320903 20101015/09:19:49GMT	protein.degradation.AAA type	AT5G57480	81070131	81071661	26S protease regulatory subunit 8 homolog (AHRD V1 *--- PRS8_ENCCU); contains Interpro domain(s) IPR003959 ATPase, AAA-type, core	SL2.40ch01	+	Solyc01g073700	1	70318683	70320465	Solyc01g073700	.	.	.	.	.	.	PHENOLOGY	Phenology
67	Solyc01g079620	71322725	71326073	+	ID=mRNA:Solyc01g079620.4.1;Parent=gene:Solyc01g079620.4;Name=Solyc01g079620.4.1;Note=colorless fruit epidermis;_AED=0.11;_QI=2|1|1|1|0|0|4|153|356;_eAED=0.11	moderately similar to ( 214) AT2G47460 | Symbols: MYB12, ATMYB12 | ATMYB12/MYB12 (MYB DOMAIN PROTEIN 12); DNA binding / transcription activator/ transcription factor | chr2:19483508-19486312 FORWARDmoderately similar to ( 218) MYBP_MAIZE Myb-related protein P - Zea mays (Maize) SL2.30ch01 10F0H1E1IEG 71256084-71259220 20101015/09:19:49GMT	RNA.regulation of transcription.MYB domain transcription factor family	AT2G47460	78744840	78744972	Myb 12 transcription factor (AHRD V1 **-- D2EBC3_9SOLN); contains Interpro domain(s) IPR017930 Myb-type HTH DNA-binding domain	SL2.40ch01	+	Solyc01g079620	1	71255600	71258882	Solyc01g079620	.	.	.	.	.	.	FRUIT_QUALITY	Y
68	Solyc01g079640	71333961	71338736	-	ID=mRNA:Solyc01g079640.4.1;Parent=gene:Solyc01g079640.4;Name=Solyc01g079640.4.1;Note=pollen-specific LRR extensin-like protein (AHRD V3.3 *** AT2G25920.1);_AED=0.37;_QI=0|1|0.33|1|0|0|3|256|298;_eAED=0.37	weakly similar to ( 180) AT2G25920 | Symbols: | similar to 3'-5' exonuclease domain-containing protein / K homology domain-containing protein / KH domain-containing protein [Arabidopsis thaliana] (TAIR:AT2G25910.1); similar to 3'-5' exonuclease domain-containing protein / K homology domain-containing protein / KH domain-containing protein [Arabidopsis thaliana] (TAIR:AT2G25910.2); similar to unkn…	not assigned.unknown	AT2G25920	78760554	78760727	Unknown Protein (AHRD V1)	SL2.40ch01	-	Solyc01g079640	1	71266821	71271597	Solyc01g079640	.	.	.	.	.	.	FRUIT_QUALITY	Colour of fruit epidermis
69	Solyc01g079760	71490718	71498801	+	ID=mRNA:Solyc01g079760.3.1;Parent=gene:Solyc01g079760.3;Name=Solyc01g079760.3.1;Note=Peroxisomal adenine nucleotide carrier 1 (AHRD V3.3 *** A0A1U8DZM1_CAPAN);_AED=0.08;_QI=231|1|0.8|1|0|0|5|315|320;_eAED=0.08	moderately similar to ( 388) AT5G27520 | Symbols: | mitochondrial substrate carrier family protein | chr5:9714667-9716247 REVERSE SL2.30ch01 10F0H1E1IEG 71417295-71424833 20101015/09:19:49GMT	transport.metabolite transporters at the mitochondrial membrane	AT5G27520	78906051	78906193	Mitochondrial carrier protein (AHRD V1 ***- C5P0Z3_COCP7); contains Interpro domain(s) IPR001993 Mitochondrial substrate carrier	SL2.40ch01	+	Solyc01g079760	1	71416626	71424710	Solyc01g079760	GAPIT.MLM	FCO	ch1_38	1	71424492	3.75529e-09	FRUIT_QUALITY	.
70	Solyc01g079760	71490718	71498801	+	ID=mRNA:Solyc01g079760.3.1;Parent=gene:Solyc01g079760.3;Name=Solyc01g079760.3.1;Note=Peroxisomal adenine nucleotide carrier 1 (AHRD V3.3 *** A0A1U8DZM1_CAPAN);_AED=0.08;_QI=231|1|0.8|1|0|0|5|315|320;_eAED=0.08	moderately similar to ( 388) AT5G27520 | Symbols: | mitochondrial substrate carrier family protein | chr5:9714667-9716247 REVERSE SL2.30ch01 10F0H1E1IEG 71417295-71424833 20101015/09:19:49GMT	transport.metabolite transporters at the mitochondrial membrane	AT5G27520	78906051	78906193	Mitochondrial carrier protein (AHRD V1 ***- C5P0Z3_COCP7); contains Interpro domain(s) IPR001993 Mitochondrial substrate carrier	SL2.40ch01	+	Solyc01g079760	1	71416626	71424710	Solyc01g079760	FarmCPU	FCO	ch1_38	1	71424492	6.89879e-18	FRUIT_QUALITY
71	Solyc01g079760	71490718	71498801	+	ID=mRNA:Solyc01g079760.3.1;Parent=gene:Solyc01g079760.3;Name=Solyc01g079760.3.1;Note=Peroxisomal adenine nucleotide carrier 1 (AHRD V3.3 *** A0A1U8DZM1_CAPAN);_AED=0.08;_QI=231|1|0.8|1|0|0|5|315|320;_eAED=0.08	moderately similar to ( 388) AT5G27520 | Symbols: | mitochondrial substrate carrier family protein | chr5:9714667-9716247 REVERSE SL2.30ch01 10F0H1E1IEG 71417295-71424833 20101015/09:19:49GMT	transport.metabolite transporters at the mitochondrial membrane	AT5G27520	78906051	78906193	Mitochondrial carrier protein (AHRD V1 ***- C5P0Z3_COCP7); contains Interpro domain(s) IPR001993 Mitochondrial substrate carrier	SL2.40ch01	+	Solyc01g079760	1	71416626	71424710	Solyc01g079760	FarmCPU	Obovoid_L	ch1_38	1	71424492	1.26574e-05	FRUIT_SHAPE_DP	.
72	Solyc01g079780	71501162	71504557	-	ID=mRNA:Solyc01g079780.3.1;Parent=gene:Solyc01g079780.3;Name=Solyc01g079780.3.1;Note=Glycoprotein membrane GPI-anchored (AHRD V3.3 *** Q9ZVL0_ARATH);_AED=0.13;_QI=76|1|0|1|0|0|2|245|194;_eAED=0.13	weakly similar to ( 188) AT5G19250 | Symbols: | Identical to Uncharacterized GPI-anchored protein At5g19250 precursor [Arabidopsis Thaliana] (GB:P59833;GB:Q67ZQ2;GB:Q6ID89); similar to unknown protein [Arabidopsis thaliana] (TAIR:AT3G06035.1); similar to unknown [Populus trichocarpa] (GB:ABK94712.1) | chr5:6471985-6472810 FORWARD SL2.30ch01 10F1H1E1IEG 71427754-71430828 20101015/09:19:49GMT	not assigned.unknown	AT5G19250	78919506	78919584	Uncharacterized GPI-anchored protein At5g19250 (AHRD V1 ***- UGPI3_ARATH)	SL2.40ch01	-	Solyc01g079780	1	71427071	71430466	Solyc01g079780	GAPIT.MLM	FCO	ch1_39	1	71427339	3.75529e-09	FRUIT_QUALITY	.
73	Solyc01g080080	71823467	71835150	-	ID=mRNA:Solyc01g080080.3.1;Parent=gene:Solyc01g080080.3;Name=Solyc01g080080.3.1;Note=RING/U-box superfamily protein (AHRD V3.3 *** A0A2U1KJJ9_ARTAN);_AED=0.14;_QI=130|1|1|1|0|0|3|812|260;_eAED=0.14	weakly similar to ( 179) AT3G06140 | Symbols: | zinc finger (C3HC4-type RING finger) family protein | chr3:1856999-1858783 REVERSE SL2.30ch01 10F0H1E0IEG 71755989-71756634 20101015/09:19:49GMT	protein.degradation.ubiquitin.E3.RING	AT3G06140	79245040	79245390	RING finger protein B (AHRD V1 *--- RNGB_DICDI); contains Interpro domain(s) IPR001841 Zinc finger, RING-type	SL2.40ch01	-	Solyc01g080080	1	71755260	71756339	Solyc01g080080	GAPIT.MLM	FCO	ch1_40	1	71755560	8.17458e-06	FRUIT_QUALITY	.
74	Solyc01g080080	71823467	71835150	-	ID=mRNA:Solyc01g080080.3.1;Parent=gene:Solyc01g080080.3;Name=Solyc01g080080.3.1;Note=RING/U-box superfamily protein (AHRD V3.3 *** A0A2U1KJJ9_ARTAN);_AED=0.14;_QI=130|1|1|1|0|0|3|812|260;_eAED=0.14	weakly similar to ( 179) AT3G06140 | Symbols: | zinc finger (C3HC4-type RING finger) family protein | chr3:1856999-1858783 REVERSE SL2.30ch01 10F0H1E0IEG 71755989-71756634 20101015/09:19:49GMT	protein.degradation.ubiquitin.E3.RING	AT3G06140	79245040	79245390	RING finger protein B (AHRD V1 *--- RNGB_DICDI); contains Interpro domain(s) IPR001841 Zinc finger, RING-type	SL2.40ch01	-	Solyc01g080080	1	71755260	71756339	Solyc01g080080	FarmCPU	FCO	ch1_40	1	71755560	7.02951e-11	FRUIT_QUALITY	.
75	Solyc01g080080	71823467	71835150	-	ID=mRNA:Solyc01g080080.3.1;Parent=gene:Solyc01g080080.3;Name=Solyc01g080080.3.1;Note=RING/U-box superfamily protein (AHRD V3.3 *** A0A2U1KJJ9_ARTAN);_AED=0.14;_QI=130|1|1|1|0|0|3|812|260;_eAED=0.14	weakly similar to ( 179) AT3G06140 | Symbols: | zinc finger (C3HC4-type RING finger) family protein | chr3:1856999-1858783 REVERSE SL2.30ch01 10F0H1E0IEG 71755989-71756634 20101015/09:19:49GMT	protein.degradation.ubiquitin.E3.RING	AT3G06140	79245040	79245390	RING finger protein B (AHRD V1 *--- RNGB_DICDI); contains Interpro domain(s) IPR001841 Zinc finger, RING-type	SL2.40ch01	-	Solyc01g080080	1	71755260	71756339	Solyc01g080080	FarmCPU	bCar_R	ch1_44	1	72431970	2.40312e-06	FRUIT_QUALITY	.
76	Solyc01g080080	71823467	71835150	-	ID=mRNA:Solyc01g080080.3.1;Parent=gene:Solyc01g080080.3;Name=Solyc01g080080.3.1;Note=RING/U-box superfamily protein (AHRD V3.3 *** A0A2U1KJJ9_ARTAN);_AED=0.14;_QI=130|1|1|1|0|0|3|812|260;_eAED=0.14	weakly similar to ( 179) AT3G06140 | Symbols: | zinc finger (C3HC4-type RING finger) family protein | chr3:1856999-1858783 REVERSE SL2.30ch01 10F0H1E0IEG 71755989-71756634 20101015/09:19:49GMT	protein.degradation.ubiquitin.E3.RING	AT3G06140	79245040	79245390	RING finger protein B (AHRD V1 *--- RNGB_DICDI); contains Interpro domain(s) IPR001841 Zinc finger, RING-type	SL2.40ch01	-	Solyc01g080080	1	71755260	71756339	Solyc01g080080	FarmCPU	FSS	ch1_44	1	72431970	7.29417e-06	FRUIT_SHAPE_CP
77	Solyc01g081360	73174459	73174914	+	ID=mRNA:Solyc01g081360.1.1;Parent=gene:Solyc01g081360.1;Name=Solyc01g081360.1.1;Note=Unknown protein;_AED=1.00;_QI=0|-1|0|0|-1|0|1|0|151;_eAED=1.00	SL2.30ch01 10F0H0E0IEG 73100122-73100577 20101015/09:19:49GMT	not assigned.unknown	.	80588878	80589333	Unknown Protein (AHRD V1)	SL2.40ch01	+	Solyc01g081360	1	73099684	73100139	Solyc01g081360	.	.	.	.	.	.	PHENOLOGY	Phenology
78	Solyc01g081440	73231530	73235935	-	ID=mRNA:Solyc01g081440.3.1;Parent=gene:Solyc01g081440.3;Name=Solyc01g081440.3.1;Note=DUF1005 domain-containing protein (AHRD V3.3 *** A0A1Q3BB96_CEPFO);Dbxref=InterPro:IPR010410,Pfam:PF06219;_AED=0.30;_QI=333|1|0.75|1|0|0|4|261|430;_eAED=0.30	highly similar to ( 584) AT5G17640 | Symbols: | similar to unknown protein [Arabidopsis thaliana] (TAIR:AT1G10020.1); similar to unnamed protein product [Vitis vinifera] (GB:CAO17865.1); similar to hypothetical protein [Vitis vinifera] (GB:CAN65847.1); contains InterPro domain Protein of unknown function DUF1005 (InterPro:IPR010410) | chr5:5811049-5812431 REVERSEDUF1005 SL2.30ch01 10F1H1E1IEG 731…	not assigned.unknown	AT5G17640	80647891	80648498	Unknown Protein (AHRD V1); contains Interpro domain(s) IPR010410 Protein of unknown function DUF1005	SL2.40ch01	-	Solyc01g081440	1	73157517	73159360	Solyc01g081440	.	.	.	.	.	.	.	.
79	Solyc01g081500	73284947	73290962	+	ID=mRNA:Solyc01g081500.4.1;Parent=gene:Solyc01g081500.4;Name=Solyc01g081500.4.1;Note=heterochromatin protein 1-like protein;_AED=0.12;_QI=0|1|0.66|1|0|0|6|292|426;_eAED=0.12	weakly similar to ( 143) AT5G17690 | Symbols: LHP1, TFL2 | TFL2 (TERMINAL FLOWER 2) | chr5:5827506-5829539 REVERSEweakly similar to ( 146) LHP1_ORYSA Probable protein LIKE HETEROCHROMATIN PROTEIN1 (LHP1) - Oryza sativa (Rice) SL2.30ch01 10F0H1E1IEG 73211455-73217097 20101015/09:19:49GMT	DNA.synthesis/chromatin structure	AT5G17690	80700211	80700525	Histone-lysine N-methyltransferase SUV39H2 (AHRD V1 *--* SUV92_CHICK); contains Interpro domain(s) IPR000953 Chromo domain	SL2.40ch01	+	Solyc01g081500	1	73210934	73216952	Solyc01g081500	.	.	.	.	.	.	PHENOLOGY	Phenology
80	Solyc01g086970	74137337	74138153	-	ID=mRNA:Solyc01g086970.4.1;Parent=gene:Solyc01g086970.4;Name=Solyc01g086970.4.1;Note=Zinc finger A20 and AN1 domain-containing stress-associated protein 8 (AHRD V3.3 *** A0A2G2XRT9_CAPBA);_AED=0.51;_QI=0|-1|0|1|-1|0|1|304|170;_eAED=0.62;Ontology_term=GO:0008270	weakly similar to ( 113) AT1G51200 | Symbols: | zinc finger (AN1-like) family protein | chr1:18989358-18989879 FORWARDvery weakly similar to (93.2) ISAP1_ORYSA Multiple stress-responsive zinc-finger protein ISAP1 (Stress-associated protein 1) (OsISAP1) - Oryza sativa (Rice) SL2.30ch01 10F1H1E1IEG 73648040-73648456 20101015/09:19:49GMT	RNA.regulation of transcription.unclassified	AT1G51200	81886802	81887218	Zinc finger A20 and AN1 domain-containing stress-associated protein 6 (AHRD V1 ***- C1C2A2_9MAXI); contains Interpro domain(s) IPR000058 Zinc finger, AN1-type	SL2.40ch01	-	Solyc01g086970	1	73647298	73648116	Solyc01g086970	.	.	.	.	.	.	.	.
81	Solyc01g087250	74432005	74442676	-	ID=mRNA:Solyc01g087250.3.1;Parent=gene:Solyc01g087250.3;Name=Solyc01g087250.3.1;Note=carotenoid cleavage dioxygenase 1A;Dbxref=InterPro:IPR004294,Pfam:PF03055;Ontology_term=GO:0016702,GO:0055114;_AED=0.36;_QI=179|1|1|1|0|0|14|258|545;_eAED=0.36	highly similar to ( 899) AT3G63520 | Symbols: ATCCD1, ATNCED1, NCED1, CCD1 | CCD1 (CAROTENOID CLEAVAGE DIOXYGENASE 1) | chr3:23463915-23466871 FORWARD RPE65 COG3670 SL2.30ch01 10F1H1E1IEG 73946072-73956278 20101015/09:19:49GMT	secondary metabolism.isoprenoids.carotenoids.carotenoid cleavage dioxygenase	AT3G63520	82194813	82195040	Carotenoid cleavage dioxygenase 1A	SL2.40ch01	-	Solyc01g087250	1	73945385	73956019	Solyc01g087250	.	.	.	.	.	.	.	Carotenoid clevage protein
82	Solyc01g087260	74444645	74454599	-	ID=mRNA:Solyc01g087260.4.1;Parent=gene:Solyc01g087260.4;Name=Solyc01g087260.4.1;Note=carotenoid cleavage dioxygenase 1B;Dbxref=InterPro:IPR004294,Pfam:PF03055;Ontology_term=GO:0016702,GO:0055114;_AED=0.38;_QI=2|1|1|1|0|0|14|177|562;_eAED=0.38	highly similar to ( 852) AT3G63520 | Symbols: ATCCD1, ATNCED1, NCED1, CCD1 | CCD1 (CAROTENOID CLEAVAGE DIOXYGENASE 1) | chr3:23463915-23466871 FORWARD RPE65 COG3670 SL2.30ch01 10F1H1E1IEG 73958603-73968327 20101015/09:19:49GMT	hormone metabolism.abscisic acid.synthesis-degradation.synthesis.9-cis-epoxycarotenoid dioxygenase	AT3G63520	82206865	82207089	Carotenoid cleavage dioxygenase 1B	SL2.40ch01	-	Solyc01g087260	1	73957796	73970716	Solyc01g087260	.	.	.	.	.	.	.	Carotenoid clevage protein
83	Solyc01g087880	74996572	74999383	+	ID=mRNA:Solyc01g087880.3.1;Parent=gene:Solyc01g087880.3;Name=Solyc01g087880.3.1;Note=2%2C3-bisphosphoglycerate-dependent phosphoglycerate mutase (AHRD V3.3 *** AT3G52040.1);Dbxref=InterPro:IPR019034,Pfam:PF09495;_AED=0.25;_QI=103|1|0.66|1|0|0|3|259|93;_eAED=0.25	SL2.30ch01 10F1H0E1IEG 74513579-74516028 20101015/09:19:49GMT	not assigned.unknown	.	82752341	82752428	Unknown Protein (AHRD V1)	SL2.40ch01	+	Solyc01g087880	1	74513038	74515849	Solyc01g087880	FarmCPU	FSH_Ind_Int_L	ch1_58	1	74515570	8.13451e-06	FRUIT_SHAPE_DP	.
84	Solyc01g088250	75305691	75308428	+	ID=mRNA:Solyc01g088250.4.1;Parent=gene:Solyc01g088250.4;Name=Solyc01g088250.4.1;Note=SUN domain protein3;_AED=0.30;_QI=344|1|0.8|1|0|0|5|290|458;_eAED=0.30;Ontology_term=GO:0005515	weakly similar to ( 200) AT5G13460 | Symbols: IQD11 | IQD11 (IQ-domain 11); calmodulin binding | chr5:4316326-4318250 FORWARD SL2.30ch01 10F0H1E1IEG 74825451-74827554 20101015/09:19:49GMT	signalling.calcium	AT5G13460	83064213	83064287	IQ-domain 11 (AHRD V1 ***- D7M5A6_ARALY); contains Interpro domain(s) IPR000048 IQ calmodulin-binding region	SL2.40ch01	+	Solyc01g088250	1	74824669	74827406	Solyc01g088250	.	.	.	.	.	.	FRUIT	SUN-like
85	Solyc01g090190	76047854	76053672	-	ID=mRNA:Solyc01g090190.3.1;Parent=gene:Solyc01g090190.3;Name=Solyc01g090190.3.1;Note=Nuclear RNA binding protein (AHRD V3.3 *** C7TPG6_SOLTU);_AED=0.22;_QI=272|1|0.85|1|0|0|7|224|360;_eAED=0.22	weakly similar to ( 104) AT4G16830 | Symbols: | nuclear RNA-binding protein (RGGA) | chr4:9470671-9472327 FORWARD SL2.30ch01 10F0H1E1IEG 75572305-75577627 20101015/09:19:49GMT	RNA.RNA binding	AT4G16830	83816249	83816429	Nuclear RNA binding protein (AHRD V1 ***- C7TPG6_SOLTU); contains Interpro domain(s) IPR006861 Hyaluronan/mRNA binding protein	SL2.40ch01	-	Solyc01g090190	1	75571683	75577506	Solyc01g090190	.	.	.	.	.	.		.
86	Solyc01g090230	76112552	76136628	-	ID=mRNA:Solyc01g090230.3.1;Parent=gene:Solyc01g090230.3;Name=Solyc01g090230.3.1;Note=GRAM domain family protein (AHRD V3.3 *** A0A2U1KYE4_ARTAN);_AED=0.27;_QI=113|1|0.94|1|0|0|18|308|633;_eAED=0.27	moderately similar to ( 469) AT1G02120 | Symbols: VAD1 | VAD1 (VASCULAR ASSOCIATED DEATH1) | chr1:395761-399720 FORWARD SL2.30ch01 10F0H1E1IEG 75637092-75660738 20101015/09:19:49GMT	not assigned.unknown	AT1G02120	83899346	83899540	GRAM domain containing protein (AHRD V1 *-*- B4FWB9_MAIZE); contains Interpro domain(s) IPR004182 GRAM	SL2.40ch01	-	Solyc01g090230	1	75636426	75660453	Solyc01g090230	FarmCPU	Distal_End_Pr_L	ch1_64	1	75638524	1.71588e-07	FRUIT_SHAPE_DP	.
87	Solyc01g090300	76203967	76204683	+	ID=mRNA:Solyc01g090300.2.1;Parent=gene:Solyc01g090300.2;Name=Solyc01g090300.2.1;Note=Ethylene-responsive transcription factor 2 (AHRD V3.3 *** A0A2G3DF02_CAPCH);_AED=0.32;_QI=0|-1|0|1|-1|0|1|108|202;_eAED=0.33;Ontology_term=GO:0003700,GO:0006355	weakly similar to ( 132) AT2G44840 | Symbols: ATERF13, EREBP | ATERF13/EREBP (ETHYLENE-RESPONSIVE ELEMENT BINDING FACTOR 13); DNA binding / transcription factor | chr2:18502515-18503195 FORWARDweakly similar to ( 126) ERF1_TOBAC Ethylene-responsive transcription factor 1 (Ethylene-responsive element-binding factor 1) (EREBP-1) (NtERF1) - Nicotiana tabacum (Common tobacco)AP2 AP2 SL2.30ch01 10F0H1…	RNA.regulation of transcription.AP2/EREBP, APETALA2/Ethylene-responsive element binding protein family	AT2G44840	83966980	83967588	Ethylene responsive transcription factor 1b (AHRD V1 *-*- C0J9I8_9ROSA); contains Interpro domain(s) IPR001471 Pathogenesis-related transcriptional factor and ERF, DNA-binding	SL2.40ch01	+	Solyc01g090300	1	75727780	75728496	Solyc01g090300	.	.	.	.	.	.	DEV	SlERF.B6
88	Solyc01g090310	76211358	76212051	+	ID=mRNA:Solyc01g090310.3.1;Parent=gene:Solyc01g090310.3;Name=Solyc01g090310.3.1;Note=Ethylene-responsive transcription factor 13 (AHRD V3.3 *** A0A2G2XMR4_CAPBA);_AED=0.40;_QI=0|-1|0|1|-1|0|1|157|178;_eAED=0.40;Ontology_term=GO:0003700,GO:0006355	weakly similar to ( 131) AT2G44840 | Symbols: ATERF13, EREBP | ATERF13/EREBP (ETHYLENE-RESPONSIVE ELEMENT BINDING FACTOR 13); DNA binding / transcription factor | chr2:18502515-18503195 FORWARDweakly similar to ( 128) ERF1_TOBAC Ethylene-responsive transcription factor 1 (Ethylene-responsive element-binding factor 1) (EREBP-1) (NtERF1) - Nicotiana tabacum (Common tobacco)AP2 AP2 SL2.30ch01 10F0H1…	RNA.regulation of transcription.AP2/EREBP, APETALA2/Ethylene-responsive element binding protein family	AT2G44840	83975321	83975863	Ethylene responsive transcription factor 1a (AHRD V1 *-*- C0J9I9_9ROSA); contains Interpro domain(s) IPR001471 Pathogenesis-related transcriptional factor and ERF, DNA-binding	SL2.40ch01	+	Solyc01g090310	1	75736121	75736820	Solyc01g090310	.	.	.	.	.	.	DEV	SlERF.B7
89	Solyc01g090320	76216354	76216995	-	ID=mRNA:Solyc01g090320.4.1;Parent=gene:Solyc01g090320.4;Name=Solyc01g090320.4.1;Note=Unknown protein;_AED=0.09;_QI=0|-1|0|1|-1|0|1|633|2;_eAED=1.00	weakly similar to ( 115) AT2G44840 | Symbols: ATERF13, EREBP | ATERF13/EREBP (ETHYLENE-RESPONSIVE ELEMENT BINDING FACTOR 13); DNA binding / transcription factor | chr2:18502515-18503195 FORWARDweakly similar to ( 113) ERF2_NICSY Ethylene-responsive transcription factor 2 (Ethylene-responsive element-binding factor 2) (EREBP-2) (NsERF2) - Nicotiana sylvestris (Wood tobacco)AP2 AP2 SL2.30ch01 10F0H…	hormone metabolism.ethylene.signal transduction	AT2G44840	83980357	83980917	Ethylene responsive transcription factor 1b (AHRD V1 *-*- C0J9I8_9ROSA); contains Interpro domain(s) IPR001471 Pathogenesis-related transcriptional factor and ERF, DNA-binding	SL2.40ch01	-	Solyc01g090320	1	75741119	75741760	Solyc01g090320	.	.	.	.	.	.	DEV	SlERF.B8
90	Solyc01g090340	76264372	76265332	-	ID=mRNA:Solyc01g090340.3.1;Parent=gene:Solyc01g090340.3;Name=Solyc01g090340.3.1;Note=Ethylene-responsive transcription factor 2 (AHRD V3.3 *** A0A2G3DEZ8_CAPCH);_AED=0.22;_QI=0|-1|0|1|-1|0|1|283|225;_eAED=0.22;Ontology_term=GO:0003700,GO:0006355	weakly similar to ( 101) AT2G44840 | Symbols: ATERF13, EREBP | ATERF13/EREBP (ETHYLENE-RESPONSIVE ELEMENT BINDING FACTOR 13); DNA binding / transcription factor | chr2:18502515-18503195 FORWARDvery weakly similar to (95.5) ERF2_NICSY Ethylene-responsive transcription factor 2 (Ethylene-responsive element-binding factor 2) (EREBP-2) (NsERF2) - Nicotiana sylvestris (Wood tobacco)AP2 AP2 SL2.30ch01 …	hormone metabolism.ethylene.signal transduction	AT2G44840	84029126	84029785	Ethylene responsive transcription factor 1b (AHRD V1 *-*- C0J9I8_9ROSA); contains Interpro domain(s) IPR001471 Pathogenesis-related transcriptional factor and ERF, DNA-binding	SL2.40ch01	-	Solyc01g090340	1	75789643	75790630	Solyc01g090340	.	.	.	.	.	.	DEV	SlERF.B9
91	Solyc01g090370	76308146	76308811	-	ID=mRNA:Solyc01g090370.3.1;Parent=gene:Solyc01g090370.3;Name=Solyc01g090370.3.1;Note=Ethylene-responsive transcription factor 13 (AHRD V3.3 *** A0A2G2XN61_CAPBA);_AED=0.14;_QI=0|-1|0|1|-1|0|1|0|221;_eAED=0.14;Ontology_term=GO:0003700,GO:0006355	weakly similar to ( 123) AT2G44840 | Symbols: ATERF13, EREBP | ATERF13/EREBP (ETHYLENE-RESPONSIVE ELEMENT BINDING FACTOR 13); DNA binding / transcription factor | chr2:18502515-18503195 FORWARDweakly similar to ( 109) ERF2_TOBAC Ethylene-responsive transcription factor 2 (Ethylene-responsive element-binding factor 2) (EREBP-2) (NtERF2) - Nicotiana tabacum (Common tobacco)AP2 AP2 SL2.30ch01 10F0H1…	RNA.regulation of transcription.AP2/EREBP, APETALA2/Ethylene-responsive element binding protein family	AT2G44840	84070629	84071294	Ethylene responsive transcription factor 1b (AHRD V1 *-*- C0J9I8_9ROSA); contains Interpro domain(s) IPR001471 Pathogenesis-related transcriptional factor and ERF, DNA-binding	SL2.40ch01	-	Solyc01g090370	1	75831429	75832094	Solyc01g090370	.	.	.	.	.	.	DEV	SlERF.B10
92	Solyc01g090560	76465362	76466556	+	ID=mRNA:Solyc01g090560.4.1;Parent=gene:Solyc01g090560.4;Name=Solyc01g090560.4.1;Note=Ethylene-responsive transcription factor (AHRD V3.3 *** A0A2G3DJ78_CAPCH);_AED=0.16;_QI=0|-1|0|1|-1|0|1|328|288;_eAED=0.16;Ontology_term=GO:0003700,GO:0006355	weakly similar to ( 152) AT2G44940 | Symbols: | AP2 domain-containing transcription factor TINY, putative | chr2:18544369-18545256 FORWARDAP2 AP2 SL2.30ch01 10F0H1E1IEG 75989654-75990478 20101015/09:19:49GMT	RNA.regulation of transcription.AP2/EREBP, APETALA2/Ethylene-responsive element binding protein family	AT2G44940	84228456	84229280	Ethylene-responsive transcription factor 4 (AHRD V1 *-*- ERF78_ARATH); contains Interpro domain(s) IPR001471 Pathogenesis-related transcriptional factor and ERF, DNA-binding	SL2.40ch01	+	Solyc01g090560	1	75989194	75990408	Solyc01g090560	.	.	.	.	.	.	DEV	SlERF.H4
93	Solyc01g091760	77584176	77585127	-	ID=mRNA:Solyc01g091760.3.1;Parent=gene:Solyc01g091760.3;Name=Solyc01g091760.3.1;Note=Ethylene-responsive transcription factor 1 (AHRD V3.3 *** A0A2G3DE29_CAPCH);_AED=0.23;_QI=85|-1|0|1|-1|0|1|0|289;_eAED=0.23;Ontology_term=GO:0003700,GO:0006355	very weakly similar to (82.4) AT5G19790 | Symbols: RAP2.11 | RAP2.11 (related to AP2 11); DNA binding / transcription factor | chr5:6689273-6690034 REVERSEAP2 AP2 SL2.30ch01 10F0H0E0IEG 77102448-77103323 20101015/09:19:49GMT	RNA.regulation of transcription.AP2/EREBP, APETALA2/Ethylene-responsive element binding protein family	AT5G19790	85341250	85342125	Ethylene responsive transcription factor 2a (AHRD V1 *-*- C0J9I7_9ROSA); contains Interpro domain(s) IPR001471 Pathogenesis-related transcriptional factor and ERF, DNA-binding	SL2.40ch01	-	Solyc01g091760	1	77102050	77103010	Solyc01g091760	.	.	.	.	.	.	DEV	SlERF.H18
94	Solyc01g095050	78680240	78683460	-	ID=mRNA:Solyc01g095050.3.1;Parent=gene:Solyc01g095050.3;Name=Solyc01g095050.3.1;Note=cAMP-regulated phosphoprotein 19-related protein (AHRD V3.3 *** A0A2U1NUR8_ARTAN);Dbxref=InterPro:IPR006760,Pfam:PF04667;_AED=0.08;_QI=173|1|0.71|1|0|0|7|316|106;_eAED=0.08	weakly similar to ( 117) AT5G64130 | Symbols: | similar to unknown protein [Arabidopsis thaliana] (TAIR:AT1G69510.2); similar to unknown protein [Arabidopsis thaliana] (TAIR:AT1G69510.1); similar to unknown protein [Arabidopsis thaliana] (TAIR:AT1G69510.3); similar to hypothetical protein [Vitis vinifera] (GB:CAN80447.1); contains InterPro domain Lg106-like (InterPro:IPR012482) | chr5:25681773-25…	not assigned.unknown	AT5G64130	#N/A	#N/A	Negatively light-regulated protein (AHRD V1 ***- B4FAY8_MAIZE); contains Interpro domain(s) IPR012482 Lg106-like	SL2.40ch01	-	Solyc01g095050	1	78179288	78180925	Solyc01g095050	.	.	.	.	.	.	.	.
95	Solyc01g095210	78810275	78823185	-	ID=mRNA:Solyc01g095210.3.1;Parent=gene:Solyc01g095210.3;Name=Solyc01g095210.3.1;Note=Golgin candidate 4 (AHRD V3.3 *** A0A2G2YY90_CAPAN);_AED=0.31;_QI=274|1|1|1|0|0|15|291|757;_eAED=0.31	moderately similar to ( 434) AT2G46180 | Symbols: GC4 | GC4 (GOLGIN CANDIDATE 4) | chr2:18974555-18978333 REVERSE SL2.30ch01 10F0H1E1IEG 78310134-78322478 20101015/09:19:49GMT	cell.vesicle transport	AT2G46180	86561133	86561360	Golgin candidate 4 (AHRD V1 **-- GOGC4_ARATH)	SL2.40ch01	-	Solyc01g095210	1	78309617	78322349	Solyc01g095210	FarmCPU	bio5	ch1_69	1	78309987	8.51798e-06	CLIMATE
96	Solyc01g095280	78858659	78863287	+	ID=mRNA:Solyc01g095280.4.1;Parent=gene:Solyc01g095280.4;Name=Solyc01g095280.4.1;Note=Protein ABIL1 (AHRD V3.3 *** A0A1U8E2Z9_CAPAN);_AED=0.36;_QI=317|0.87|0.66|1|0|0|9|274|287;_eAED=0.47	moderately similar to ( 317) AT2G46225 | Symbols: ABIL1 | ABIL1 (ABI-1-LIKE 1) | chr2:18989186-18991147 FORWARDmoderately similar to ( 267) ABIL1_ORYSA Probable protein ABIL1 (Abl interactor-like protein 1) - Oryza sativa (Rice) SL2.30ch01 10F1H1E1IEG 78358483-78362573 20101015/09:19:49GMT	cell.organisation	AT2G46225	86597365	86597460	Protein ABIL1 (AHRD V1 **-- B6TCZ2_MAIZE)	SL2.40ch01	+	Solyc01g095280	1	78357902	78362529	Solyc01g095280	QTCAT	Eccentricity_L	ch1_70	1	78359870	0.0158383	FRUIT_SHAPE_DP	.
97	Solyc01g095280	78858659	78863287	+	ID=mRNA:Solyc01g095280.4.1;Parent=gene:Solyc01g095280.4;Name=Solyc01g095280.4.1;Note=Protein ABIL1 (AHRD V3.3 *** A0A1U8E2Z9_CAPAN);_AED=0.36;_QI=317|0.87|0.66|1|0|0|9|274|287;_eAED=0.47	moderately similar to ( 317) AT2G46225 | Symbols: ABIL1 | ABIL1 (ABI-1-LIKE 1) | chr2:18989186-18991147 FORWARDmoderately similar to ( 267) ABIL1_ORYSA Probable protein ABIL1 (Abl interactor-like protein 1) - Oryza sativa (Rice) SL2.30ch01 10F1H1E1IEG 78358483-78362573 20101015/09:19:49GMT	cell.organisation	AT2G46225	86597365	86597460	Protein ABIL1 (AHRD V1 **-- B6TCZ2_MAIZE)	SL2.40ch01	+	Solyc01g095280	1	78357902	78362529	Solyc01g095280	FarmCPU	Area_T	ch1_70	1	78359870	1.2307e-05	FRUIT_SIZE_DP	.
98	Solyc01g095280	78858659	78863287	+	ID=mRNA:Solyc01g095280.4.1;Parent=gene:Solyc01g095280.4;Name=Solyc01g095280.4.1;Note=Protein ABIL1 (AHRD V3.3 *** A0A1U8E2Z9_CAPAN);_AED=0.36;_QI=317|0.87|0.66|1|0|0|9|274|287;_eAED=0.47	moderately similar to ( 317) AT2G46225 | Symbols: ABIL1 | ABIL1 (ABI-1-LIKE 1) | chr2:18989186-18991147 FORWARDmoderately similar to ( 267) ABIL1_ORYSA Probable protein ABIL1 (Abl interactor-like protein 1) - Oryza sativa (Rice) SL2.30ch01 10F1H1E1IEG 78358483-78362573 20101015/09:19:49GMT	cell.organisation	AT2G46225	86597365	86597460	Protein ABIL1 (AHRD V1 **-- B6TCZ2_MAIZE)	SL2.40ch01	+	Solyc01g095280	1	78357902	78362529	Solyc01g095280	FarmCPU	NOL	ch1_70	1	78359870	2.51986e-07	FRUIT_SIZE_CP
99	Solyc01g095320	78890165	78895204	+	ID=mRNA:Solyc01g095320.4.1;Parent=gene:Solyc01g095320.4;Name=Solyc01g095320.4.1;Note=Bag family molecular chaperone regulator 6-like protein (AHRD V3.3 *** A0A2K3PRI9_TRIPR);_AED=0.37;_QI=217|0.66|0.5|1|0|0|4|114|1157;_eAED=0.37;Ontology_term=GO:0051087	weakly similar to ( 108) AT2G46240 | Symbols: BAG6, ATBAG6 | BAG6 (ARABIDOPSIS THALIANA BCL-2-ASSOCIATED ATHANOGENE 6); calmodulin binding / protein binding | chr2:18993659-18996900 FORWARD SL2.30ch01 10F0H1E1IEG 78390548-78393945 20101015/09:19:49GMT	not assigned.unknown	AT2G46240	86629430	86631301	BCL-2-associated athanogene 6 (AHRD V1 *-*- D7LDX9_ARALY); contains Interpro domain(s) IPR003103 Apoptosis regulator Bcl-2 protein, BAG	SL2.40ch01	+	Solyc01g095320	1	78389556	78394452	Solyc01g095320	QTCAT	Eccentricity_L	ch1_71	1	78390713	0.0158383	FRUIT_SHAPE_DP	.
100	Solyc01g095320	78890165	78895204	+	ID=mRNA:Solyc01g095320.4.1;Parent=gene:Solyc01g095320.4;Name=Solyc01g095320.4.1;Note=Bag family molecular chaperone regulator 6-like protein (AHRD V3.3 *** A0A2K3PRI9_TRIPR);_AED=0.37;_QI=217|0.66|0.5|1|0|0|4|114|1157;_eAED=0.37;Ontology_term=GO:0051087	weakly similar to ( 108) AT2G46240 | Symbols: BAG6, ATBAG6 | BAG6 (ARABIDOPSIS THALIANA BCL-2-ASSOCIATED ATHANOGENE 6); calmodulin binding / protein binding | chr2:18993659-18996900 FORWARD SL2.30ch01 10F0H1E1IEG 78390548-78393945 20101015/09:19:49GMT	not assigned.unknown	AT2G46240	86629430	86631301	BCL-2-associated athanogene 6 (AHRD V1 *-*- D7LDX9_ARALY); contains Interpro domain(s) IPR003103 Apoptosis regulator Bcl-2 protein, BAG	SL2.40ch01	+	Solyc01g095320	1	78389556	78394452	Solyc01g095320	FarmCPU	Curved_FSH_Ind_L	ch1_71	1	78390713	2.88492e-07	FRUIT_SHAPE_DP	.
101	Solyc01g095500	79003524	79004583	+	ID=mRNA:Solyc01g095500.3.1;Parent=gene:Solyc01g095500.3;Name=Solyc01g095500.3.1;Note=Sl Cytokinin Response Factor 5;_AED=0.23;_QI=144|-1|0|1|-1|0|1|34|293;_eAED=0.23;Ontology_term=GO:0003700,GO:0006355	weakly similar to ( 119) AT4G27950 | Symbols: CRF4 | CRF4 (CYTOKININ RESPONSE FACTOR 4); DNA binding / transcription factor | chr4:13909738-13910745 REVERSEvery weakly similar to (94.0) ERF4_NICSY Ethylene-responsive transcription factor 4 (Ethylene-responsive element-binding factor 4 homolog) (EREBP-3) (NsERF3) - Nicotiana sylvestris (Wood tobacco)AP2 AP2 SL2.30ch01 10F0H1E1IEG 78503210-78504091…	RNA.regulation of transcription.AP2/EREBP, APETALA2/Ethylene-responsive element binding protein family	AT4G27950	86742092	86742973	Ethylene-responsive transcription factor 4 (AHRD V1 *-*- B6T615_MAIZE); contains Interpro domain(s) IPR001471 Pathogenesis-related transcriptional factor and ERF, DNA-binding	SL2.40ch01	+	Solyc01g095500	1	78502748	78503807	Solyc01g095500	.	.	.	.	.	.	DEV	SlERF.G1
102	Solyc01g096120	79496703	79498942	+	ID=mRNA:Solyc01g096120.3.1;Parent=gene:Solyc01g096120.3;Name=Solyc01g096120.3.1;Note=Dof zinc finger protein1;_AED=0.18;_QI=99|1|0.33|1|0|0|3|336|276;_eAED=0.18;Ontology_term=GO:0003677,GO:0006355	weakly similar to ( 156) AT3G61850 | Symbols: DAG1 | DAG1 (DOF AFFECTING GERMINATION 1) | chr3:22906470-22908125 FORWARDweakly similar to ( 106) PBF_MAIZE Dof zinc finger protein PBF (Prolamin box-binding factor) - Zea mays (Maize)zf-Dof SL2.30ch01 10F0H1E1IEG 78996952-78998756 20101015/09:19:49GMT	RNA.regulation of transcription.C2C2(Zn) DOF zinc finger family	AT3G61850	87235834	87235863	Dof zinc finger protein 2 (AHRD V1 *-*- A5HWF1_HORVD); contains Interpro domain(s) IPR003851 Zinc finger, Dof-type	SL2.40ch01	+	Solyc01g096120	1	78996543	78998774	Solyc01g096120	.	.	.	.	.	.	DOF	DOF
103	Solyc01g096860	80112396	80116145	-	ID=mRNA:Solyc01g096860.3.1;Parent=gene:Solyc01g096860.3;Name=Solyc01g096860.3.1;Note=AP2-like ethylene-responsive transcription factor (AHRD V3.3 *-* A0A2G2YVB3_CAPAN);_AED=0.24;_QI=0|0.83|0.42|1|0|0|7|0|443;_eAED=0.24;Ontology_term=GO:0003700,GO:0006355	moderately similar to ( 302) AT3G54320 | Symbols: WRI, ASML1, WRI1 | WRI1 (WRINKLED 1); DNA binding / transcription factor | chr3:20125787-20129451 FORWARDmoderately similar to ( 238) BBM1_BRANA Protein BABY BOOM 1 (BnBBM1) - Brassica napus (Rape)AP2 AP2 SL2.30ch01 10F0H1E0IEG 79615156-79618906 20101015/09:19:49GMT	RNA.regulation of transcription.AP2/EREBP, APETALA2/Ethylene-responsive element binding protein family	AT3G54320	87857556	87857788	AP2-like ethylene-responsive transcription factor At1g16060 (AHRD V1 *-*- AP2L1_ARATH); contains Interpro domain(s) IPR001471 Pathogenesis-related transcriptional factor and ERF, DNA-binding	SL2.40ch01	-	Solyc01g096860	1	79614838	79618588	Solyc01g096860	.	.	.	.	.	.	DEV	AP2
104	Solyc01g098750	81446383	81452517	+	ID=mRNA:Solyc01g098750.3.1;Parent=gene:Solyc01g098750.3;Name=Solyc01g098750.3.1;Note=RING/U-box superfamily protein (AHRD V3.3 *** A0A2U1KJJ9_ARTAN);_AED=0.33;_QI=0|1|0.5|1|0|0|4|153|395;_eAED=0.33	moderately similar to ( 308) AT3G06140 | Symbols: | zinc finger (C3HC4-type RING finger) family protein | chr3:1856999-1858783 REVERSE SL2.30ch01 10F0H1E1IEG 80944030-80949984 20101015/09:19:49GMT	protein.degradation.ubiquitin.E3.RING	AT3G06140	89182912	89183450	RING finger protein B (AHRD V1 *--- RNGB_DICDI); contains Interpro domain(s) IPR018957 Zinc finger, C3HC4 RING-type	SL2.40ch01	+	Solyc01g098750	1	80943685	80949819	Solyc01g098750	GAPIT.MLM	bio6	ch1_80	1	80944132	1.13929e-05	CLIMATE
105	Solyc01g098750	81446383	81452517	+	ID=mRNA:Solyc01g098750.3.1;Parent=gene:Solyc01g098750.3;Name=Solyc01g098750.3.1;Note=RING/U-box superfamily protein (AHRD V3.3 *** A0A2U1KJJ9_ARTAN);_AED=0.33;_QI=0|1|0.5|1|0|0|4|153|395;_eAED=0.33	moderately similar to ( 308) AT3G06140 | Symbols: | zinc finger (C3HC4-type RING finger) family protein | chr3:1856999-1858783 REVERSE SL2.30ch01 10F0H1E1IEG 80944030-80949984 20101015/09:19:49GMT	protein.degradation.ubiquitin.E3.RING	AT3G06140	89182912	89183450	RING finger protein B (AHRD V1 *--- RNGB_DICDI); contains Interpro domain(s) IPR018957 Zinc finger, C3HC4 RING-type	SL2.40ch01	+	Solyc01g098750	1	80943685	80949819	Solyc01g098750	GAPIT.MLM	bio9	ch1_80	1	80944132	1.60713e-05	CLIMATE	.
106	Solyc01g098750	81446383	81452517	+	ID=mRNA:Solyc01g098750.3.1;Parent=gene:Solyc01g098750.3;Name=Solyc01g098750.3.1;Note=RING/U-box superfamily protein (AHRD V3.3 *** A0A2U1KJJ9_ARTAN);_AED=0.33;_QI=0|1|0.5|1|0|0|4|153|395;_eAED=0.33	moderately similar to ( 308) AT3G06140 | Symbols: | zinc finger (C3HC4-type RING finger) family protein | chr3:1856999-1858783 REVERSE SL2.30ch01 10F0H1E1IEG 80944030-80949984 20101015/09:19:49GMT	protein.degradation.ubiquitin.E3.RING	AT3G06140	89182912	89183450	RING finger protein B (AHRD V1 *--- RNGB_DICDI); contains Interpro domain(s) IPR018957 Zinc finger, C3HC4 RING-type	SL2.40ch01	+	Solyc01g098750	1	80943685	80949819	Solyc01g098750	FarmCPU	Width_Widest_Pos_L	ch1_80	1	80944132	2.61037e-07	FRUIT_SIZE_DP	.
107	Solyc01g099190	81753643	81757490	-	ID=mRNA:Solyc01g099190.4.1;Parent=gene:Solyc01g099190.4;Name=Solyc01g099190.4.1;Note=lipoxygenase B;Dbxref=InterPro:IPR013819,Pfam:PF00305;Ontology_term=GO:0016702,GO:0046872,GO:0055114;_AED=0.38;_QI=182|1|1|1|0|0|9|230|858;_eAED=0.38	nearly identical (1110) AT1G55020 | Symbols: LOX1 | LOX1 (Lipoxygenase 1); lipoxygenase | chr1:20529465-20533810 FORWARDnearly identical (1283) LOX1_SOLTU Lipoxygenase 1 (EC 1.13.11.12) - Solanum tuberosum (Potato)Lipoxygenase PLAT_LH2 LH2 PLAT SL2.30ch01 10F0H1E1IEG 81252230-81255665 20101015/09:19:49GMT	hormone metabolism.jasmonate.synthesis-degradation.lipoxygenase	AT1G55020	89494361	89494547	Lipoxygenase (AHRD V1 **** Q42873_SOLLC); contains Interpro domain(s) IPR001246 Lipoxygenase, plant	SL2.40ch01	-	Solyc01g099190	1	81251679	81256014	Solyc01g099190	.	.	.	.	.	.	.	.
108	Solyc01g100130	82489129	82493074	+	ID=mRNA:Solyc01g100130.3.1;Parent=gene:Solyc01g100130.3;Name=Solyc01g100130.3.1;Note=Zinc finger protein (AHRD V3.3 *-* A0A200PWL1_9MAGN);_AED=0.21;_QI=116|1|1|1|0|0|3|525|925;_eAED=0.21	moderately similar to ( 266) AT3G05670 | Symbols: | PHD finger family protein | chr3:1653894-1657028 FORWARD SL2.30ch01 10F0H1E1IEG 81986583-81989887 20101015/09:19:49GMT	protein.degradation.ubiquitin.E3.RING	AT3G05670	90225465	90227306	PHD-finger family protein (AHRD V1 *-*- B6U0S2_MAIZE); contains Interpro domain(s) IPR019787 Zinc finger, PHD-finger	SL2.40ch01	+	Solyc01g100130	1	81986149	81990012	Solyc01g100130	.	.	.	.	.	.	.	.
109	Solyc01g100130	82489129	82493074	+	ID=mRNA:Solyc01g100130.3.1;Parent=gene:Solyc01g100130.3;Name=Solyc01g100130.3.1;Note=Zinc finger protein (AHRD V3.3 *-* A0A200PWL1_9MAGN);_AED=0.21;_QI=116|1|1|1|0|0|3|525|925;_eAED=0.21	moderately similar to ( 266) AT3G05670 | Symbols: | PHD finger family protein | chr3:1653894-1657028 FORWARD SL2.30ch01 10F0H1E1IEG 81986583-81989887 20101015/09:19:49GMT	protein.degradation.ubiquitin.E3.RING	AT3G05670	90225465	90227306	PHD-finger family protein (AHRD V1 *-*- B6U0S2_MAIZE); contains Interpro domain(s) IPR019787 Zinc finger, PHD-finger	SL2.40ch01	+	Solyc01g100130	1	81986149	81990012	Solyc01g100130	.	.	.	.	.	.	.	.
110	Solyc01g100350	82676438	82679263	-	ID=mRNA:Solyc01g100350.3.1;Parent=gene:Solyc01g100350.3;Name=Solyc01g100350.3.1;Note=GTP-binding protein (AHRD V3.3 *** Q9SDK4_ORYSJ);Dbxref=InterPro:IPR006689,Pfam:PF00025;Ontology_term=GO:0005525;_AED=0.17;_QI=259|1|0.33|1|0|0|3|276|193;_eAED=0.17	moderately similar to ( 347) AT3G62560 | Symbols: | GTP-binding protein, putative | chr3:23148515-23149856 FORWARDmoderately similar to ( 345) SAR1A_BRACM GTP-binding protein SAR1A - Brassica campestris (Field mustard) Sar1 SAR Arf Arf_Arl Arl3 Arl5_Arl8 Arl1 Arl2 ARLTS1 Arl6 Arfrp1 Arf6 ARD1 Arl10_like Arf1_5_like ARF Arl9_Arfrp2_like Arl2l1_Arl13_like COG1100 Arl4_Arl7 SL2.30ch01 10F1H1E1IEG 82…	signalling.G-proteins	AT3G62560	90415109	90415237	ADP-ribosylation factor-like protein 3 (AHRD V1 **-- ARL3_CAEEL); contains Interpro domain(s) IPR006687 GTP-binding protein SAR1	SL2.40ch01	-	Solyc01g100350	1	82173471	82176296	Solyc01g100350	FarmCPU	FLE	ch1_96	1	82175996	8.52337e-07	FRUIT_SIZE_CP	.
111	Solyc01g100350	82676438	82679263	-	ID=mRNA:Solyc01g100350.3.1;Parent=gene:Solyc01g100350.3;Name=Solyc01g100350.3.1;Note=GTP-binding protein (AHRD V3.3 *** Q9SDK4_ORYSJ);Dbxref=InterPro:IPR006689,Pfam:PF00025;Ontology_term=GO:0005525;_AED=0.17;_QI=259|1|0.33|1|0|0|3|276|193;_eAED=0.17	moderately similar to ( 347) AT3G62560 | Symbols: | GTP-binding protein, putative | chr3:23148515-23149856 FORWARDmoderately similar to ( 345) SAR1A_BRACM GTP-binding protein SAR1A - Brassica campestris (Field mustard) Sar1 SAR Arf Arf_Arl Arl3 Arl5_Arl8 Arl1 Arl2 ARLTS1 Arl6 Arfrp1 Arf6 ARD1 Arl10_like Arf1_5_like ARF Arl9_Arfrp2_like Arl2l1_Arl13_like COG1100 Arl4_Arl7 SL2.30ch01 10F1H1E1IEG 82…	signalling.G-proteins	AT3G62560	90415109	90415237	ADP-ribosylation factor-like protein 3 (AHRD V1 **-- ARL3_CAEEL); contains Interpro domain(s) IPR006687 GTP-binding protein SAR1	SL2.40ch01	-	Solyc01g100350	1	82173471	82176296	Solyc01g100350	FarmCPU	Height_Mid.W_L	ch1_96	1	82175996	7.79261e-06	FRUIT_SIZE_DP	.
112	Solyc01g100380	82691439	82695149	-	ID=mRNA:Solyc01g100380.4.1;Parent=gene:Solyc01g100380.4;Name=Solyc01g100380.4.1;Note=Calreticulin (AHRD V3.3 *** A0A2G3AWT5_CAPCH);Dbxref=InterPro:IPR001580,Pfam:PF00262;Ontology_term=GO:0005509,GO:0005783,GO:0006457,GO:0051082;_AED=0.26;_QI=62|1|0.92|1|0|0|13|408|417;_eAED=0.26	highly similar to ( 522) AT1G09210 | Symbols: | calreticulin 2 (CRT2) | chr1:2973219-2976657 REVERSEhighly similar to ( 565) CALR_NICPL Calreticulin precursor - Nicotiana plumbaginifolia (Leadwort-leaved tobacco) Calreticulin SL2.30ch01 10F0H1E1IEG 82189196-82192436 20101015/09:19:49GMT	signalling.calcium	AT1G09210	90431210	90431318	Calreticulin 2 calcium-binding protein (AHRD V1 **** A8HMC0_CHLRE); contains Interpro domain(s) IPR009169 Calreticulin	SL2.40ch01	-	Solyc01g100380	1	82188573	82192180	Solyc01g100380	QTCAT	FWI	ch1_99	1	82189596	0.0176415	FRUIT_SIZE_CP	.
113	Solyc01g100380	82691439	82695149	-	ID=mRNA:Solyc01g100380.4.1;Parent=gene:Solyc01g100380.4;Name=Solyc01g100380.4.1;Note=Calreticulin (AHRD V3.3 *** A0A2G3AWT5_CAPCH);Dbxref=InterPro:IPR001580,Pfam:PF00262;Ontology_term=GO:0005509,GO:0005783,GO:0006457,GO:0051082;_AED=0.26;_QI=62|1|0.92|1|0|0|13|408|417;_eAED=0.26	highly similar to ( 522) AT1G09210 | Symbols: | calreticulin 2 (CRT2) | chr1:2973219-2976657 REVERSEhighly similar to ( 565) CALR_NICPL Calreticulin precursor - Nicotiana plumbaginifolia (Leadwort-leaved tobacco) Calreticulin SL2.30ch01 10F0H1E1IEG 82189196-82192436 20101015/09:19:49GMT	signalling.calcium	AT1G09210	90431210	90431318	Calreticulin 2 calcium-binding protein (AHRD V1 **** A8HMC0_CHLRE); contains Interpro domain(s) IPR009169 Calreticulin	SL2.40ch01	-	Solyc01g100380	1	82188573	82192180	Solyc01g100380	QTCAT	Height_Mid.W_L	ch1_99	1	82189596	0.00807615	FRUIT_SIZE_DP	.
114	Solyc01g100510	82778067	82782545	-	ID=mRNA:Solyc01g100510.4.1;Parent=gene:Solyc01g100510.4;Name=Solyc01g100510.4.1;Note=knotted 4;_AED=0.37;_QI=0|1|0.8|1|0|0|5|250|346;_eAED=0.37;Ontology_term=GO:0003677,GO:0006355	moderately similar to ( 228) AT1G70510 | Symbols: ATK1, KNAT2 | KNAT2 (KNOTTED-LIKE FROM ARABIDOPSIS THALIANA 2); transcription factor | chr1:26580298-26585808 FORWARDmoderately similar to ( 205) OSH1_ORYSA Homeobox protein OSH1 - Oryza sativa (Rice) KNOX2 SL2.30ch01 10F1H1E1IEG 82275665-82279860 20101015/09:19:49GMT	RNA.regulation of transcription.HB,Homeobox transcription factor family	AT1G70510	90518449	90518742	Knotted-like homeobox protein (AHRD V1 ***- Q49RB7_POPTO); contains Interpro domain(s) IPR001356 Homeobox IPR005539 ELK IPR017970 Homeobox, conserved site	SL2.40ch01	-	Solyc01g100510	1	82275127	82279577	Solyc01g100510	.	.	.	.	.	.	DEV	Knotted-like
115	Solyc01g102950	83876790	83883381	+	ID=mRNA:Solyc01g102950.3.1;Parent=gene:Solyc01g102950.3;Name=Solyc01g102950.3.1;Note=Lycopene beta/epsilon cyclase protein (AHRD V3.3 *** A0A2U1QDC2_ARTAN);_AED=0.09;_QI=52|1|1|1|0|0|18|244|609;_eAED=0.09	highly similar to ( 748) AT2G32640 | Symbols: | similar to unnamed protein product [Vitis vinifera] (GB:CAO24043.1); contains domain G3DSA:3.50.50.60 (G3DSA:3.50.50.60); contains domain SSF51905 (SSF51905) | chr2:13855572-13857888 REVERSE SL2.30ch01 10F0H1E1IEG 83364853-83371147 20101015/09:19:49GMT	not assigned.unknown	AT2G32640	91603775	91603903	FAD dependent oxidoreductase (AHRD V1 **-- B5VX05_SPIMA)	SL2.40ch01	+	Solyc01g102950	1	83364523	83371065	Solyc01g102950	.	.	.	.	.	.	FRUIT_QUALITY	car
116	Solyc01g103780	84593113	84594739	-	ID=mRNA:Solyc01g103780.4.1;Parent=gene:Solyc01g103780.4;Name=Solyc01g103780.4.1;Note=TCP transcription factor 11;_AED=0.37;_QI=0|0|0|1|0|0|2|162|460;_eAED=0.60	weakly similar to ( 159) AT1G58100 | Symbols: | TCP family transcription factor, putative | chr1:21516345-21517550 REVERSETCP SL2.30ch01 10F0H1E1IEG 84064948-84066367 20101015/09:19:49GMT	RNA.regulation of transcription.TCP transcription factor family	AT1G58100	92304004	92305289	TCP family transcription factor (AHRD V1 *-** A6MCZ2_9ORYZ); contains Interpro domain(s) IPR005333 Transcription factor, TCP	SL2.40ch01	-	Solyc01g103780	1	84064508	84066135	Solyc01g103780	FarmCPU	SE	ch1_119	1	84065309	6.21599e-07	INFLORESCENCE	.
117	Solyc01g107070	87031852	87032807	-	ID=mRNA:Solyc01g107070.4.1;Parent=gene:Solyc01g107070.4;Name=Solyc01g107070.4.1;Note=HXXXD-type acyl-transferase family protein (AHRD V3.3 *** A0A2K3MRI0_TRIPR);Dbxref=InterPro:IPR003480,Pfam:PF02458;Ontology_term=GO:0016747;_AED=0.39;_QI=0|0|0|1|0|0|2|0|300;_eAED=1.00	weakly similar to ( 147) AT5G67150 | Symbols: | transferase family protein | chr5:26813106-26814452 REVERSEvery weakly similar to (82.8) HCBT1_DIACA Anthranilate N-benzoyltransferase protein 1 (EC 2.3.1.144) (Anthranilate N-hydroxycinnamoyl/benzoyltransferase 1) - Dianthus caryophyllus (Carnation) (Clove pink)Transferase SL2.30ch01 10F0H1E1IEG 86483013-86483578 20101015/09:19:49GMT	secondary metabolism.phenylpropanoids	AT5G67150	94722114	94722500	N-hydroxycinnamoyl/benzoyltransferase-like protein (AHRD V1 **-- Q9SD98_ARATH); contains Interpro domain(s) IPR003480 Transferase	SL2.40ch01	-	Solyc01g107070	1	86482735	86483691	Solyc01g107070	QTCAT	FSH	ch1_146	1	86484250	0.0100302	FRUIT_SHAPE_CP	.
118	Solyc01g107070	87031852	87032807	-	ID=mRNA:Solyc01g107070.4.1;Parent=gene:Solyc01g107070.4;Name=Solyc01g107070.4.1;Note=HXXXD-type acyl-transferase family protein (AHRD V3.3 *** A0A2K3MRI0_TRIPR);Dbxref=InterPro:IPR003480,Pfam:PF02458;Ontology_term=GO:0016747;_AED=0.39;_QI=0|0|0|1|0|0|2|0|300;_eAED=1.00	weakly similar to ( 147) AT5G67150 | Symbols: | transferase family protein | chr5:26813106-26814452 REVERSEvery weakly similar to (82.8) HCBT1_DIACA Anthranilate N-benzoyltransferase protein 1 (EC 2.3.1.144) (Anthranilate N-hydroxycinnamoyl/benzoyltransferase 1) - Dianthus caryophyllus (Carnation) (Clove pink)Transferase SL2.30ch01 10F0H1E1IEG 86483013-86483578 20101015/09:19:49GMT	secondary metabolism.phenylpropanoids	AT5G67150	94722114	94722500	N-hydroxycinnamoyl/benzoyltransferase-like protein (AHRD V1 **-- Q9SD98_ARATH); contains Interpro domain(s) IPR003480 Transferase	SL2.40ch01	-	Solyc01g107070	1	86482735	86483691	Solyc01g107070	FarmCPU	FSH	ch1_146	1	86484250	1.59156e-06	FRUIT_SHAPE_CP	.
119	Solyc01g108010	87699525	87704680	-	ID=mRNA:Solyc01g108010.3.1;Parent=gene:Solyc01g108010.3;Name=Solyc01g108010.3.1;Note=Endonuclease or glycosyl hydrolase (AHRD V3.3 *** A0A2U1M201_ARTAN);_AED=0.39;_QI=290|1|1|1|0|0|4|1139|520;_eAED=0.39	highly similar to ( 522) AT2G15560 | Symbols: | similar to unknown protein [Arabidopsis thaliana] (TAIR:AT3G62200.1); similar to EDA32 (embryo sac development arrest 32) [Arabidopsis thaliana] (TAIR:AT3G62210.1); similar to unnamed protein product [Vitis vinifera] (GB:CAO47825.1); contains InterPro domain Protein of unknown function DUF537 (InterPro:IPR007491) | chr2:6795401-6796870 REVERSEDUF537…	RNA.regulation of transcription.unclassified	AT2G15560	95393163	95394725	Limkain b1-like protein (AHRD V1 *--- Q66S24_OIKDI); contains Interpro domain(s) IPR007491 Protein of unknown function DUF537	SL2.40ch01	-	Solyc01g108010	1	87153908	87155525	Solyc01g108010	QTCAT	Area_T	ch1_152	1	87154775	8.07453e-06	FRUIT_SIZE_DP	.
120	Solyc01g108010	87699525	87704680	-	ID=mRNA:Solyc01g108010.3.1;Parent=gene:Solyc01g108010.3;Name=Solyc01g108010.3.1;Note=Endonuclease or glycosyl hydrolase (AHRD V3.3 *** A0A2U1M201_ARTAN);_AED=0.39;_QI=290|1|1|1|0|0|4|1139|520;_eAED=0.39	highly similar to ( 522) AT2G15560 | Symbols: | similar to unknown protein [Arabidopsis thaliana] (TAIR:AT3G62200.1); similar to EDA32 (embryo sac development arrest 32) [Arabidopsis thaliana] (TAIR:AT3G62210.1); similar to unnamed protein product [Vitis vinifera] (GB:CAO47825.1); contains InterPro domain Protein of unknown function DUF537 (InterPro:IPR007491) | chr2:6795401-6796870 REVERSEDUF537…	RNA.regulation of transcription.unclassified	AT2G15560	95393163	95394725	Limkain b1-like protein (AHRD V1 *--- Q66S24_OIKDI); contains Interpro domain(s) IPR007491 Protein of unknown function DUF537	SL2.40ch01	-	Solyc01g108010	1	87153908	87155525	Solyc01g108010	FarmCPU	Width_Mid.height_T	ch1_152	1	87154775	1.06859e-07	FRUIT_SIZE_DP	.
121	Solyc01g108020	87704968	87709847	-	ID=mRNA:Solyc01g108020.3.1;Parent=gene:Solyc01g108020.3;Name=Solyc01g108020.3.1;Note=Thioredoxin M3, chloroplastic (AHRD V3.3 *** A0A1U8E6Y3_CAPAN);Dbxref=InterPro:IPR013766,Pfam:PF00085;Ontology_term=GO:0045454;_AED=0.46;_QI=111|1|0|1|0|0|2|430|180;_eAED=0.47	weakly similar to ( 172) AT2G15570 | Symbols: ATM3, ATHM3 | ATHM3 (ARABIDOPSIS THIOREDOXIN M-TYPE 3); thiol-disulfide exchange intermediate | chr2:6798638-6799984 REVERSEweakly similar to ( 119) TRXM_PEA Thioredoxin M-type, chloroplast precursor (TRX-M) - Pisum sativum (Garden pea) Thioredoxin TRX_family trxA SL2.30ch01 10F1H1E1IEG 87157721-87162057 20101015/09:19:49GMT	redox.thioredoxin	AT2G15570	95400757	95400979	Thioredoxin m (AHRD V1 ***- B9HS17_POPTR); contains Interpro domain(s) IPR015467 Thioredoxin, core	SL2.40ch01	-	Solyc01g108020	1	87157183	87161875	Solyc01g108020	FarmCPU	PGT	ch1_153	1	87161570	1.8347e-05	PLANT_GROWTH	.
122	Solyc01g108240	87916275	87917561	+	ID=mRNA:Solyc01g108240.3.1;Parent=gene:Solyc01g108240.3;Name=Solyc01g108240.3.1;Note=Ethylene Response Factor D.3;_AED=0.05;_QI=0|-1|0|1|-1|0|1|336|316;_eAED=0.45;Ontology_term=GO:0003700,GO:0006355	very weakly similar to (95.5) AT4G34410 | Symbols: | AP2 domain-containing transcription factor, putative | chr4:16451996-16452802 FORWARDAP2 AP2 SL2.30ch01 10F0H1E1IEG 87368629-87369516 20101015/09:19:49GMT	RNA.regulation of transcription.AP2/EREBP, APETALA2/Ethylene-responsive element binding protein family	AT4G34410	95607551	95608438	Ethylene responsive transcription factor 2b (AHRD V1 *-*- C0J9I6_9ROSA); contains Interpro domain(s) IPR001471 Pathogenesis-related transcriptional factor and ERF, DNA-binding	SL2.40ch01	+	Solyc01g108240	1	87368287	87369574	Solyc01g108240	.	.	.	.	.	.	DEV	AP2 SlERF.D3
123	Solyc01g108890	88372328	88377535	-	ID=mRNA:Solyc01g108890.3.1;Parent=gene:Solyc01g108890.3;Name=Solyc01g108890.3.1;Note=BAT2 domain protein (AHRD V3.3 *** AT2G15860.1);_AED=0.37;_QI=175|1|0.88|1|0|0|9|260|515;_eAED=0.37	moderately similar to ( 417) AT2G15860 | Symbols: | similar to unnamed protein product [Vitis vinifera] (GB:CAO47727.1) | chr2:6912794-6916364 REVERSE SL2.30ch01 10F1H1E1IEG 87788981-87793753 20101015/09:19:49GMT	not assigned.unknown	AT2G15860	96032487	96032675	Potential GTPase activation protein (AHRD V1 *-*- A8INH1_CHLRE)	SL2.40ch01	-	Solyc01g108890	1	87788443	87793650	Solyc01g108890	FarmCPU	PTK	ch1_170	1	87786998	2.2165e-06	FRUIT_SHAPE_CP
124	Solyc01g109980	89143280	89148962	-	ID=mRNA:Solyc01g109980.4.1;Parent=gene:Solyc01g109980.4;Name=Solyc01g109980.4.1;Note=BEL1-like homeodomain protein 7 (AHRD V3.3 *** A0A2G3BW58_CAPCH);_AED=0.32;_QI=326|1|0.6|1|0|0|5|281|645;_eAED=0.32;Ontology_term=GO:0003677,GO:0006355	moderately similar to ( 336) AT4G34610 | Symbols: BLH6 | BLH6 (BELL1-LIKE HOMEODOMAIN 5) | chr4:16530551-16532503 REVERSE POX POX SL2.30ch01 10F0H1E1IEG 88557926-88562037 20101015/09:19:49GMT	RNA.regulation of transcription.HB,Homeobox transcription factor family	AT4G34610	96800090	96800959	BEL1-like homeodomain protein 6 (AHRD V1 *--- BLH6_ARATH); contains Interpro domain(s) IPR006563 POX	SL2.40ch01	-	Solyc01g109980	1	88557367	88561809	Solyc01g109980	.	.	.	.	.	.	LEAF_TRAIT	BEL1-linke
125	Solyc01g111420	90030197	90031631	+	ID=mRNA:Solyc01g111420.3.1;Parent=gene:Solyc01g111420.3;Name=Solyc01g111420.3.1;Note=Ribosomal protein L1 (AHRD V3.3 *** A0A200R8A3_9MAGN);Dbxref=InterPro:IPR028364,Pfam:PF00687;_AED=0.42;_QI=0|-1|0|1|-1|0|1|193|413;_eAED=0.42	moderately similar to ( 274) AT3G58660 | Symbols: | 60S ribosomal protein-related | chr3:21712551-21713891 FORWARD SL2.30ch01 10F0H1E1IEG 89436808-89438049 20101015/09:19:49GMT	protein.synthesis.ribosomal protein.eukaryotic.60S subunit.unknown	AT3G58660	97675730	97676971	LOC734162 protein (Fragment) (AHRD V1 *-*- Q4KLD4_XENLA); contains Interpro domain(s) IPR002143 Ribosomal protein L1	SL2.40ch01	+	Solyc01g111420	1	89436294	89437964	Solyc01g111420	FarmCPU	BRIX	ch1_196	1	89436589	9.2548e-08	FRUIT_QUALITY	.
126	Solyc01g111420	90030197	90031631	+	ID=mRNA:Solyc01g111420.3.1;Parent=gene:Solyc01g111420.3;Name=Solyc01g111420.3.1;Note=Ribosomal protein L1 (AHRD V3.3 *** A0A200R8A3_9MAGN);Dbxref=InterPro:IPR028364,Pfam:PF00687;_AED=0.42;_QI=0|-1|0|1|-1|0|1|193|413;_eAED=0.42	moderately similar to ( 274) AT3G58660 | Symbols: | 60S ribosomal protein-related | chr3:21712551-21713891 FORWARD SL2.30ch01 10F0H1E1IEG 89436808-89438049 20101015/09:19:49GMT	protein.synthesis.ribosomal protein.eukaryotic.60S subunit.unknown	AT3G58660	97675730	97676971	LOC734162 protein (Fragment) (AHRD V1 *-*- Q4KLD4_XENLA); contains Interpro domain(s) IPR002143 Ribosomal protein L1	SL2.40ch01	+	Solyc01g111420	1	89436294	89437964	Solyc01g111420	FarmCPU	NFI	ch1_196	1	89436589	2.41828e-16	INFLORESCENCE
127	Solyc01g111720	90248886	90255831	-	ID=mRNA:Solyc01g111720.4.1;Parent=gene:Solyc01g111720.4;Name=Solyc01g111720.4.1;Note=Translation initiation factor 3 (AHRD V3.3 *-* A0A200PZ35_9MAGN);_AED=0.19;_QI=0|1|0.87|1|0|0|8|341|558;_eAED=0.19;Ontology_term=GO:0006413	weakly similar to ( 144) AT1G34360 | Symbols: | translation initiation factor 3 (IF-3) family protein | chr1:12542964-12546003 FORWARDinfC InfC IF3_N SL2.30ch01 10F0H0E1IEG 89657008-89663505 20101015/09:19:49GMT	protein.synthesis.initiation	AT1G34360	97902215	97902427	Translation initiation factor IF-3 (AHRD V1 *-*- D4YMH3_9MICO); contains Interpro domain(s) IPR001288 Translation initiation factor 3	SL2.40ch01	-	Solyc01g111720	1	89656389	89663337	Solyc01g111720	FarmCPU	Pericarp_Area_T	ch1_203	1	89651632	1.35674e-05	FRUIT_SHAPE_DP
128	Solyc02g005200	7069481	7073466	-	ID=mRNA:Solyc02g005200.4.1;Parent=gene:Solyc02g005200.4;Name=Solyc02g005200.4.1;Note=RNA binding protein (AHRD V3.3 *** A0A2U1QF55_ARTAN);Dbxref=InterPro:IPR009472,Pfam:PF06485;Ontology_term=GO:0003723;_AED=0.29;_QI=0|1|0.8|1|0|0|5|307|368;_eAED=0.29	moderately similar to ( 464) AT3G08010 | Symbols: ATAB2 | ATAB2; RNA binding | chr3:2556052-2557432 FORWARDDUF1092 SL2.30ch02 10F1H1E1IEG 1511741-1515410 20101015/09:19:59GMT	not assigned.unknown	AT3G08010	7267360	7267811	PsaB translation factor (Fragment) (AHRD V1 ***- A4S2E4_OSTLU); contains Interpro domain(s) IPR009472 Protein of unknown function DUF1092	SL2.40ch02	-	Solyc02g005200	2	1511547	1515429	Solyc02g005200	QTCAT	FSH	ch2_1	2	1515231	0.0198355	FRUIT_SHAPE_CP	.
129	Solyc02g005200	7069481	7073466	-	ID=mRNA:Solyc02g005200.4.1;Parent=gene:Solyc02g005200.4;Name=Solyc02g005200.4.1;Note=RNA binding protein (AHRD V3.3 *** A0A2U1QF55_ARTAN);Dbxref=InterPro:IPR009472,Pfam:PF06485;Ontology_term=GO:0003723;_AED=0.29;_QI=0|1|0.8|1|0|0|5|307|368;_eAED=0.29	moderately similar to ( 464) AT3G08010 | Symbols: ATAB2 | ATAB2; RNA binding | chr3:2556052-2557432 FORWARDDUF1092 SL2.30ch02 10F1H1E1IEG 1511741-1515410 20101015/09:19:59GMT	not assigned.unknown	AT3G08010	7267360	7267811	PsaB translation factor (Fragment) (AHRD V1 ***- A4S2E4_OSTLU); contains Interpro domain(s) IPR009472 Protein of unknown function DUF1092	SL2.40ch02	-	Solyc02g005200	2	1511547	1515429	Solyc02g005200	FarmCPU	FL.W	ch2_1	2	1515231	1.0365e-05	FRUIT_SHAPE_CP
130	Solyc02g021700	22012610	22025264	-	ID=mRNA:Solyc02g021700.4.1;Parent=gene:Solyc02g021700.4;Name=Solyc02g021700.4.1;Note=Alpha N-terminal protein methyltransferase 1 (AHRD V3.3 *** A0A1U8FFG8_CAPAN);Dbxref=InterPro:IPR008576,Pfam:PF05891;Ontology_term=GO:0006480,GO:0008168;_AED=0.35;_QI=0|1|0.6|1|0|0|5|151|232;_eAED=0.35	moderately similar to ( 277) AT5G44450 | Symbols: | similar to hypothetical protein OsI_013284 [Oryza sativa (indica cultivar-group)] (GB:EAY92051.1); similar to unknown protein [Oryza sativa (japonica cultivar-group)] (GB:AAK09232.1); contains InterPro domain Protein of unknown function DUF858, methyltransferase-like (InterPro:IPR008576) | chr5:17931587-17933244 REVERSE DUF858 SL2.30ch02 10F0H1E…	not assigned.unknown	AT5G44450	23586261	23586515	Alpha N-terminal protein methyltransferase 1 (AHRD V1 **** NTM1_ARATH); contains Interpro domain(s) IPR008576 Protein of unknown function DUF858, methyltransferase-like	SL2.40ch02	-	Solyc02g021700	2	14281494	14294175	Solyc02g021700	FarmCPU	FCO	ch2_5	2	14283187	9.68228e-06	FRUIT_QUALITY
131	Solyc02g024050	23397084	23402865	+	ID=mRNA:Solyc02g024050.3.1;Parent=gene:Solyc02g024050.3;Name=Solyc02g024050.3.1;Note=Ferredoxin--NADP reductase, chloroplastic (AHRD V3.3 *** K4B553_SOLLC);_AED=0.07;_QI=208|0.8|0.5|0.83|0|0|6|168|374;_eAED=0.07;Ontology_term=GO:0016491,GO:0055114	highly similar to ( 610) AT1G30510 | Symbols: ATRFNR2 | ATRFNR2 (ROOT FNR 2); oxidoreductase | chr1:10807132-10808966 REVERSEhighly similar to ( 726) FENR2_TOBAC Ferredoxin--NADP reductase, root-type isozyme, chloroplast precursor (EC 1.18.1.2) (FNR) - Nicotiana tabacum (Common tobacco) CysJ NAD_binding_1 PRK06214 cysJ SL2.30ch02 10F1H1E1IEG 15568290-15573546 20101015/09:19:59GMT	OPP.electron transfer	AT1G30510	24860881	24860904	Ferredoxin--NADP reductase (AHRD V1 ***- B9SB31_RICCO); contains Interpro domain(s) IPR012146 Ferredoxin--NADP reductase	SL2.40ch02	+	Solyc02g024050	2	15568322	15574101	Solyc02g024050	GAPIT.MLM	Distal_End_Pr_L	ch2_6	2	15571732	1.76912e-05	FRUIT_SHAPE_DP	.
132	Solyc02g024070	23456444	23462744	+	ID=mRNA:Solyc02g024070.3.1;Parent=gene:Solyc02g024070.3;Name=Solyc02g024070.3.1;Note=Homeobox leucine-zipper protein (AHRD V3.3 *** A0A2U1QME9_ARTAN);_AED=0.23;_QI=230|1|0.88|1|0|0|18|188|851;_eAED=0.23;Ontology_term=GO:0008289	nearly identical (1311) AT2G34710 | Symbols: ATHB14, ATHB-14, PHB-1D, PHB | PHB (PHABULOSA); DNA binding / transcription factor | chr2:14646627-14651072 REVERSEMEKHLA START START START SL2.30ch02 10F0H1E1IEG 15627257-15633139 20101015/09:19:59GMT	RNA.regulation of transcription.HB,Homeobox transcription factor family	AT2G34710	24919848	24920071	Class III homeodomain-leucine zipper (AHRD V1 ***- Q1WD30_GINBI); contains Interpro domain(s) IPR013978 MEKHLA	SL2.40ch02	+	Solyc02g024070	2	15627267	15633567	Solyc02g024070	.	.	.	.	.	.	LEAF_TRAIT	PHABULOSA,
133	Solyc02g030200	23888791	23888964	+	ID=mRNA:Solyc02g030200.1.1;Parent=gene:Solyc02g030200.1;Name=Solyc02g030200.1.1;Note=Integrase-type DNA-binding superfamily protein (AHRD V3.3 *-* AT2G41710.3);_AED=0.56;_QI=0|-1|0|1|-1|0|1|0|57;_eAED=1.00	very weakly similar to (85.5) AT2G41710 | Symbols: | ovule development protein, putative | chr2:17407352-17409981 REVERSE SL2.30ch02 10F0H0E1IEG 16011910-16012083 20101015/09:19:59GMT	RNA.regulation of transcription.AP2/EREBP, APETALA2/Ethylene-responsive element binding protein family	AT2G41710	25304741	25304914	AP2 domain-containing transcription factor (AHRD V1 ***- B9II84_POPTR)	SL2.40ch02	+	Solyc02g030200	2	16012390	16012563	Solyc02g030200	.	.	.	.	.	.	DEV	AP2
134	Solyc02g030210	23899646	23902824	+	ID=mRNA:Solyc02g030210.4.1;Parent=gene:Solyc02g030210.4;Name=Solyc02g030210.4.1;Note=AP2-like ethylene-responsive transcription factor (AHRD V3.3 *** A0A2G3D2M5_CAPCH);_AED=0.38;_QI=0|1|0.85|1|0|0|7|332|350;_eAED=0.38	moderately similar to ( 291) AT2G41710 | Symbols: | ovule development protein, putative | chr2:17407352-17409981 REVERSEweakly similar to ( 118) BBM1_BRANA Protein BABY BOOM 1 (BnBBM1) - Brassica napus (Rape) SL2.30ch02 10F0H1E1IEG 16022715-16025953 20101015/09:19:59GMT	RNA.regulation of transcription.AP2/EREBP, APETALA2/Ethylene-responsive element binding protein family	AT2G41710	25315546	25315556	AP2-like ethylene-responsive transcription factor At2g41710 (AHRD V1 ***- AP2L4_ARATH); contains Interpro domain(s) IPR001471 Pathogenesis-related transcriptional factor and ERF, DNA-binding	SL2.40ch02	+	Solyc02g030210	2	16023195	16026741	Solyc02g030210	.	.	.	.	.	.	DEV	AP2
135	Solyc02g033080	28333534	28334761	-	ID=mRNA:Solyc02g033080.2.1;Parent=gene:Solyc02g033080.2;Name=Solyc02g033080.2.1;Note=Unknown protein;_AED=1.00;_QI=480|0|0|0|0|0|2|259|116;_eAED=1.00	moderately similar to ( 392) AT3G10390 | Symbols: FLD | FLD (FLOWERING LOCUS D); amine oxidase | chr3:3229298-3231824 FORWARD Amino_oxidase COG1231 SL2.30ch02 10F0H1E0IEG 20443025-20444252 20101015/09:19:59GMT	misc.oxidases - copper, flavone etc.	AT3G10390	29735896	29736066	Lysine-specific histone demethylase 1 (AHRD V1 *--- B2WC79_PYRTR); contains Interpro domain(s) IPR002937 Amine oxidase	SL2.40ch02	+	Solyc02g033080	2	20443545	20444772	Solyc02g033080	.	.	.	.	.	.	PHENOLOGY	Phenology
136	Solyc02g061840	31356452	31361458	-	ID=mRNA:Solyc02g061840.3.1;Parent=gene:Solyc02g061840.3;Name=Solyc02g061840.3.1;Note=RNA-binding (RRM/RBD/RNP motifs) family protein (AHRD V3.3 *-* F4JNU2_ARATH);_AED=0.33;_QI=146|1|0.71|1|0|0|7|220|222;_eAED=0.33;Ontology_term=GO:0003676	weakly similar to ( 116) AT4G35785 | Symbols: | transformer serine/arginine-rich ribonucleoprotein, putative | chr4:16953989-16955131 REVERSERRM SL2.30ch02 10F1H1E1IEG 27932650-27937290 20101015/09:19:59GMT	RNA.RNA binding	AT4G35785	33360238	33360240	Nuclear SR-like RNA binding protein (AHRD V1 *--- A8JAT7_CHLRE); contains Interpro domain(s) IPR012677 Nucleotide-binding, alpha-beta plait	SL2.40ch02	-	Solyc02g061840	2	27933230	27938206	Solyc02g061840	.	.	.	.	.	.	.	.
137	Solyc02g061840	31356452	31361458	-	ID=mRNA:Solyc02g061840.3.1;Parent=gene:Solyc02g061840.3;Name=Solyc02g061840.3.1;Note=RNA-binding (RRM/RBD/RNP motifs) family protein (AHRD V3.3 *-* F4JNU2_ARATH);_AED=0.33;_QI=146|1|0.71|1|0|0|7|220|222;_eAED=0.33;Ontology_term=GO:0003676	weakly similar to ( 116) AT4G35785 | Symbols: | transformer serine/arginine-rich ribonucleoprotein, putative | chr4:16953989-16955131 REVERSERRM SL2.30ch02 10F1H1E1IEG 27932650-27937290 20101015/09:19:59GMT	RNA.RNA binding	AT4G35785	33360238	33360240	Nuclear SR-like RNA binding protein (AHRD V1 *--- A8JAT7_CHLRE); contains Interpro domain(s) IPR012677 Nucleotide-binding, alpha-beta plait	SL2.40ch02	-	Solyc02g061840	2	27933230	27938206	Solyc02g061840	QTCAT	Maximum_Height_L	ch2_7	2	27933597	0.0255441	FRUIT_SIZE_DP	.
138	Solyc02g063130	33200733	33207163	-	ID=mRNA:Solyc02g063130.4.1;Parent=gene:Solyc02g063130.4;Name=Solyc02g063130.4.1;Note=RAD23 protein (AHRD V3.3 *** Q9STA6_SOLLC);_AED=0.11;_QI=166|1|1|1|0|0|12|293|383;_eAED=0.11;Ontology_term=GO:0003684,GO:0006289,GO:0043161	moderately similar to ( 437) AT3G02540 | Symbols: RAD23-3 | RAD23-3 (PUTATIVE DNA REPAIR PROTEIN RAD23-3) | chr3:533913-536158 REVERSEmoderately similar to ( 366) RAD23_ORYSA Probable DNA repair protein RAD23 (OsRAD23) - Oryza sativa (Rice) RAD23_N XPC-binding SL2.30ch02 10F0H1E1IEG 29750186-29756155 20101015/09:19:59GMT	DNA.repair	AT3G02540	35179040	35179105	UV excision repair protein RAD23 (AHRD V1 ***- B6JX15_SCHJY); contains Interpro domain(s) IPR004806 UV excision repair protein Rad23	SL2.40ch02	-	Solyc02g063130	2	29750711	29757113	Solyc02g063130	.	.	.	.	.	.	.	.
139	Solyc02g063220	33299329	33304486	-	ID=mRNA:Solyc02g063220.3.1;Parent=gene:Solyc02g063220.3;Name=Solyc02g063220.3.1;Note=Mannose-6-phosphate isomerase (AHRD V3.3 *** A0A2G2XBW4_CAPBA);Dbxref=InterPro:IPR001250,Pfam:PF01238;Ontology_term=GO:0004476,GO:0005975,GO:0008270;_AED=0.14;_QI=351|1|0.8|1|0|0|5|323|435;_eAED=0.14	highly similar to ( 522) AT1G67070 | Symbols: DIN9 | DIN9 (DARK INDUCIBLE 9); mannose-6-phosphate isomerase | chr1:25045987-25048075 FORWARD PMI_typeI ManA SL2.30ch02 10F0H1E1IEG 29846861-29851529 20101015/09:19:59GMT	cell wall.precursor synthesis.phosphomannose isomerase	AT1G67070	35273942	35274292	Mannose-6-phosphate isomerase 2	SL2.40ch02	-	Solyc02g063220	2	29847338	29852456	Solyc02g063220	.	.	.	.	.	.	FRUIT_QUALITY	SSC
140	Solyc02g063490	33591490	33596645	-	ID=mRNA:Solyc02g063490.3.1;Parent=gene:Solyc02g063490.3;Name=Solyc02g063490.3.1;Note=Malate dehydrogenase (AHRD V3.3 *** A0A2G2XBH7_CAPBA);_AED=0.14;_QI=347|1|0.77|1|0|0|9|253|352;_eAED=0.14;Ontology_term=GO:0016491,GO:0055114	highly similar to ( 565) AT2G22780 | Symbols: PMDH1 | PMDH1 (PEROXISOMAL NAD-MALATE DEHYDROGENASE 1); malate dehydrogenase | chr2:9697075-9699003 REVERSEhighly similar to ( 572) MDHG_SOYBN Malate dehydrogenase, glyoxysomal precursor (EC 1.1.1.37) - Glycine max (Soybean) MDH_glycosomal_mitochondrial PRK05086 Mdh LDH_MDH LDH-like_MDH Ldh_1_C Ldh_1_N PRK06223 MDH LDH ldh SL2.30ch02 10F0H1E1IEG 30142…	gluconeogenesis.Malate DH	AT2G22780	35569761	35569829	Malate dehydrogenase (AHRD V1 **** B9S7S1_RICCO); contains Interpro domain(s) IPR010097 Malate dehydrogenase, NAD-dependent, eukaryotes and gamma proteobacteria	SL2.40ch02	-	Solyc02g063490	2	30142872	30148026	Solyc02g063490	.	.	.	.	.	.	FRUIT	.
141	Solyc02g064580	33712193	33720994	+	ID=mRNA:Solyc02g064580.3.1;Parent=gene:Solyc02g064580.3;Name=Solyc02g064580.3.1;Note=Transmembrane protein (DUF2215) (AHRD V3.3 *** F4K567_ARATH);Dbxref=InterPro:IPR019358,Pfam:PF10225;_AED=0.12;_QI=39|1|0.8|1|0|0|10|311|477;_eAED=0.12	moderately similar to ( 385) AT5G67610 | Symbols: | similar to unknown protein [Arabidopsis thaliana] (TAIR:AT3G49840.1); similar to unnamed protein product [Vitis vinifera] (GB:CAO17677.1) | chr5:26978450-26980840 REVERSE SL2.30ch02 10F0H1E1IEG 30263589-30272035 20101015/09:19:59GMT	not assigned.unknown	AT5G67610	35686579	35686687	Rhodopsin-like receptor (AHRD V1 ***- B6TUA3_MAIZE); contains Interpro domain(s) IPR019358 Protein of unknown function DUF2215	SL2.40ch02	+	Solyc02g064580	2	30264429	30273186	Solyc02g064580	QTCAT	Height_Mid.W_T	ch2_20	2	30272528	0.0409836	FRUIT_SIZE_DP
142	Solyc02g064580	33712193	33720994	+	ID=mRNA:Solyc02g064580.3.1;Parent=gene:Solyc02g064580.3;Name=Solyc02g064580.3.1;Note=Transmembrane protein (DUF2215) (AHRD V3.3 *** F4K567_ARATH);Dbxref=InterPro:IPR019358,Pfam:PF10225;_AED=0.12;_QI=39|1|0.8|1|0|0|10|311|477;_eAED=0.12	moderately similar to ( 385) AT5G67610 | Symbols: | similar to unknown protein [Arabidopsis thaliana] (TAIR:AT3G49840.1); similar to unnamed protein product [Vitis vinifera] (GB:CAO17677.1) | chr5:26978450-26980840 REVERSE SL2.30ch02 10F0H1E1IEG 30263589-30272035 20101015/09:19:59GMT	not assigned.unknown	AT5G67610	35686579	35686687	Rhodopsin-like receptor (AHRD V1 ***- B6TUA3_MAIZE); contains Interpro domain(s) IPR019358 Protein of unknown function DUF2215	SL2.40ch02	+	Solyc02g064580	2	30264429	30273186	Solyc02g064580	FarmCPU	SE	ch2_21	2	30272836	4.74914e-06	INFLORESCENCE
143	Solyc02g064960	34097624	34101197	+	ID=mRNA:Solyc02g064960.3.1;Parent=gene:Solyc02g064960.3;Name=Solyc02g064960.3.1;Note=APETALA2b;_AED=0.13;_QI=315|1|0.9|1|0|0|10|295|504;_eAED=0.13;Ontology_term=GO:0003700,GO:0006355	moderately similar to ( 317) AT4G36920 | Symbols: FLO2, FL1, AP2 | AP2 (APETALA 2); transcription factor | chr4:17400995-17403137 FORWARDweakly similar to ( 146) BBM2_BRANA Protein BABY BOOM 2 (BnBBM2) - Brassica napus (Rape)AP2 AP2 SL2.30ch02 10F1H1E1IEG 30651036-30653996 20101015/09:19:59GMT	RNA.regulation of transcription.AP2/EREBP, APETALA2/Ethylene-responsive element binding protein family	AT4G36920	36074026	36074567	AP2-like ethylene-responsive transcription factor At1g16060 (AHRD V1 *-*- AP2L1_ARATH); contains Interpro domain(s) IPR001471 Pathogenesis-related transcriptional factor and ERF, DNA-binding	SL2.40ch02	+	Solyc02g064960	2	30651561	30655131	Solyc02g064960	.	.	.	.	.	.	DEV	AP2
144	Solyc02g065290	34477429	34478040	-	ID=mRNA:Solyc02g065290.1.1;Parent=gene:Solyc02g065290.1;Name=Solyc02g065290.1.1;Note=Dof zinc finger protein2;_AED=0.19;_QI=0|-1|0|1|-1|0|1|0|203;_eAED=0.20;Ontology_term=GO:0003677,GO:0006355	weakly similar to ( 123) AT5G66940 | Symbols: | Dof-type zinc finger domain-containing protein | chr5:26745215-26745892 REVERSEweakly similar to ( 102) PBF_MAIZE Dof zinc finger protein PBF (Prolamin box-binding factor) - Zea mays (Maize)zf-Dof SL2.30ch02 10F0H1E0IEG 31026617-31027228 20101015/09:19:59GMT	RNA.regulation of transcription.C2C2(Zn) DOF zinc finger family	AT5G66940	36449607	36450218	Dof zinc finger protein 6 (AHRD V1 *-*- A5HWF5_HORVD); contains Interpro domain(s) IPR003851 Zinc finger, Dof-type	SL2.40ch02	-	Solyc02g065290	2	31027457	31028068	Solyc02g065290	.	.	.	.	.	.	DOF	DOF
145	Solyc02g065490	34670428	34678351	-	ID=mRNA:Solyc02g065490.4.1;Parent=gene:Solyc02g065490.4;Name=Solyc02g065490.4.1;Note=BEL1-like homeodomain protein 4 (AHRD V3.3 *** A0A2G3D326_CAPCH);_AED=0.11;_QI=0|0.66|0.25|1|0|0|4|97|624;_eAED=0.47;Ontology_term=GO:0003677,GO:0006355	moderately similar to ( 357) AT2G23760 | Symbols: SAW2, BLH4 | BLH4 (SAWTOOTH 2); DNA binding | chr2:10115031-10119816 REVERSE POX POX SL2.30ch02 10F0H1E0IEG 31219592-31227416 20101015/09:19:59GMT	RNA.regulation of transcription.HB,Homeobox transcription factor family	AT2G23760	36649387	36650406	BEL1-like homeodomain protein 4 (AHRD V1 **-- BLH4_ARATH); contains Interpro domain(s) IPR006563 POX	SL2.40ch02	-	Solyc02g065490	2	31220335	31228256	Solyc02g065490	.	.	.	.	.	.	LEAF_TRAIT	BEL1-linke
146	Solyc02g067020	35279922	35280824	+	ID=mRNA:Solyc02g067020.1.1;Parent=gene:Solyc02g067020.1;Name=Solyc02g067020.1.1;Note=Ethylene-responsive transcription factor (AHRD V3.3 *** A0A2G3D9K3_CAPCH);_AED=0.34;_QI=0|-1|0|1|-1|0|1|0|300;_eAED=0.34;Ontology_term=GO:0003700,GO:0006355	very weakly similar to (89.4) AT5G19790 | Symbols: RAP2.11 | RAP2.11 (related to AP2 11); DNA binding / transcription factor | chr5:6689273-6690034 REVERSEAP2 AP2 SL2.30ch02 10F0H0E1IEG 31837765-31838667 20101015/09:19:59GMT	RNA.regulation of transcription.AP2/EREBP, APETALA2/Ethylene-responsive element binding protein family	AT5G19790	37260795	37261697	Ethylene-responsive transcription factor 4 (AHRD V1 *-*- B6TYT8_MAIZE); contains Interpro domain(s) IPR001471 Pathogenesis-related transcriptional factor and ERF, DNA-binding	SL2.40ch02	+	Solyc02g067020	2	31838645	31839547	Solyc02g067020	.	.	.	.	.	.	DEV	SlERF.H19
147	Solyc02g067230	35431599	35434785	-	ID=mRNA:Solyc02g067230.3.1;Parent=gene:Solyc02g067230.3;Name=Solyc02g067230.3.1;Note=Dof zinc finger protein3;_AED=0.06;_QI=104|1|0|1|0|0|2|360|467;_eAED=0.06;Ontology_term=GO:0003677,GO:0006355	moderately similar to ( 248) AT5G39660 | Symbols: CDF2 | CDF2 (CYCLING DOF FACTOR 2); DNA binding / transcription factor | chr5:15896148-15897940 FORWARDvery weakly similar to (96.7) MNB1A_MAIZE Dof zinc finger protein MNB1A - Zea mays (Maize)zf-Dof SL2.30ch02 10F0H1E1IEG 31990580-31993302 20101015/09:19:59GMT	RNA.regulation of transcription.C2C2(Zn) DOF zinc finger family	AT5G39660	37416201	37416332	Dof zinc finger protein (AHRD V1 ***- C4B6D7_IPOBA); contains Interpro domain(s) IPR003851 Zinc finger, Dof-type	SL2.40ch02	-	Solyc02g067230	2	31991100	31994286	Solyc02g067230	.	.	.	.	.	.	DOF	DOF
148	Solyc02g068090	36155840	36159059	-	ID=mRNA:Solyc02g068090.3.1;Parent=gene:Solyc02g068090.3;Name=Solyc02g068090.3.1;Note=30S ribosomal protein S21 (AHRD V3.3 *** A0A2G2XI83_CAPBA);_AED=0.06;_QI=122|1|1|1|0|0|2|214|185;_eAED=0.06;Ontology_term=GO:0003735,GO:0005840,GO:0006412	weakly similar to ( 110) AT3G27160 | Symbols: GHS1 | GHS1 (GLUCOSE HYPERSENSITIVE 1); structural constituent of ribosome | chr3:10018768-10020091 FORWARD SL2.30ch02 10F1H1E1IEG 32717783-32720666 20101015/09:19:59GMT	protein.synthesis.ribosomal protein.prokaryotic.unknown organellar.30S subunit.S21	AT3G27160	38143251	38143696	30S ribosomal protein S21, chloroplastic (Fragment) (AHRD V1 *--- RR21_SPIOL); contains Interpro domain(s) IPR001911 Ribosomal protein S21	SL2.40ch02	-	Solyc02g068090	2	32718467	32721668	Solyc02g068090	.	.	.	.	.	.	FRUIT	.
149	.	.	.	.	.	moderately similar to ( 490) AT5G58420 | Symbols: | 40S ribosomal protein S4 (RPS4D) | chr5:23636825-23638122 FORWARDhighly similar to ( 507) RS4_SOLTU 40S ribosomal protein S4 - Solanum tuberosum (Potato) RPS4A PRK04313 Ribosomal_S4e SL2.30ch02 10F1H1E1IEG 34676610-34678667 20101015/09:19:59GMT	protein.synthesis.ribosomal protein.eukaryotic.40S subunit.S4	AT5G58420	40099640	40099642	40S ribosomal protein S4-like protein (AHRD V1 ***- Q2XPX5_SOLTU); contains Interpro domain(s) IPR000876 Ribosomal protein S4e	SL2.40ch02	+	Solyc02g070320	2	34677490	34679867	Solyc02g070320	.	.	.	.	.	.	FRUIT	pa
150	Solyc02g071090	38591616	38593875	-	ID=mRNA:Solyc02g071090.3.1;Parent=gene:Solyc02g071090.3;Name=Solyc02g071090.3.1;Note=Purine permease (AHRD V3.3 *** A0A2U1LZ22_ARTAN),Pfam:PF16913;_AED=0.40;_QI=117|1|0|1|0|0|2|207|375;_eAED=0.46	moderately similar to ( 258) AT4G18210 | Symbols: ATPUP10 | ATPUP10 (Arabidopsis thaliana purine permease 10); purine transmembrane transporter | chr4:10076186-10077506 FORWARDTPT SL2.30ch02 10F0H1E1IEG 35154393-35156327 20101015/09:19:59GMT	transport.nucleotides	AT4G18210	#N/A	#N/A	Purine permease family protein (AHRD V1 **-* D7MCV2_ARALY); contains Interpro domain(s) IPR004853 Protein of unknown function DUF250	SL2.40ch02	-	Solyc02g071090	2	35154902	35157324	Solyc02g071090	FarmCPU	Distal_An_M_L	Ch2_111	2	35156011	1.16716e-05	FRUIT_SHAPE_DP	.
151	Solyc02g071280	38780064	38789891	+	ID=mRNA:Solyc02g071280.3.1;Parent=gene:Solyc02g071280.3;Name=Solyc02g071280.3.1;Note=Ribosome maturation factor RimM (AHRD V3.3 *** A0A1J3G163_NOCCA);_AED=0.24;_QI=2|1|1|1|0|0|10|116|659;_eAED=0.24;Ontology_term=GO:0006364	highly similar to ( 547) AT5G46420 | Symbols: | 16S rRNA processing protein RimM family | chr5:18847226-18850120 FORWARD rimM RimM SL2.30ch02 10F0H1E1IEG 35344404-35354099 20101015/09:19:59GMT	RNA.processing	AT5G46420	40767434	40767617	Ribosome maturation factor rimM (AHRD V1 *-*- A4CTC3_SYNPV); contains Interpro domain(s) IPR011961 16S rRNA processing protein RimM	SL2.40ch02	+	Solyc02g071280	2	35345284	35355314	Solyc02g071280	.	.	.	.	.	.	.	.
152	Solyc02g071510	38923906	38929282	-	ID=mRNA:Solyc02g071510.3.1;Parent=gene:Solyc02g071510.3;Name=Solyc02g071510.3.1;Note=Transcription factor GTE12 (AHRD V3.3 *** A0A2G3BQT5_CAPCH);_AED=0.46;_QI=247|1|0.81|1|0|0|11|242|607;_eAED=0.46;Ontology_term=GO:0005515	weakly similar to ( 164) AT5G14270 | Symbols: ATBET9 | ATBET9 (ARABIDOPSIS THALIANA BROMODOMAIN AND EXTRATERMINAL DOMAIN PROTEIN 9); DNA binding | chr5:4605176-4608520 FORWARD BROMO Bromodomain SL2.30ch02 10F0H1E0IEG 35488501-35492537 20101015/09:19:59GMT	RNA.regulation of transcription.Global transcription factor group	AT5G14270	40914716	40915567	Bromodomain-containing protein (AHRD V1 *--- D3B540_POLPA); contains Interpro domain(s) IPR001487 Bromodomain	SL2.40ch02	-	Solyc02g071510	2	35489139	35493417	Solyc02g071510	FarmCPU	bio13	ch2_130	2	35492749	2.14725e-10	CLIMATE	Bromodomain protein that functions as a negative regulator of sugar and ABA signaling. Note=Transcription factor GTE12
153	Solyc02g071510	38923906	38929282	-	ID=mRNA:Solyc02g071510.3.1;Parent=gene:Solyc02g071510.3;Name=Solyc02g071510.3.1;Note=Transcription factor GTE12 (AHRD V3.3 *** A0A2G3BQT5_CAPCH);_AED=0.46;_QI=247|1|0.81|1|0|0|11|242|607;_eAED=0.46;Ontology_term=GO:0005515	weakly similar to ( 164) AT5G14270 | Symbols: ATBET9 | ATBET9 (ARABIDOPSIS THALIANA BROMODOMAIN AND EXTRATERMINAL DOMAIN PROTEIN 9); DNA binding | chr5:4605176-4608520 FORWARD BROMO Bromodomain SL2.30ch02 10F0H1E0IEG 35488501-35492537 20101015/09:19:59GMT	RNA.regulation of transcription.Global transcription factor group	AT5G14270	40914716	40915567	Bromodomain-containing protein (AHRD V1 *--- D3B540_POLPA); contains Interpro domain(s) IPR001487 Bromodomain	SL2.40ch02	-	Solyc02g071510	2	35489139	35493417	Solyc02g071510	FarmCPU	bio15	ch2_130	2	35492749	1.67422e-05	CLIMATE	Bromodomain protein that functions as a negative regulator of sugar and ABA signaling. Note=Transcription factor GTE12
154	Solyc02g071510	38923906	38929282	-	ID=mRNA:Solyc02g071510.3.1;Parent=gene:Solyc02g071510.3;Name=Solyc02g071510.3.1;Note=Transcription factor GTE12 (AHRD V3.3 *** A0A2G3BQT5_CAPCH);_AED=0.46;_QI=247|1|0.81|1|0|0|11|242|607;_eAED=0.46;Ontology_term=GO:0005515	weakly similar to ( 164) AT5G14270 | Symbols: ATBET9 | ATBET9 (ARABIDOPSIS THALIANA BROMODOMAIN AND EXTRATERMINAL DOMAIN PROTEIN 9); DNA binding | chr5:4605176-4608520 FORWARD BROMO Bromodomain SL2.30ch02 10F0H1E0IEG 35488501-35492537 20101015/09:19:59GMT	RNA.regulation of transcription.Global transcription factor group	AT5G14270	40914716	40915567	Bromodomain-containing protein (AHRD V1 *--- D3B540_POLPA); contains Interpro domain(s) IPR001487 Bromodomain	SL2.40ch02	-	Solyc02g071510	2	35489139	35493417	Solyc02g071510	FarmCPU	bio16	ch2_130	2	35492749	9.06966e-09	CLIMATE	Bromodomain protein that functions as a negative regulator of sugar and ABA signaling. Note=Transcription factor GTE12
155	Solyc02g071510	38923906	38929282	-	ID=mRNA:Solyc02g071510.3.1;Parent=gene:Solyc02g071510.3;Name=Solyc02g071510.3.1;Note=Transcription factor GTE12 (AHRD V3.3 *** A0A2G3BQT5_CAPCH);_AED=0.46;_QI=247|1|0.81|1|0|0|11|242|607;_eAED=0.46;Ontology_term=GO:0005515	weakly similar to ( 164) AT5G14270 | Symbols: ATBET9 | ATBET9 (ARABIDOPSIS THALIANA BROMODOMAIN AND EXTRATERMINAL DOMAIN PROTEIN 9); DNA binding | chr5:4605176-4608520 FORWARD BROMO Bromodomain SL2.30ch02 10F0H1E0IEG 35488501-35492537 20101015/09:19:59GMT	RNA.regulation of transcription.Global transcription factor group	AT5G14270	40914716	40915567	Bromodomain-containing protein (AHRD V1 *--- D3B540_POLPA); contains Interpro domain(s) IPR001487 Bromodomain	SL2.40ch02	-	Solyc02g071510	2	35489139	35493417	Solyc02g071510	FarmCPU	bio8	ch2_130	2	35492749	6.67324e-07	CLIMATE	Bromodomain protein that functions as a negative regulator of sugar and ABA signaling. Note=Transcription factor GTE12
156	Solyc02g072030	39344178	39345311	-	ID=mRNA:Solyc02g072030.1.1;Parent=gene:Solyc02g072030.1;Name=Solyc02g072030.1.1;Note=ovate family protein 5;_AED=1.00;_QI=0|-1|0|0|-1|0|1|0|377;_eAED=1.00	very weakly similar to (89.7) AT4G18830 | Symbols: ATOFP5, OFP5 | ATOFP5/OFP5 (ARABIDOPSIS THALIANA OVATE FAMILY PROTEIN 5) | chr4:10337460-10338509 FORWARDDUF623 SL2.30ch02 10F0H0E0IEG 35907334-35908467 20101015/09:19:59GMT	not assigned.unknown	AT4G18830	41330364	41331497	Plant-specific domain TIGR01568 family protein (AHRD V1 *--- B6U5V3_MAIZE); contains Interpro domain(s) IPR006458 Protein of unknown function DUF623, plant	SL2.40ch02	-	Solyc02g072030	2	35908214	35909347	Solyc02g072030	.	.	.	.	.	.	FRUIT	OVATE-family
157	.	.	.	.	.	weakly similar to ( 134) AT1G08590 | Symbols: | CLAVATA1 receptor kinase (CLV1) | chr1:2718862-2721951 FORWARDweakly similar to ( 115) RPK1_IPONI Receptor-like protein kinase precursor (EC 2.7.11.1) - Ipomoea nil (Japanese morning glory) (Pharbitis nil) SL2.30ch02 10F0H1E0IEG 36190646-36192113 20101015/09:19:59GMT	signalling.receptor kinases.leucine rich repeat XI	AT1G08590	41613819	41613905	LRR receptor-like serine/threonine-protein kinase, RLP	SL2.40ch02	-	Solyc02g072390	2	36190288	36191755	Solyc02g072390	.	.	.	.	.	.	FRUIT	CLAVATA-like
158	Solyc02g076850	39966424	39966915	+	ID=mRNA:Solyc02g076850.2.1;Parent=gene:Solyc02g076850.2;Name=Solyc02g076850.2.1;Note=Dof zinc finger protein4;_AED=0.03;_QI=0|-1|0|1|-1|0|1|0|163;_eAED=0.05;Ontology_term=GO:0003677,GO:0006355	weakly similar to ( 152) AT2G34140 | Symbols: | Dof-type zinc finger domain-containing protein | chr2:14421267-14421779 REVERSEvery weakly similar to (95.9) MNB1A_MAIZE Dof zinc finger protein MNB1A - Zea mays (Maize)zf-Dof SL2.30ch02 10F0H1E1IEG 36554424-36554915 20101015/09:19:59GMT	RNA.regulation of transcription.C2C2(Zn) DOF zinc finger family	AT2G34140	41976376	41976867	Dof zinc finger protein (AHRD V1 *-*- C4B6D7_IPOBA); contains Interpro domain(s) IPR003851 Zinc finger, Dof-type	SL2.40ch02	+	Solyc02g076850	2	36554226	36554717	Solyc02g076850	.	.	.	.	.	.	DOF	DOF
159	Solyc02g077260	40239945	40243413	-	ID=mRNA:Solyc02g077260.3.1;Parent=gene:Solyc02g077260.3;Name=Solyc02g077260.3.1;Note=SUN-like protein5;_AED=0.34;_QI=172|1|0.6|1|0|0|5|374|302;_eAED=0.34;Ontology_term=GO:0005515	weakly similar to ( 185) AT3G15050 | Symbols: IQD10 | IQD10 (IQ-domain 10); calmodulin binding | chr3:5066886-5067899 REVERSE SL2.30ch02 10F0H1E0IEG 36828868-36831790 20101015/09:19:59GMT	signalling.calcium	AT3G15050	42253668	42253742	Calmodulin binding protein (AHRD V1 **-* B6TIB2_MAIZE); contains Interpro domain(s) IPR000048 IQ calmodulin-binding region	SL2.40ch02	-	Solyc02g077260	2	36828296	36831764	Solyc02g077260	.	.	.	.	.	.	FRUIT	SUN-like
160	Solyc02g077360	40306239	40307015	+	ID=mRNA:Solyc02g077360.1.1;Parent=gene:Solyc02g077360.1;Name=Solyc02g077360.1.1;Note=Ethylene Response Factor B.2;_AED=0.01;_QI=0|-1|0|1|-1|0|1|0|258;_eAED=0.07;Ontology_term=GO:0003700,GO:0006355	very weakly similar to (96.7) AT4G18450 | Symbols: | ethylene-responsive factor, putative | chr4:10190261-10191172 REVERSEvery weakly similar to (84.7) ERF1_TOBAC Ethylene-responsive transcription factor 1 (Ethylene-responsive element-binding factor 1) (EREBP-1) (NtERF1) - Nicotiana tabacum (Common tobacco)AP2 AP2 SL2.30ch02 10F0H0E1IEG 36895465-36896241 20101015/09:19:59GMT	hormone metabolism.ethylene.signal transduction	AT4G18450	42317417	42318193	Ethylene responsive transcription factor 1b (AHRD V1 *-*- C0J9I8_9ROSA); contains Interpro domain(s) IPR001471 Pathogenesis-related transcriptional factor and ERF, DNA-binding	SL2.40ch02	+	Solyc02g077360	2	36895267	36896043	Solyc02g077360	.	.	.	.	.	.	DEV	SlERF.C5
161	Solyc02g077370	40311975	40312460	-	ID=mRNA:Solyc02g077370.1.1;Parent=gene:Solyc02g077370.1;Name=Solyc02g077370.1.1;Note=Ethylene Response Factor C.5;_AED=0.05;_QI=0|-1|0|1|-1|0|1|0|161;_eAED=0.05;Ontology_term=GO:0003700,GO:0006355	weakly similar to ( 105) AT3G23240 | Symbols: ATERF1, ERF1 | ATERF1/ERF1 (ETHYLENE RESPONSE FACTOR 1); DNA binding / transcription activator/ transcription factor | chr3:8295712-8296368 FORWARDvery weakly similar to (94.4) ERF2_TOBAC Ethylene-responsive transcription factor 2 (Ethylene-responsive element-binding factor 2) (EREBP-2) (NtERF2) - Nicotiana tabacum (Common tobacco)AP2 AP2 SL2.30ch02 1…	hormone metabolism.ethylene.signal transduction	AT3G23240	42323150	42323635	Ethylene-responsive transcription factor 2 (AHRD V1 ***- B6SSU7_MAIZE); contains Interpro domain(s) IPR001471 Pathogenesis-related transcriptional factor and ERF, DNA-binding	SL2.40ch02	-	Solyc02g077370	2	36901000	36901485	Solyc02g077370	.	.	.	.	.	.	DEV	Gu et al. (2002)
162	Solyc02g077390	40324933	40326867	-	ID=mRNA:Solyc02g077390.2.1;Parent=gene:Solyc02g077390.2;Name=Solyc02g077390.2.1;Note=compound inflorescence;_AED=0.30;_QI=0|0.5|0|1|0|0|3|0|358;_eAED=0.30;Ontology_term=GO:0003677	weakly similar to ( 176) AT2G33880 | Symbols: HB-3, STIP, WOX9 | WOX9 (STIMPY); transcription factor | chr2:14348718-14350676 REVERSE SL2.30ch02 10F1H1E1IEG 36914155-36916087 20101015/09:19:59GMT	RNA.regulation of transcription.HB,Homeobox transcription factor family	AT2G33880	42337916	42338039	WUSCHEL-related homeobox 11 (AHRD V1 *-*- B6SN57_MAIZE); contains Interpro domain(s) IPR001356 Homeobox	SL2.40ch02	-	Solyc02g077390	2	36913957	36915889	Solyc02g077390	.	.	.	.	.	.	PHENOLOGY/INFLORESCENCE	COMPOUND INFLORESCENCE
163	Solyc02g077710	40582389	40583417	+	ID=mRNA:Solyc02g077710.1.1;Parent=gene:Solyc02g077710.1;Name=Solyc02g077710.1.1;Note=protein E6-like (AHRD V3.3 *-* A0A2I4DTB4_9ROSI);_AED=1.00;_QI=0|-1|0|0|-1|0|1|0|342;_eAED=1.00	SL2.30ch02 10F0H1E1IEG 37172307-37173335 20101015/09:19:59GMT	not assigned.unknown	.	42594259	42595287	E6-2 protein kinase (AHRD V1 *-*- B6E139_GOSHI)	SL2.40ch02	+	Solyc02g077710	2	37172109	37173137	Solyc02g077710	FarmCPU	LWI	ch2_136	2	37172733	1.36308e-06	LEAF_TRAIT
164	Solyc02g077720	40593682	40595116	+	ID=mRNA:Solyc02g077720.4.1;Parent=gene:Solyc02g077720.4;Name=Solyc02g077720.4.1;Note=Unknown protein;_AED=0.25;_QI=134|1|0.66|1|0|0|3|176|144;_eAED=0.25	SL2.30ch02 10F1H0E1IEG 37183570-37184694 20101015/09:19:59GMT	not assigned.unknown	.	42605522	42605536	Unknown Protein (AHRD V1)	SL2.40ch02	+	Solyc02g077720	2	37183372	37184656	Solyc02g077720	.	.	.	.	.	.	DEV	AP2
165	Solyc02g077810	40649494	40650039	+	ID=mRNA:Solyc02g077810.1.1;Parent=gene:Solyc02g077810.1;Name=Solyc02g077810.1.1;Note=Ethylene-responsive transcription factor 4 (AHRD V3.3 *** A0A1U8FGJ1_CAPAN);_AED=1.00;_QI=0|-1|0|0|-1|0|1|0|181;_eAED=1.00;Ontology_term=GO:0003700,GO:0006355	AP2 AP2 SL2.30ch02 10F0H0E0IEG 37240974-37241519 20101015/09:19:59GMT	RNA.regulation of transcription.AP2/EREBP, APETALA2/Ethylene-responsive element binding protein family	.	42662926	42663471	Ethylene-responsive transcription factor 4 (AHRD V1 *-*- B6SU49_MAIZE); contains Interpro domain(s) IPR001471 Pathogenesis-related transcriptional factor and ERF, DNA-binding	SL2.40ch02	+	Solyc02g077810	2	37240776	37241321	Solyc02g077810	.	.	.	.	.	.	DEV	ERF
166	Solyc02g077840	40673557	40674020	-	ID=mRNA:Solyc02g077840.2.1;Parent=gene:Solyc02g077840.2;Name=Solyc02g077840.2.1;Note=Ethylene-responsive transcription factor 4 (AHRD V3.3 *-* A0A2G3D5H4_CAPCH);_AED=0.48;_QI=0|-1|0|1|-1|0|1|164|99;_eAED=0.48;Ontology_term=GO:0003700,GO:0006355	weakly similar to ( 125) AT1G28360 | Symbols: ERF12, ATERF12 | ATERF12/ERF12 (ERF domain protein 12); DNA binding / transcription factor/ transcription repressor | chr1:9951921-9952490 FORWARDvery weakly similar to ( 100) ERF4_NICSY Ethylene-responsive transcription factor 4 (Ethylene-responsive element-binding factor 4 homolog) (EREBP-3) (NsERF3) - Nicotiana sylvestris (Wood tobacco)AP2 AP2 SL2.…	RNA.regulation of transcription.AP2/EREBP, APETALA2/Ethylene-responsive element binding protein family	AT1G28360	42687660	42688124	Ethylene responsive transcription factor 12 (AHRD V1 **** C0J9I3_9ROSA); contains Interpro domain(s) IPR001471 Pathogenesis-related transcriptional factor and ERF, DNA-binding	SL2.40ch02	-	Solyc02g077840	2	37265510	37265974	Solyc02g077840	.	.	.	.	.	.	DEV	ERF
167	Solyc02g077920	40728780	40731339	-	ID=mRNA:Solyc02g077920.4.1;Parent=gene:Solyc02g077920.4;Name=Solyc02g077920.4.1;Note=Colorless non-ripening;Dbxref=InterPro:IPR004333,Pfam:PF03110;Ontology_term=GO:0003677,GO:0005634;_AED=0.22;_QI=703|1|1|1|0|0|3|317|136;_eAED=0.22	weakly similar to ( 133) AT3G60030 | Symbols: SPL12 | SPL12 (SQUAMOSA PROMOTER-BINDING PROTEIN-LIKE 12); transcription factor | chr3:22176833-22180387 REVERSEweakly similar to ( 137) SBP1_ANTMA Squamosa promoter-binding protein 1 - Antirrhinum majus (Garden snapdragon)SBP SL2.30ch02 10F1H1E1IEG 37321420-37322879 20101015/09:19:59GMT	development.unspecified	AT3G60030	#N/A	#N/A	Squamosa promoter binding-like protein (AHRD V1 ***- Q0PY35_SOLLC); contains Interpro domain(s) IPR004333 Transcription factor, SBP-box	SL2.40ch02	-	Solyc02g077920	2	37320931	37323107	Solyc02g077920	.	.	.	.	.	.	FRUIT_QUALITY	Colorless non-ripening
168	Solyc02g077950	40755691	40756830	+	ID=mRNA:Solyc02g077950.3.1;Parent=gene:Solyc02g077950.3;Name=Solyc02g077950.3.1;Note=Dof zinc finger protein5;_AED=0.27;_QI=0|-1|0|1|-1|0|1|0|379;_eAED=1.00;Ontology_term=GO:0003677,GO:0006355	weakly similar to ( 117) AT1G28310 | Symbols: | Dof-type zinc finger domain-containing protein | chr1:9912521-9913672 REVERSEweakly similar to ( 110) PBF_MAIZE Dof zinc finger protein PBF (Prolamin box-binding factor) - Zea mays (Maize)zf-Dof SL2.30ch02 10F0H1E0IEG 37348924-37350063 20101015/09:19:59GMT	RNA.regulation of transcription.C2C2(Zn) DOF zinc finger family	AT1G28310	42770876	42772015	Dof zinc finger protein (AHRD V1 ***- Q0PY33_SOLLC); contains Interpro domain(s) IPR003851 Zinc finger, Dof-type	SL2.40ch02	+	Solyc02g077950	2	37348726	37349865	Solyc02g077950	.	.	.	.	.	.	DOF	DOF
169	Solyc02g077960	40772445	40773341	-	ID=mRNA:Solyc02g077960.3.1;Parent=gene:Solyc02g077960.3;Name=Solyc02g077960.3.1;Note=Dof zinc finger protein PBF (AHRD V3.3 *** A0A2G3A8C7_CAPAN);_AED=0.23;_QI=0|-1|0|1|-1|0|1|0|299;_eAED=0.23;Ontology_term=GO:0003677,GO:0006355	weakly similar to ( 112) AT5G60200 | Symbols: | Dof-type zinc finger domain-containing protein | chr5:24258304-24259177 FORWARDweakly similar to ( 109) PBF_MAIZE Dof zinc finger protein PBF (Prolamin box-binding factor) - Zea mays (Maize)zf-Dof SL2.30ch02 10F0H1E1IEG 37365676-37366575 20101015/09:19:59GMT	RNA.regulation of transcription.C2C2(Zn) DOF zinc finger family	AT5G60200	42787628	42788527	Dof zinc finger protein 12 (AHRD V1 *-*- A5HWG1_HORVD); contains Interpro domain(s) IPR003851 Zinc finger, Dof-type	SL2.40ch02	-	Solyc02g077960	2	37365478	37366377	Solyc02g077960	.	.	.	.	.	.	DOF	DOF
170	Solyc02g078550	41191790	41202347	-	ID=mRNA:Solyc02g078550.3.1;Parent=gene:Solyc02g078550.3;Name=Solyc02g078550.3.1;Note=RNA polymerase II C-terminal domain phosphatase-like 1 (AHRD V3.3 *** A0A2G3D6D3_CAPCH);_AED=0.14;_QI=409|1|1|1|0|0|17|656|954;_eAED=0.14	nearly identical (1009) AT4G21670 | Symbols: FRY2, ATCPL1, CPL1 | CPL1 (FIERY 2); double-stranded RNA binding | chr4:11511523-11516934 FORWARD SL2.30ch02 10F0H1E1IEG 37786754-37796248 20101015/09:19:59GMT	RNA.RNA binding	AT4G21670	43217937	43218200	RNA polymerase II C-terminal domain phosphatase-like 1 (AHRD V1 **** CPL1_ARATH); contains Interpro domain(s) IPR004274 NLI interacting factor	SL2.40ch02	-	Solyc02g078550	2	37786234	37796329	Solyc02g078550	GAPIT.MLM	PTK	ch2_139	2	37791867	1.65161e-05	FRUIT_SHAPE_CP	.
171	Solyc02g078550	41191790	41202347	-	ID=mRNA:Solyc02g078550.3.1;Parent=gene:Solyc02g078550.3;Name=Solyc02g078550.3.1;Note=RNA polymerase II C-terminal domain phosphatase-like 1 (AHRD V3.3 *** A0A2G3D6D3_CAPCH);_AED=0.14;_QI=409|1|1|1|0|0|17|656|954;_eAED=0.14	nearly identical (1009) AT4G21670 | Symbols: FRY2, ATCPL1, CPL1 | CPL1 (FIERY 2); double-stranded RNA binding | chr4:11511523-11516934 FORWARD SL2.30ch02 10F0H1E1IEG 37786754-37796248 20101015/09:19:59GMT	RNA.RNA binding	AT4G21670	43217937	43218200	RNA polymerase II C-terminal domain phosphatase-like 1 (AHRD V1 **** CPL1_ARATH); contains Interpro domain(s) IPR004274 NLI interacting factor	SL2.40ch02	-	Solyc02g078550	2	37786234	37796329	Solyc02g078550	FarmCPU	PTK	ch2_139	2	37791867	4.72244e-09	FRUIT_SHAPE_CP	.
172	Solyc02g078620	41256663	41257517	+	ID=mRNA:Solyc02g078620.1.1;Parent=gene:Solyc02g078620.1;Name=Solyc02g078620.1.1;Note=Dof zinc finger protein DOF5.3 (AHRD V3.3 *** A0A2G3D6D4_CAPCH);_AED=0.30;_QI=0|-1|0|1|-1|0|1|0|284;_eAED=0.33;Ontology_term=GO:0003677,GO:0006355	weakly similar to ( 105) AT4G24060 | Symbols: | Dof-type zinc finger domain-containing protein | chr4:12503980-12505427 FORWARDweakly similar to ( 103) MNB1A_MAIZE Dof zinc finger protein MNB1A - Zea mays (Maize)zf-Dof SL2.30ch02 10F0H1E1IEG 37850975-37851829 20101015/09:19:59GMT	RNA.regulation of transcription.C2C2(Zn) DOF zinc finger family	AT4G24060	43272927	43273781	Dof zinc finger protein 6 (AHRD V1 *-*- A5HWF5_HORVD); contains Interpro domain(s) IPR003851 Zinc finger, Dof-type	SL2.40ch02	+	Solyc02g078620	2	37850777	37851631	Solyc02g078620	.	.	.	.	.	.	DOF	DOF
173	Solyc02g078820	41458959	41466535	+	ID=mRNA:Solyc02g078820.3.1;Parent=gene:Solyc02g078820.3;Name=Solyc02g078820.3.1;Note=Lysine ketoglutarate reductase trans-splicing-like protein (DUF707) (AHRD V3.3 *** A0A1P8AQF5_ARATH);Dbxref=InterPro:IPR007877,Pfam:PF05212;_AED=0.27;_QI=369|1|0.94|1|0|0|17|333|405;_eAED=0.27	highly similar to ( 502) AT1G61240 | Symbols: | similar to unknown protein [Arabidopsis thaliana] (TAIR:AT1G11170.1); similar to unknown [Picea sitchensis] (GB:ABK25584.1); contains InterPro domain Protein of unknown function DUF707 (InterPro:IPR007877) | chr1:22586202-22588715 FORWARDDUF707 SL2.30ch02 10F0H1E1IEG 38056251-38061201 20101015/09:19:59GMT	not assigned.unknown	AT1G61240	43478203	43478247	Lysine ketoglutarate reductase trans-splicing related 1 (AHRD V1 ***- Q8H767_ARATH); contains Interpro domain(s) IPR007877 Protein of unknown function DUF707	SL2.40ch02	+	Solyc02g078820	2	38056053	38061203	Solyc02g078820	.	.	.	.	.	.	.	.
174	Solyc02g079290	41887986	41889245	+	ID=mRNA:Solyc02g079290.3.1;Parent=gene:Solyc02g079290.3;Name=Solyc02g079290.3.1;Note=FLOWERING LOCUS T/ TERMINAL FLOWER 1-like protein (AHRD V3.3 *** Q6L5N9_POPNI);Dbxref=InterPro:IPR008914,Pfam:PF01161;_AED=0.22;_QI=134|1|0.75|1|0|0|4|159|181;_eAED=0.22	weakly similar to ( 191) AT1G18100 | Symbols: E12A11 | E12A11; phosphatidylethanolamine binding | chr1:6228042-6230103 REVERSEweakly similar to ( 164) CET1_TOBAC CEN-like protein 1 - Nicotiana tabacum (Common tobacco) RKIP PBP PEBP_RKIP SL2.30ch02 10F0H1E1IEG 38483448-38484404 20101015/09:19:59GMT	development.unspecified	AT1G18100	43905400	43905612	SELF PRUNING 2G	SL2.40ch02	+	Solyc02g079290	2	38483107	38484365	Solyc02g079290	.	.	.	.	.	.	PHENOLOGY	Phenology
175	Solyc02g080630	42797644	42802896	-	ID=mRNA:Solyc02g080630.4.1;Parent=gene:Solyc02g080630.4;Name=Solyc02g080630.4.1;Note=Lactoylglutathione lyase (AHRD V3.3 *** A0A1U8FLK7_CAPAN);_AED=0.28;_QI=0|0.88|0.7|1|0|0|10|335|341;_eAED=0.28	moderately similar to ( 474) AT1G11840 | Symbols: ATGLX1 | ATGLX1 (GLYOXALASE I HOMOLOG); lactoylglutathione lyase | chr1:3996044-3997289 FORWARDmoderately similar to ( 468) LGUL_ORYSA Lactoylglutathione lyase (EC 4.4.1.5) (Methylglyoxalase) (Aldoketomutase) (Glyoxalase I) (Glx I) (Ketone-aldehyde mutase) (S-D-lactoylglutathione methylglyoxal lyase) (Allergen Ory s ?) (Allergen Glb33) (PP33) - Or…	Biodegradation of Xenobiotics.lactoylglutathione lyase	AT1G11840	44819857	44819941	Lactoylglutathione lyase (AHRD V1 ***- D2D330_GOSHI); contains Interpro domain(s) IPR004361 Glyoxalase I	SL2.40ch02	-	Solyc02g080630	2	39392539	39397791	Solyc02g080630	.	.	.	.	.	.	.	Kimure et al 2008
176	Solyc02g081120	43175431	43179388	+	ID=mRNA:Solyc02g081120.4.1;Parent=gene:Solyc02g081120.4;Name=Solyc02g081120.4.1;Note=class 1 knotted-like homeodomain protein;_AED=0.21;_QI=348|1|0.5|1|0|0|4|183|354;_eAED=0.21;Ontology_term=GO:0003677,GO:0006355	moderately similar to ( 363) AT1G62360 | Symbols: BUM1, SHL, WAM1, BUM, WAM, STM | STM (SHOOT MERISTEMLESS); transcription factor | chr1:23062461-23065387 REVERSEmoderately similar to ( 390) HSBH1_SOYBN Homeobox protein SBH1 - Glycine max (Soybean) KNOX2 KNOX1 SL2.30ch02 10F1H1E1IEG 39767609-39771035 20101015/09:19:59GMT	RNA.regulation of transcription.HB,Homeobox transcription factor family	AT1G62360	45189561	45189911	Knotted-1-like homeobox protein H1 (AHRD V1 ***- Q8GUS6_TOBAC); contains Interpro domain(s) IPR005541 KNOX2	SL2.40ch02	+	Solyc02g081120	2	39767063	39773953	Solyc02g081120	.	.	.	.	.	.	LEAF_TRAIT	Knotted-1-like homeobox protein H1
177	Solyc02g081330	43321079	43325440	+	ID=mRNA:Solyc02g081330.4.1;Parent=gene:Solyc02g081330.4;Name=Solyc02g081330.4.1;Note=phytoene synthase 2,Pfam:PF00494;_AED=0.06;_QI=814|1|1|1|0|0|7|363|438;_eAED=0.06	highly similar to ( 597) AT5G17230 | Symbols: PSY | PSY (PHYTOENE SYNTHASE) | chr5:5659841-5662089 REVERSEhighly similar to ( 692) PSY_CAPAN Phytoene synthase, chloroplast precursor (EC 2.5.1.-) - Capsicum annuum (Bell pepper) SQS_PSY Trans_IPPS_HH ERG9 Isoprenoid_Biosyn_C1 Trans_IPPS SL2.30ch02 10F0H1E1IEG 39913903-39916934 20101015/09:19:59GMT	secondary metabolism.isoprenoids.carotenoids.phytoene synthase	AT5G17230	45335855	45336338	Phytoene synthase 2	SL2.40ch02	+	Solyc02g081330	2	39913208	39917007	Solyc02g081330	.	.	.	.	.	.	FRUIT_QUALITY	Phytoene sinthase2
178	Solyc02g081670	43532098	43533465	+	ID=mRNA:Solyc02g081670.1.1;Parent=gene:Solyc02g081670.1;Name=Solyc02g081670.1.1;Note=anantha;_AED=0.03;_QI=0|-1|0|1|-1|0|1|0|455;_eAED=0.05;Ontology_term=GO:0005515	moderately similar to ( 477) AT1G30950 | Symbols: UFO | UFO (UNUSUAL FLORAL ORGANS); ubiquitin-protein ligase | chr1:11036161-11037489 FORWARD SL2.30ch02 10F1H1E1IEG 40120433-40121800 20101015/09:19:59GMT	development.unspecified	AT1G30950	45542385	45543752	Fimbriata (Fragment) (AHRD V1 **-- Q6QVW9_MIMLE); contains Interpro domain(s) IPR001810 Cyclin-like F-box	SL2.40ch02	+	Solyc02g081670	2	40120235	40121602	Solyc02g081670	.	.	.	.	.	.	PHENOLOGY	Phenology
179	Solyc02g081700	43546831	43547577	+	ID=mRNA:Solyc02g081700.1.1;Parent=gene:Solyc02g081700.1;Name=Solyc02g081700.1.1;Note=Proteasome subunit alpha type (AHRD V3.3 *** A0A1U8FNG0_CAPAN);Dbxref=InterPro:IPR001353,Pfam:PF00227;Ontology_term=GO:0004298,GO:0005839,GO:0051603;_AED=0.45;_QI=0|-1|0|1|-1|0|1|0|248;_eAED=0.46	moderately similar to ( 412) AT3G22110 | Symbols: PAC1 | PAC1 (20S proteasome alpha subunit C1); peptidase | chr3:7792826-7793578 REVERSEmoderately similar to ( 429) PSA4_PETHY Proteasome subunit alpha type 4 (EC 3.4.25.1) (20S proteasome alpha subunit C) (20S proteasome subunit alpha-3) - Petunia hybrida (Petunia) proteasome_alpha_type_4 proteasome_alpha PRK03996 proteasome_alpha_archeal PRE1 pr…	protein.degradation.ubiquitin.proteasom	AT3G22110	45557118	45557864	Proteasome subunit alpha type (AHRD V1 ***- Q38HT0_SOLTU); contains Interpro domain(s) IPR001353 Proteasome, subunit alpha/beta	SL2.40ch02	+	Solyc02g081700	2	40134968	40135714	Solyc02g081700	QTCAT	Area_L	ch2_151	2	40135704	0.0279013	FRUIT_SIZE_DP	.
180	Solyc02g081700	43546831	43547577	+	ID=mRNA:Solyc02g081700.1.1;Parent=gene:Solyc02g081700.1;Name=Solyc02g081700.1.1;Note=Proteasome subunit alpha type (AHRD V3.3 *** A0A1U8FNG0_CAPAN);Dbxref=InterPro:IPR001353,Pfam:PF00227;Ontology_term=GO:0004298,GO:0005839,GO:0051603;_AED=0.45;_QI=0|-1|0|1|-1|0|1|0|248;_eAED=0.46	moderately similar to ( 412) AT3G22110 | Symbols: PAC1 | PAC1 (20S proteasome alpha subunit C1); peptidase | chr3:7792826-7793578 REVERSEmoderately similar to ( 429) PSA4_PETHY Proteasome subunit alpha type 4 (EC 3.4.25.1) (20S proteasome alpha subunit C) (20S proteasome subunit alpha-3) - Petunia hybrida (Petunia) proteasome_alpha_type_4 proteasome_alpha PRK03996 proteasome_alpha_archeal PRE1 pr…	protein.degradation.ubiquitin.proteasom	AT3G22110	45557118	45557864	Proteasome subunit alpha type (AHRD V1 ***- Q38HT0_SOLTU); contains Interpro domain(s) IPR001353 Proteasome, subunit alpha/beta	SL2.40ch02	+	Solyc02g081700	2	40134968	40135714	Solyc02g081700	QTCAT	Area_T	ch2_151	2	40135704	1.53727e-07	FRUIT_SIZE_DP	.
181	Solyc02g081700	43546831	43547577	+	ID=mRNA:Solyc02g081700.1.1;Parent=gene:Solyc02g081700.1;Name=Solyc02g081700.1.1;Note=Proteasome subunit alpha type (AHRD V3.3 *** A0A1U8FNG0_CAPAN);Dbxref=InterPro:IPR001353,Pfam:PF00227;Ontology_term=GO:0004298,GO:0005839,GO:0051603;_AED=0.45;_QI=0|-1|0|1|-1|0|1|0|248;_eAED=0.46	moderately similar to ( 412) AT3G22110 | Symbols: PAC1 | PAC1 (20S proteasome alpha subunit C1); peptidase | chr3:7792826-7793578 REVERSEmoderately similar to ( 429) PSA4_PETHY Proteasome subunit alpha type 4 (EC 3.4.25.1) (20S proteasome alpha subunit C) (20S proteasome subunit alpha-3) - Petunia hybrida (Petunia) proteasome_alpha_type_4 proteasome_alpha PRK03996 proteasome_alpha_archeal PRE1 pr…	protein.degradation.ubiquitin.proteasom	AT3G22110	45557118	45557864	Proteasome subunit alpha type (AHRD V1 ***- Q38HT0_SOLTU); contains Interpro domain(s) IPR001353 Proteasome, subunit alpha/beta	SL2.40ch02	+	Solyc02g081700	2	40134968	40135714	Solyc02g081700	QTCAT	BRIX	ch2_151	2	40135704	5.27207e-09	FRUIT_QUALITY	.
182	Solyc02g081700	43546831	43547577	+	ID=mRNA:Solyc02g081700.1.1;Parent=gene:Solyc02g081700.1;Name=Solyc02g081700.1.1;Note=Proteasome subunit alpha type (AHRD V3.3 *** A0A1U8FNG0_CAPAN);Dbxref=InterPro:IPR001353,Pfam:PF00227;Ontology_term=GO:0004298,GO:0005839,GO:0051603;_AED=0.45;_QI=0|-1|0|1|-1|0|1|0|248;_eAED=0.46	moderately similar to ( 412) AT3G22110 | Symbols: PAC1 | PAC1 (20S proteasome alpha subunit C1); peptidase | chr3:7792826-7793578 REVERSEmoderately similar to ( 429) PSA4_PETHY Proteasome subunit alpha type 4 (EC 3.4.25.1) (20S proteasome alpha subunit C) (20S proteasome subunit alpha-3) - Petunia hybrida (Petunia) proteasome_alpha_type_4 proteasome_alpha PRK03996 proteasome_alpha_archeal PRE1 pr…	protein.degradation.ubiquitin.proteasom	AT3G22110	45557118	45557864	Proteasome subunit alpha type (AHRD V1 ***- Q38HT0_SOLTU); contains Interpro domain(s) IPR001353 Proteasome, subunit alpha/beta	SL2.40ch02	+	Solyc02g081700	2	40134968	40135714	Solyc02g081700	QTCAT	Curved_FSH_Ind_L	ch2_151	2	40135704	4.07194e-06	FRUIT_SHAPE_DP	.
183	Solyc02g081700	43546831	43547577	+	ID=mRNA:Solyc02g081700.1.1;Parent=gene:Solyc02g081700.1;Name=Solyc02g081700.1.1;Note=Proteasome subunit alpha type (AHRD V3.3 *** A0A1U8FNG0_CAPAN);Dbxref=InterPro:IPR001353,Pfam:PF00227;Ontology_term=GO:0004298,GO:0005839,GO:0051603;_AED=0.45;_QI=0|-1|0|1|-1|0|1|0|248;_eAED=0.46	moderately similar to ( 412) AT3G22110 | Symbols: PAC1 | PAC1 (20S proteasome alpha subunit C1); peptidase | chr3:7792826-7793578 REVERSEmoderately similar to ( 429) PSA4_PETHY Proteasome subunit alpha type 4 (EC 3.4.25.1) (20S proteasome alpha subunit C) (20S proteasome subunit alpha-3) - Petunia hybrida (Petunia) proteasome_alpha_type_4 proteasome_alpha PRK03996 proteasome_alpha_archeal PRE1 pr…	protein.degradation.ubiquitin.proteasom	AT3G22110	45557118	45557864	Proteasome subunit alpha type (AHRD V1 ***- Q38HT0_SOLTU); contains Interpro domain(s) IPR001353 Proteasome, subunit alpha/beta	SL2.40ch02	+	Solyc02g081700	2	40134968	40135714	Solyc02g081700	QTCAT	Distal_An_M_L	ch2_151	2	40135704	0.0300903	FRUIT_SHAPE_DP	.
184	Solyc02g081700	43546831	43547577	+	ID=mRNA:Solyc02g081700.1.1;Parent=gene:Solyc02g081700.1;Name=Solyc02g081700.1.1;Note=Proteasome subunit alpha type (AHRD V3.3 *** A0A1U8FNG0_CAPAN);Dbxref=InterPro:IPR001353,Pfam:PF00227;Ontology_term=GO:0004298,GO:0005839,GO:0051603;_AED=0.45;_QI=0|-1|0|1|-1|0|1|0|248;_eAED=0.46	moderately similar to ( 412) AT3G22110 | Symbols: PAC1 | PAC1 (20S proteasome alpha subunit C1); peptidase | chr3:7792826-7793578 REVERSEmoderately similar to ( 429) PSA4_PETHY Proteasome subunit alpha type 4 (EC 3.4.25.1) (20S proteasome alpha subunit C) (20S proteasome subunit alpha-3) - Petunia hybrida (Petunia) proteasome_alpha_type_4 proteasome_alpha PRK03996 proteasome_alpha_archeal PRE1 pr…	protein.degradation.ubiquitin.proteasom	AT3G22110	45557118	45557864	Proteasome subunit alpha type (AHRD V1 ***- Q38HT0_SOLTU); contains Interpro domain(s) IPR001353 Proteasome, subunit alpha/beta	SL2.40ch02	+	Solyc02g081700	2	40134968	40135714	Solyc02g081700	QTCAT	Eccentricity_L	ch2_151	2	40135704	8.2976e-05	FRUIT_SHAPE_DP	.
185	Solyc02g081700	43546831	43547577	+	ID=mRNA:Solyc02g081700.1.1;Parent=gene:Solyc02g081700.1;Name=Solyc02g081700.1.1;Note=Proteasome subunit alpha type (AHRD V3.3 *** A0A1U8FNG0_CAPAN);Dbxref=InterPro:IPR001353,Pfam:PF00227;Ontology_term=GO:0004298,GO:0005839,GO:0051603;_AED=0.45;_QI=0|-1|0|1|-1|0|1|0|248;_eAED=0.46	moderately similar to ( 412) AT3G22110 | Symbols: PAC1 | PAC1 (20S proteasome alpha subunit C1); peptidase | chr3:7792826-7793578 REVERSEmoderately similar to ( 429) PSA4_PETHY Proteasome subunit alpha type 4 (EC 3.4.25.1) (20S proteasome alpha subunit C) (20S proteasome subunit alpha-3) - Petunia hybrida (Petunia) proteasome_alpha_type_4 proteasome_alpha PRK03996 proteasome_alpha_archeal PRE1 pr…	protein.degradation.ubiquitin.proteasom	AT3G22110	45557118	45557864	Proteasome subunit alpha type (AHRD V1 ***- Q38HT0_SOLTU); contains Interpro domain(s) IPR001353 Proteasome, subunit alpha/beta	SL2.40ch02	+	Solyc02g081700	2	40134968	40135714	Solyc02g081700	QTCAT	Ellipsoid_L	ch2_151	2	40135704	1.69568e-06	FRUIT_SHAPE_DP	.
186	Solyc02g081700	43546831	43547577	+	ID=mRNA:Solyc02g081700.1.1;Parent=gene:Solyc02g081700.1;Name=Solyc02g081700.1.1;Note=Proteasome subunit alpha type (AHRD V3.3 *** A0A1U8FNG0_CAPAN);Dbxref=InterPro:IPR001353,Pfam:PF00227;Ontology_term=GO:0004298,GO:0005839,GO:0051603;_AED=0.45;_QI=0|-1|0|1|-1|0|1|0|248;_eAED=0.46	moderately similar to ( 412) AT3G22110 | Symbols: PAC1 | PAC1 (20S proteasome alpha subunit C1); peptidase | chr3:7792826-7793578 REVERSEmoderately similar to ( 429) PSA4_PETHY Proteasome subunit alpha type 4 (EC 3.4.25.1) (20S proteasome alpha subunit C) (20S proteasome subunit alpha-3) - Petunia hybrida (Petunia) proteasome_alpha_type_4 proteasome_alpha PRK03996 proteasome_alpha_archeal PRE1 pr…	protein.degradation.ubiquitin.proteasom	AT3G22110	45557118	45557864	Proteasome subunit alpha type (AHRD V1 ***- Q38HT0_SOLTU); contains Interpro domain(s) IPR001353 Proteasome, subunit alpha/beta	SL2.40ch02	+	Solyc02g081700	2	40134968	40135714	Solyc02g081700	QTCAT	FL.W	ch2_151	2	40135704	1.89773e-10	FRUIT_SHAPE_CP	.
187	Solyc02g081700	43546831	43547577	+	ID=mRNA:Solyc02g081700.1.1;Parent=gene:Solyc02g081700.1;Name=Solyc02g081700.1.1;Note=Proteasome subunit alpha type (AHRD V3.3 *** A0A1U8FNG0_CAPAN);Dbxref=InterPro:IPR001353,Pfam:PF00227;Ontology_term=GO:0004298,GO:0005839,GO:0051603;_AED=0.45;_QI=0|-1|0|1|-1|0|1|0|248;_eAED=0.46	moderately similar to ( 412) AT3G22110 | Symbols: PAC1 | PAC1 (20S proteasome alpha subunit C1); peptidase | chr3:7792826-7793578 REVERSEmoderately similar to ( 429) PSA4_PETHY Proteasome subunit alpha type 4 (EC 3.4.25.1) (20S proteasome alpha subunit C) (20S proteasome subunit alpha-3) - Petunia hybrida (Petunia) proteasome_alpha_type_4 proteasome_alpha PRK03996 proteasome_alpha_archeal PRE1 pr…	protein.degradation.ubiquitin.proteasom	AT3G22110	45557118	45557864	Proteasome subunit alpha type (AHRD V1 ***- Q38HT0_SOLTU); contains Interpro domain(s) IPR001353 Proteasome, subunit alpha/beta	SL2.40ch02	+	Solyc02g081700	2	40134968	40135714	Solyc02g081700	QTCAT	FLE	ch2_151	2	40135704	9.40235e-06	FRUIT_SIZE_CP	.
188	Solyc02g081700	43546831	43547577	+	ID=mRNA:Solyc02g081700.1.1;Parent=gene:Solyc02g081700.1;Name=Solyc02g081700.1.1;Note=Proteasome subunit alpha type (AHRD V3.3 *** A0A1U8FNG0_CAPAN);Dbxref=InterPro:IPR001353,Pfam:PF00227;Ontology_term=GO:0004298,GO:0005839,GO:0051603;_AED=0.45;_QI=0|-1|0|1|-1|0|1|0|248;_eAED=0.46	moderately similar to ( 412) AT3G22110 | Symbols: PAC1 | PAC1 (20S proteasome alpha subunit C1); peptidase | chr3:7792826-7793578 REVERSEmoderately similar to ( 429) PSA4_PETHY Proteasome subunit alpha type 4 (EC 3.4.25.1) (20S proteasome alpha subunit C) (20S proteasome subunit alpha-3) - Petunia hybrida (Petunia) proteasome_alpha_type_4 proteasome_alpha PRK03996 proteasome_alpha_archeal PRE1 pr…	protein.degradation.ubiquitin.proteasom	AT3G22110	45557118	45557864	Proteasome subunit alpha type (AHRD V1 ***- Q38HT0_SOLTU); contains Interpro domain(s) IPR001353 Proteasome, subunit alpha/beta	SL2.40ch02	+	Solyc02g081700	2	40134968	40135714	Solyc02g081700	QTCAT	FSH_In_Ext_I_L	ch2_151	2	40135704	0.000205217	FRUIT_SHAPE_DP	.
189	Solyc02g081700	43546831	43547577	+	ID=mRNA:Solyc02g081700.1.1;Parent=gene:Solyc02g081700.1;Name=Solyc02g081700.1.1;Note=Proteasome subunit alpha type (AHRD V3.3 *** A0A1U8FNG0_CAPAN);Dbxref=InterPro:IPR001353,Pfam:PF00227;Ontology_term=GO:0004298,GO:0005839,GO:0051603;_AED=0.45;_QI=0|-1|0|1|-1|0|1|0|248;_eAED=0.46	moderately similar to ( 412) AT3G22110 | Symbols: PAC1 | PAC1 (20S proteasome alpha subunit C1); peptidase | chr3:7792826-7793578 REVERSEmoderately similar to ( 429) PSA4_PETHY Proteasome subunit alpha type 4 (EC 3.4.25.1) (20S proteasome alpha subunit C) (20S proteasome subunit alpha-3) - Petunia hybrida (Petunia) proteasome_alpha_type_4 proteasome_alpha PRK03996 proteasome_alpha_archeal PRE1 pr…	protein.degradation.ubiquitin.proteasom	AT3G22110	45557118	45557864	Proteasome subunit alpha type (AHRD V1 ***- Q38HT0_SOLTU); contains Interpro domain(s) IPR001353 Proteasome, subunit alpha/beta	SL2.40ch02	+	Solyc02g081700	2	40134968	40135714	Solyc02g081700	QTCAT	FSH_In_Ext_II_L	ch2_151	2	40135704	4.19307e-05	FRUIT_SHAPE_DP	.
190	Solyc02g081700	43546831	43547577	+	ID=mRNA:Solyc02g081700.1.1;Parent=gene:Solyc02g081700.1;Name=Solyc02g081700.1.1;Note=Proteasome subunit alpha type (AHRD V3.3 *** A0A1U8FNG0_CAPAN);Dbxref=InterPro:IPR001353,Pfam:PF00227;Ontology_term=GO:0004298,GO:0005839,GO:0051603;_AED=0.45;_QI=0|-1|0|1|-1|0|1|0|248;_eAED=0.46	moderately similar to ( 412) AT3G22110 | Symbols: PAC1 | PAC1 (20S proteasome alpha subunit C1); peptidase | chr3:7792826-7793578 REVERSEmoderately similar to ( 429) PSA4_PETHY Proteasome subunit alpha type 4 (EC 3.4.25.1) (20S proteasome alpha subunit C) (20S proteasome subunit alpha-3) - Petunia hybrida (Petunia) proteasome_alpha_type_4 proteasome_alpha PRK03996 proteasome_alpha_archeal PRE1 pr…	protein.degradation.ubiquitin.proteasom	AT3G22110	45557118	45557864	Proteasome subunit alpha type (AHRD V1 ***- Q38HT0_SOLTU); contains Interpro domain(s) IPR001353 Proteasome, subunit alpha/beta	SL2.40ch02	+	Solyc02g081700	2	40134968	40135714	Solyc02g081700	QTCAT	FSH_Ind_Int_L	ch2_151	2	40135704	2.12529e-06	FRUIT_SHAPE_DP	.
191	Solyc02g081700	43546831	43547577	+	ID=mRNA:Solyc02g081700.1.1;Parent=gene:Solyc02g081700.1;Name=Solyc02g081700.1.1;Note=Proteasome subunit alpha type (AHRD V3.3 *** A0A1U8FNG0_CAPAN);Dbxref=InterPro:IPR001353,Pfam:PF00227;Ontology_term=GO:0004298,GO:0005839,GO:0051603;_AED=0.45;_QI=0|-1|0|1|-1|0|1|0|248;_eAED=0.46	moderately similar to ( 412) AT3G22110 | Symbols: PAC1 | PAC1 (20S proteasome alpha subunit C1); peptidase | chr3:7792826-7793578 REVERSEmoderately similar to ( 429) PSA4_PETHY Proteasome subunit alpha type 4 (EC 3.4.25.1) (20S proteasome alpha subunit C) (20S proteasome subunit alpha-3) - Petunia hybrida (Petunia) proteasome_alpha_type_4 proteasome_alpha PRK03996 proteasome_alpha_archeal PRE1 pr…	protein.degradation.ubiquitin.proteasom	AT3G22110	45557118	45557864	Proteasome subunit alpha type (AHRD V1 ***- Q38HT0_SOLTU); contains Interpro domain(s) IPR001353 Proteasome, subunit alpha/beta	SL2.40ch02	+	Solyc02g081700	2	40134968	40135714	Solyc02g081700	QTCAT	FSS	ch2_151	2	40135704	0.0088999	FRUIT_SHAPE_CP	.
192	Solyc02g081700	43546831	43547577	+	ID=mRNA:Solyc02g081700.1.1;Parent=gene:Solyc02g081700.1;Name=Solyc02g081700.1.1;Note=Proteasome subunit alpha type (AHRD V3.3 *** A0A1U8FNG0_CAPAN);Dbxref=InterPro:IPR001353,Pfam:PF00227;Ontology_term=GO:0004298,GO:0005839,GO:0051603;_AED=0.45;_QI=0|-1|0|1|-1|0|1|0|248;_eAED=0.46	moderately similar to ( 412) AT3G22110 | Symbols: PAC1 | PAC1 (20S proteasome alpha subunit C1); peptidase | chr3:7792826-7793578 REVERSEmoderately similar to ( 429) PSA4_PETHY Proteasome subunit alpha type 4 (EC 3.4.25.1) (20S proteasome alpha subunit C) (20S proteasome subunit alpha-3) - Petunia hybrida (Petunia) proteasome_alpha_type_4 proteasome_alpha PRK03996 proteasome_alpha_archeal PRE1 pr…	protein.degradation.ubiquitin.proteasom	AT3G22110	45557118	45557864	Proteasome subunit alpha type (AHRD V1 ***- Q38HT0_SOLTU); contains Interpro domain(s) IPR001353 Proteasome, subunit alpha/beta	SL2.40ch02	+	Solyc02g081700	2	40134968	40135714	Solyc02g081700	QTCAT	Height_Mid.W_T	ch2_151	2	40135704	5.494e-09	FRUIT_SIZE_DP	.
193	Solyc02g081700	43546831	43547577	+	ID=mRNA:Solyc02g081700.1.1;Parent=gene:Solyc02g081700.1;Name=Solyc02g081700.1.1;Note=Proteasome subunit alpha type (AHRD V3.3 *** A0A1U8FNG0_CAPAN);Dbxref=InterPro:IPR001353,Pfam:PF00227;Ontology_term=GO:0004298,GO:0005839,GO:0051603;_AED=0.45;_QI=0|-1|0|1|-1|0|1|0|248;_eAED=0.46	moderately similar to ( 412) AT3G22110 | Symbols: PAC1 | PAC1 (20S proteasome alpha subunit C1); peptidase | chr3:7792826-7793578 REVERSEmoderately similar to ( 429) PSA4_PETHY Proteasome subunit alpha type 4 (EC 3.4.25.1) (20S proteasome alpha subunit C) (20S proteasome subunit alpha-3) - Petunia hybrida (Petunia) proteasome_alpha_type_4 proteasome_alpha PRK03996 proteasome_alpha_archeal PRE1 pr…	protein.degradation.ubiquitin.proteasom	AT3G22110	45557118	45557864	Proteasome subunit alpha type (AHRD V1 ***- Q38HT0_SOLTU); contains Interpro domain(s) IPR001353 Proteasome, subunit alpha/beta	SL2.40ch02	+	Solyc02g081700	2	40134968	40135714	Solyc02g081700	QTCAT	Maximum_Height_T	ch2_151	2	40135704	1.08421e-08	FRUIT_SIZE_DP	.
194	Solyc02g081700	43546831	43547577	+	ID=mRNA:Solyc02g081700.1.1;Parent=gene:Solyc02g081700.1;Name=Solyc02g081700.1.1;Note=Proteasome subunit alpha type (AHRD V3.3 *** A0A1U8FNG0_CAPAN);Dbxref=InterPro:IPR001353,Pfam:PF00227;Ontology_term=GO:0004298,GO:0005839,GO:0051603;_AED=0.45;_QI=0|-1|0|1|-1|0|1|0|248;_eAED=0.46	moderately similar to ( 412) AT3G22110 | Symbols: PAC1 | PAC1 (20S proteasome alpha subunit C1); peptidase | chr3:7792826-7793578 REVERSEmoderately similar to ( 429) PSA4_PETHY Proteasome subunit alpha type 4 (EC 3.4.25.1) (20S proteasome alpha subunit C) (20S proteasome subunit alpha-3) - Petunia hybrida (Petunia) proteasome_alpha_type_4 proteasome_alpha PRK03996 proteasome_alpha_archeal PRE1 pr…	protein.degradation.ubiquitin.proteasom	AT3G22110	45557118	45557864	Proteasome subunit alpha type (AHRD V1 ***- Q38HT0_SOLTU); contains Interpro domain(s) IPR001353 Proteasome, subunit alpha/beta	SL2.40ch02	+	Solyc02g081700	2	40134968	40135714	Solyc02g081700	QTCAT	Maximum_Width_T	ch2_151	2	40135704	3.02315e-09	FRUIT_SIZE_DP	.
195	Solyc02g081700	43546831	43547577	+	ID=mRNA:Solyc02g081700.1.1;Parent=gene:Solyc02g081700.1;Name=Solyc02g081700.1.1;Note=Proteasome subunit alpha type (AHRD V3.3 *** A0A1U8FNG0_CAPAN);Dbxref=InterPro:IPR001353,Pfam:PF00227;Ontology_term=GO:0004298,GO:0005839,GO:0051603;_AED=0.45;_QI=0|-1|0|1|-1|0|1|0|248;_eAED=0.46	moderately similar to ( 412) AT3G22110 | Symbols: PAC1 | PAC1 (20S proteasome alpha subunit C1); peptidase | chr3:7792826-7793578 REVERSEmoderately similar to ( 429) PSA4_PETHY Proteasome subunit alpha type 4 (EC 3.4.25.1) (20S proteasome alpha subunit C) (20S proteasome subunit alpha-3) - Petunia hybrida (Petunia) proteasome_alpha_type_4 proteasome_alpha PRK03996 proteasome_alpha_archeal PRE1 pr…	protein.degradation.ubiquitin.proteasom	AT3G22110	45557118	45557864	Proteasome subunit alpha type (AHRD V1 ***- Q38HT0_SOLTU); contains Interpro domain(s) IPR001353 Proteasome, subunit alpha/beta	SL2.40ch02	+	Solyc02g081700	2	40134968	40135714	Solyc02g081700	QTCAT	Maximum_Width_L	ch2_151	2	40135704	1.96109e-07	FRUIT_SIZE_DP	.
196	Solyc02g081700	43546831	43547577	+	ID=mRNA:Solyc02g081700.1.1;Parent=gene:Solyc02g081700.1;Name=Solyc02g081700.1.1;Note=Proteasome subunit alpha type (AHRD V3.3 *** A0A1U8FNG0_CAPAN);Dbxref=InterPro:IPR001353,Pfam:PF00227;Ontology_term=GO:0004298,GO:0005839,GO:0051603;_AED=0.45;_QI=0|-1|0|1|-1|0|1|0|248;_eAED=0.46	moderately similar to ( 412) AT3G22110 | Symbols: PAC1 | PAC1 (20S proteasome alpha subunit C1); peptidase | chr3:7792826-7793578 REVERSEmoderately similar to ( 429) PSA4_PETHY Proteasome subunit alpha type 4 (EC 3.4.25.1) (20S proteasome alpha subunit C) (20S proteasome subunit alpha-3) - Petunia hybrida (Petunia) proteasome_alpha_type_4 proteasome_alpha PRK03996 proteasome_alpha_archeal PRE1 pr…	protein.degradation.ubiquitin.proteasom	AT3G22110	45557118	45557864	Proteasome subunit alpha type (AHRD V1 ***- Q38HT0_SOLTU); contains Interpro domain(s) IPR001353 Proteasome, subunit alpha/beta	SL2.40ch02	+	Solyc02g081700	2	40134968	40135714	Solyc02g081700	QTCAT	NOL	ch2_151	2	40135704	1.42195e-07	FRUIT_SIZE_CP	.
197	Solyc02g081700	43546831	43547577	+	ID=mRNA:Solyc02g081700.1.1;Parent=gene:Solyc02g081700.1;Name=Solyc02g081700.1.1;Note=Proteasome subunit alpha type (AHRD V3.3 *** A0A1U8FNG0_CAPAN);Dbxref=InterPro:IPR001353,Pfam:PF00227;Ontology_term=GO:0004298,GO:0005839,GO:0051603;_AED=0.45;_QI=0|-1|0|1|-1|0|1|0|248;_eAED=0.46	moderately similar to ( 412) AT3G22110 | Symbols: PAC1 | PAC1 (20S proteasome alpha subunit C1); peptidase | chr3:7792826-7793578 REVERSEmoderately similar to ( 429) PSA4_PETHY Proteasome subunit alpha type 4 (EC 3.4.25.1) (20S proteasome alpha subunit C) (20S proteasome subunit alpha-3) - Petunia hybrida (Petunia) proteasome_alpha_type_4 proteasome_alpha PRK03996 proteasome_alpha_archeal PRE1 pr…	protein.degradation.ubiquitin.proteasom	AT3G22110	45557118	45557864	Proteasome subunit alpha type (AHRD V1 ***- Q38HT0_SOLTU); contains Interpro domain(s) IPR001353 Proteasome, subunit alpha/beta	SL2.40ch02	+	Solyc02g081700	2	40134968	40135714	Solyc02g081700	QTCAT	Pericarp_Area_T	ch2_151	2	40135704	9.30394e-09	FRUIT_SHAPE_DP	.
198	Solyc02g081700	43546831	43547577	+	ID=mRNA:Solyc02g081700.1.1;Parent=gene:Solyc02g081700.1;Name=Solyc02g081700.1.1;Note=Proteasome subunit alpha type (AHRD V3.3 *** A0A1U8FNG0_CAPAN);Dbxref=InterPro:IPR001353,Pfam:PF00227;Ontology_term=GO:0004298,GO:0005839,GO:0051603;_AED=0.45;_QI=0|-1|0|1|-1|0|1|0|248;_eAED=0.46	moderately similar to ( 412) AT3G22110 | Symbols: PAC1 | PAC1 (20S proteasome alpha subunit C1); peptidase | chr3:7792826-7793578 REVERSEmoderately similar to ( 429) PSA4_PETHY Proteasome subunit alpha type 4 (EC 3.4.25.1) (20S proteasome alpha subunit C) (20S proteasome subunit alpha-3) - Petunia hybrida (Petunia) proteasome_alpha_type_4 proteasome_alpha PRK03996 proteasome_alpha_archeal PRE1 pr…	protein.degradation.ubiquitin.proteasom	AT3G22110	45557118	45557864	Proteasome subunit alpha type (AHRD V1 ***- Q38HT0_SOLTU); contains Interpro domain(s) IPR001353 Proteasome, subunit alpha/beta	SL2.40ch02	+	Solyc02g081700	2	40134968	40135714	Solyc02g081700	QTCAT	Pericarp_Th_T	ch2_151	2	40135704	1.91718e-07	FRUIT_SHAPE_DP	.
199	Solyc02g081700	43546831	43547577	+	ID=mRNA:Solyc02g081700.1.1;Parent=gene:Solyc02g081700.1;Name=Solyc02g081700.1.1;Note=Proteasome subunit alpha type (AHRD V3.3 *** A0A1U8FNG0_CAPAN);Dbxref=InterPro:IPR001353,Pfam:PF00227;Ontology_term=GO:0004298,GO:0005839,GO:0051603;_AED=0.45;_QI=0|-1|0|1|-1|0|1|0|248;_eAED=0.46	moderately similar to ( 412) AT3G22110 | Symbols: PAC1 | PAC1 (20S proteasome alpha subunit C1); peptidase | chr3:7792826-7793578 REVERSEmoderately similar to ( 429) PSA4_PETHY Proteasome subunit alpha type 4 (EC 3.4.25.1) (20S proteasome alpha subunit C) (20S proteasome subunit alpha-3) - Petunia hybrida (Petunia) proteasome_alpha_type_4 proteasome_alpha PRK03996 proteasome_alpha_archeal PRE1 pr…	protein.degradation.ubiquitin.proteasom	AT3G22110	45557118	45557864	Proteasome subunit alpha type (AHRD V1 ***- Q38HT0_SOLTU); contains Interpro domain(s) IPR001353 Proteasome, subunit alpha/beta	SL2.40ch02	+	Solyc02g081700	2	40134968	40135714	Solyc02g081700	QTCAT	Perimeter_L	ch2_151	2	40135704	0.000294391	FRUIT_SIZE_DP	.
200	Solyc02g081700	43546831	43547577	+	ID=mRNA:Solyc02g081700.1.1;Parent=gene:Solyc02g081700.1;Name=Solyc02g081700.1.1;Note=Proteasome subunit alpha type (AHRD V3.3 *** A0A1U8FNG0_CAPAN);Dbxref=InterPro:IPR001353,Pfam:PF00227;Ontology_term=GO:0004298,GO:0005839,GO:0051603;_AED=0.45;_QI=0|-1|0|1|-1|0|1|0|248;_eAED=0.46	moderately similar to ( 412) AT3G22110 | Symbols: PAC1 | PAC1 (20S proteasome alpha subunit C1); peptidase | chr3:7792826-7793578 REVERSEmoderately similar to ( 429) PSA4_PETHY Proteasome subunit alpha type 4 (EC 3.4.25.1) (20S proteasome alpha subunit C) (20S proteasome subunit alpha-3) - Petunia hybrida (Petunia) proteasome_alpha_type_4 proteasome_alpha PRK03996 proteasome_alpha_archeal PRE1 pr…	protein.degradation.ubiquitin.proteasom	AT3G22110	45557118	45557864	Proteasome subunit alpha type (AHRD V1 ***- Q38HT0_SOLTU); contains Interpro domain(s) IPR001353 Proteasome, subunit alpha/beta	SL2.40ch02	+	Solyc02g081700	2	40134968	40135714	Solyc02g081700	QTCAT	Perimeter_T	ch2_151	2	40135704	7.70079e-09	FRUIT_SIZE_DP	.
201	Solyc02g081700	43546831	43547577	+	ID=mRNA:Solyc02g081700.1.1;Parent=gene:Solyc02g081700.1;Name=Solyc02g081700.1.1;Note=Proteasome subunit alpha type (AHRD V3.3 *** A0A1U8FNG0_CAPAN);Dbxref=InterPro:IPR001353,Pfam:PF00227;Ontology_term=GO:0004298,GO:0005839,GO:0051603;_AED=0.45;_QI=0|-1|0|1|-1|0|1|0|248;_eAED=0.46	moderately similar to ( 412) AT3G22110 | Symbols: PAC1 | PAC1 (20S proteasome alpha subunit C1); peptidase | chr3:7792826-7793578 REVERSEmoderately similar to ( 429) PSA4_PETHY Proteasome subunit alpha type 4 (EC 3.4.25.1) (20S proteasome alpha subunit C) (20S proteasome subunit alpha-3) - Petunia hybrida (Petunia) proteasome_alpha_type_4 proteasome_alpha PRK03996 proteasome_alpha_archeal PRE1 pr…	protein.degradation.ubiquitin.proteasom	AT3G22110	45557118	45557864	Proteasome subunit alpha type (AHRD V1 ***- Q38HT0_SOLTU); contains Interpro domain(s) IPR001353 Proteasome, subunit alpha/beta	SL2.40ch02	+	Solyc02g081700	2	40134968	40135714	Solyc02g081700	QTCAT	Prox_Angle_M_L	ch2_151	2	40135704	1.63304e-09	FRUIT_SHAPE_DP	.
202	Solyc02g081700	43546831	43547577	+	ID=mRNA:Solyc02g081700.1.1;Parent=gene:Solyc02g081700.1;Name=Solyc02g081700.1.1;Note=Proteasome subunit alpha type (AHRD V3.3 *** A0A1U8FNG0_CAPAN);Dbxref=InterPro:IPR001353,Pfam:PF00227;Ontology_term=GO:0004298,GO:0005839,GO:0051603;_AED=0.45;_QI=0|-1|0|1|-1|0|1|0|248;_eAED=0.46	moderately similar to ( 412) AT3G22110 | Symbols: PAC1 | PAC1 (20S proteasome alpha subunit C1); peptidase | chr3:7792826-7793578 REVERSEmoderately similar to ( 429) PSA4_PETHY Proteasome subunit alpha type 4 (EC 3.4.25.1) (20S proteasome alpha subunit C) (20S proteasome subunit alpha-3) - Petunia hybrida (Petunia) proteasome_alpha_type_4 proteasome_alpha PRK03996 proteasome_alpha_archeal PRE1 pr…	protein.degradation.ubiquitin.proteasom	AT3G22110	45557118	45557864	Proteasome subunit alpha type (AHRD V1 ***- Q38HT0_SOLTU); contains Interpro domain(s) IPR001353 Proteasome, subunit alpha/beta	SL2.40ch02	+	Solyc02g081700	2	40134968	40135714	Solyc02g081700	QTCAT	Prox_Angle_m_L	ch2_151	2	40135704	8.99187e-10	FRUIT_SHAPE_DP	.
203	Solyc02g081700	43546831	43547577	+	ID=mRNA:Solyc02g081700.1.1;Parent=gene:Solyc02g081700.1;Name=Solyc02g081700.1.1;Note=Proteasome subunit alpha type (AHRD V3.3 *** A0A1U8FNG0_CAPAN);Dbxref=InterPro:IPR001353,Pfam:PF00227;Ontology_term=GO:0004298,GO:0005839,GO:0051603;_AED=0.45;_QI=0|-1|0|1|-1|0|1|0|248;_eAED=0.46	moderately similar to ( 412) AT3G22110 | Symbols: PAC1 | PAC1 (20S proteasome alpha subunit C1); peptidase | chr3:7792826-7793578 REVERSEmoderately similar to ( 429) PSA4_PETHY Proteasome subunit alpha type 4 (EC 3.4.25.1) (20S proteasome alpha subunit C) (20S proteasome subunit alpha-3) - Petunia hybrida (Petunia) proteasome_alpha_type_4 proteasome_alpha PRK03996 proteasome_alpha_archeal PRE1 pr…	protein.degradation.ubiquitin.proteasom	AT3G22110	45557118	45557864	Proteasome subunit alpha type (AHRD V1 ***- Q38HT0_SOLTU); contains Interpro domain(s) IPR001353 Proteasome, subunit alpha/beta	SL2.40ch02	+	Solyc02g081700	2	40134968	40135714	Solyc02g081700	QTCAT	Proximal_Indentation_Area_L	ch2_151	2	40135704	8.54575e-11	FRUIT_SHAPE_DP	.
204	Solyc02g081700	43546831	43547577	+	ID=mRNA:Solyc02g081700.1.1;Parent=gene:Solyc02g081700.1;Name=Solyc02g081700.1.1;Note=Proteasome subunit alpha type (AHRD V3.3 *** A0A1U8FNG0_CAPAN);Dbxref=InterPro:IPR001353,Pfam:PF00227;Ontology_term=GO:0004298,GO:0005839,GO:0051603;_AED=0.45;_QI=0|-1|0|1|-1|0|1|0|248;_eAED=0.46	moderately similar to ( 412) AT3G22110 | Symbols: PAC1 | PAC1 (20S proteasome alpha subunit C1); peptidase | chr3:7792826-7793578 REVERSEmoderately similar to ( 429) PSA4_PETHY Proteasome subunit alpha type 4 (EC 3.4.25.1) (20S proteasome alpha subunit C) (20S proteasome subunit alpha-3) - Petunia hybrida (Petunia) proteasome_alpha_type_4 proteasome_alpha PRK03996 proteasome_alpha_archeal PRE1 pr…	protein.degradation.ubiquitin.proteasom	AT3G22110	45557118	45557864	Proteasome subunit alpha type (AHRD V1 ***- Q38HT0_SOLTU); contains Interpro domain(s) IPR001353 Proteasome, subunit alpha/beta	SL2.40ch02	+	Solyc02g081700	2	40134968	40135714	Solyc02g081700	QTCAT	Shoulder_Height_L	ch2_151	2	40135704	4.5878e-10	FRUIT_SHAPE_DP	.
205	Solyc02g081700	43546831	43547577	+	ID=mRNA:Solyc02g081700.1.1;Parent=gene:Solyc02g081700.1;Name=Solyc02g081700.1.1;Note=Proteasome subunit alpha type (AHRD V3.3 *** A0A1U8FNG0_CAPAN);Dbxref=InterPro:IPR001353,Pfam:PF00227;Ontology_term=GO:0004298,GO:0005839,GO:0051603;_AED=0.45;_QI=0|-1|0|1|-1|0|1|0|248;_eAED=0.46	moderately similar to ( 412) AT3G22110 | Symbols: PAC1 | PAC1 (20S proteasome alpha subunit C1); peptidase | chr3:7792826-7793578 REVERSEmoderately similar to ( 429) PSA4_PETHY Proteasome subunit alpha type 4 (EC 3.4.25.1) (20S proteasome alpha subunit C) (20S proteasome subunit alpha-3) - Petunia hybrida (Petunia) proteasome_alpha_type_4 proteasome_alpha PRK03996 proteasome_alpha_archeal PRE1 pr…	protein.degradation.ubiquitin.proteasom	AT3G22110	45557118	45557864	Proteasome subunit alpha type (AHRD V1 ***- Q38HT0_SOLTU); contains Interpro domain(s) IPR001353 Proteasome, subunit alpha/beta	SL2.40ch02	+	Solyc02g081700	2	40134968	40135714	Solyc02g081700	QTCAT	SPS	ch2_151	2	40135704	5.19962e-08	FRUIT_SHAPE_CP	.
206	Solyc02g081700	43546831	43547577	+	ID=mRNA:Solyc02g081700.1.1;Parent=gene:Solyc02g081700.1;Name=Solyc02g081700.1.1;Note=Proteasome subunit alpha type (AHRD V3.3 *** A0A1U8FNG0_CAPAN);Dbxref=InterPro:IPR001353,Pfam:PF00227;Ontology_term=GO:0004298,GO:0005839,GO:0051603;_AED=0.45;_QI=0|-1|0|1|-1|0|1|0|248;_eAED=0.46	moderately similar to ( 412) AT3G22110 | Symbols: PAC1 | PAC1 (20S proteasome alpha subunit C1); peptidase | chr3:7792826-7793578 REVERSEmoderately similar to ( 429) PSA4_PETHY Proteasome subunit alpha type 4 (EC 3.4.25.1) (20S proteasome alpha subunit C) (20S proteasome subunit alpha-3) - Petunia hybrida (Petunia) proteasome_alpha_type_4 proteasome_alpha PRK03996 proteasome_alpha_archeal PRE1 pr…	protein.degradation.ubiquitin.proteasom	AT3G22110	45557118	45557864	Proteasome subunit alpha type (AHRD V1 ***- Q38HT0_SOLTU); contains Interpro domain(s) IPR001353 Proteasome, subunit alpha/beta	SL2.40ch02	+	Solyc02g081700	2	40134968	40135714	Solyc02g081700	QTCAT	V.Asymmetry_L	ch2_151	2	40135704	0.00595547	FRUIT_SHAPE_DP	.
207	Solyc02g081700	43546831	43547577	+	ID=mRNA:Solyc02g081700.1.1;Parent=gene:Solyc02g081700.1;Name=Solyc02g081700.1.1;Note=Proteasome subunit alpha type (AHRD V3.3 *** A0A1U8FNG0_CAPAN);Dbxref=InterPro:IPR001353,Pfam:PF00227;Ontology_term=GO:0004298,GO:0005839,GO:0051603;_AED=0.45;_QI=0|-1|0|1|-1|0|1|0|248;_eAED=0.46	moderately similar to ( 412) AT3G22110 | Symbols: PAC1 | PAC1 (20S proteasome alpha subunit C1); peptidase | chr3:7792826-7793578 REVERSEmoderately similar to ( 429) PSA4_PETHY Proteasome subunit alpha type 4 (EC 3.4.25.1) (20S proteasome alpha subunit C) (20S proteasome subunit alpha-3) - Petunia hybrida (Petunia) proteasome_alpha_type_4 proteasome_alpha PRK03996 proteasome_alpha_archeal PRE1 pr…	protein.degradation.ubiquitin.proteasom	AT3G22110	45557118	45557864	Proteasome subunit alpha type (AHRD V1 ***- Q38HT0_SOLTU); contains Interpro domain(s) IPR001353 Proteasome, subunit alpha/beta	SL2.40ch02	+	Solyc02g081700	2	40134968	40135714	Solyc02g081700	QTCAT	Width_Mid.height_T	ch2_151	2	40135704	8.80622e-09	FRUIT_SIZE_DP	.
208	Solyc02g081700	43546831	43547577	+	ID=mRNA:Solyc02g081700.1.1;Parent=gene:Solyc02g081700.1;Name=Solyc02g081700.1.1;Note=Proteasome subunit alpha type (AHRD V3.3 *** A0A1U8FNG0_CAPAN);Dbxref=InterPro:IPR001353,Pfam:PF00227;Ontology_term=GO:0004298,GO:0005839,GO:0051603;_AED=0.45;_QI=0|-1|0|1|-1|0|1|0|248;_eAED=0.46	moderately similar to ( 412) AT3G22110 | Symbols: PAC1 | PAC1 (20S proteasome alpha subunit C1); peptidase | chr3:7792826-7793578 REVERSEmoderately similar to ( 429) PSA4_PETHY Proteasome subunit alpha type 4 (EC 3.4.25.1) (20S proteasome alpha subunit C) (20S proteasome subunit alpha-3) - Petunia hybrida (Petunia) proteasome_alpha_type_4 proteasome_alpha PRK03996 proteasome_alpha_archeal PRE1 pr…	protein.degradation.ubiquitin.proteasom	AT3G22110	45557118	45557864	Proteasome subunit alpha type (AHRD V1 ***- Q38HT0_SOLTU); contains Interpro domain(s) IPR001353 Proteasome, subunit alpha/beta	SL2.40ch02	+	Solyc02g081700	2	40134968	40135714	Solyc02g081700	QTCAT	Width_Mid_height_L	ch2_151	2	40135704	2.23292e-06	FRUIT_SIZE_DP	.
209	Solyc02g081700	43546831	43547577	+	ID=mRNA:Solyc02g081700.1.1;Parent=gene:Solyc02g081700.1;Name=Solyc02g081700.1.1;Note=Proteasome subunit alpha type (AHRD V3.3 *** A0A1U8FNG0_CAPAN);Dbxref=InterPro:IPR001353,Pfam:PF00227;Ontology_term=GO:0004298,GO:0005839,GO:0051603;_AED=0.45;_QI=0|-1|0|1|-1|0|1|0|248;_eAED=0.46	moderately similar to ( 412) AT3G22110 | Symbols: PAC1 | PAC1 (20S proteasome alpha subunit C1); peptidase | chr3:7792826-7793578 REVERSEmoderately similar to ( 429) PSA4_PETHY Proteasome subunit alpha type 4 (EC 3.4.25.1) (20S proteasome alpha subunit C) (20S proteasome subunit alpha-3) - Petunia hybrida (Petunia) proteasome_alpha_type_4 proteasome_alpha PRK03996 proteasome_alpha_archeal PRE1 pr…	protein.degradation.ubiquitin.proteasom	AT3G22110	45557118	45557864	Proteasome subunit alpha type (AHRD V1 ***- Q38HT0_SOLTU); contains Interpro domain(s) IPR001353 Proteasome, subunit alpha/beta	SL2.40ch02	+	Solyc02g081700	2	40134968	40135714	Solyc02g081700	FarmCPU	Ellipsoid_L	ch2_151	2	40135704	1.22746e-09	FRUIT_SHAPE_DP	.
210	Solyc02g081700	43546831	43547577	+	ID=mRNA:Solyc02g081700.1.1;Parent=gene:Solyc02g081700.1;Name=Solyc02g081700.1.1;Note=Proteasome subunit alpha type (AHRD V3.3 *** A0A1U8FNG0_CAPAN);Dbxref=InterPro:IPR001353,Pfam:PF00227;Ontology_term=GO:0004298,GO:0005839,GO:0051603;_AED=0.45;_QI=0|-1|0|1|-1|0|1|0|248;_eAED=0.46	moderately similar to ( 412) AT3G22110 | Symbols: PAC1 | PAC1 (20S proteasome alpha subunit C1); peptidase | chr3:7792826-7793578 REVERSEmoderately similar to ( 429) PSA4_PETHY Proteasome subunit alpha type 4 (EC 3.4.25.1) (20S proteasome alpha subunit C) (20S proteasome subunit alpha-3) - Petunia hybrida (Petunia) proteasome_alpha_type_4 proteasome_alpha PRK03996 proteasome_alpha_archeal PRE1 pr…	protein.degradation.ubiquitin.proteasom	AT3G22110	45557118	45557864	Proteasome subunit alpha type (AHRD V1 ***- Q38HT0_SOLTU); contains Interpro domain(s) IPR001353 Proteasome, subunit alpha/beta	SL2.40ch02	+	Solyc02g081700	2	40134968	40135714	Solyc02g081700	FarmCPU	FL.W	ch2_151	2	40135704	1.79278e-11	FRUIT_SHAPE_CP	.
211	Solyc02g081700	43546831	43547577	+	ID=mRNA:Solyc02g081700.1.1;Parent=gene:Solyc02g081700.1;Name=Solyc02g081700.1.1;Note=Proteasome subunit alpha type (AHRD V3.3 *** A0A1U8FNG0_CAPAN);Dbxref=InterPro:IPR001353,Pfam:PF00227;Ontology_term=GO:0004298,GO:0005839,GO:0051603;_AED=0.45;_QI=0|-1|0|1|-1|0|1|0|248;_eAED=0.46	moderately similar to ( 412) AT3G22110 | Symbols: PAC1 | PAC1 (20S proteasome alpha subunit C1); peptidase | chr3:7792826-7793578 REVERSEmoderately similar to ( 429) PSA4_PETHY Proteasome subunit alpha type 4 (EC 3.4.25.1) (20S proteasome alpha subunit C) (20S proteasome subunit alpha-3) - Petunia hybrida (Petunia) proteasome_alpha_type_4 proteasome_alpha PRK03996 proteasome_alpha_archeal PRE1 pr…	protein.degradation.ubiquitin.proteasom	AT3G22110	45557118	45557864	Proteasome subunit alpha type (AHRD V1 ***- Q38HT0_SOLTU); contains Interpro domain(s) IPR001353 Proteasome, subunit alpha/beta	SL2.40ch02	+	Solyc02g081700	2	40134968	40135714	Solyc02g081700	FarmCPU	FSS	ch2_151	2	40135704	5.06339e-10	FRUIT_SHAPE_CP	.
212	Solyc02g081700	43546831	43547577	+	ID=mRNA:Solyc02g081700.1.1;Parent=gene:Solyc02g081700.1;Name=Solyc02g081700.1.1;Note=Proteasome subunit alpha type (AHRD V3.3 *** A0A1U8FNG0_CAPAN);Dbxref=InterPro:IPR001353,Pfam:PF00227;Ontology_term=GO:0004298,GO:0005839,GO:0051603;_AED=0.45;_QI=0|-1|0|1|-1|0|1|0|248;_eAED=0.46	moderately similar to ( 412) AT3G22110 | Symbols: PAC1 | PAC1 (20S proteasome alpha subunit C1); peptidase | chr3:7792826-7793578 REVERSEmoderately similar to ( 429) PSA4_PETHY Proteasome subunit alpha type 4 (EC 3.4.25.1) (20S proteasome alpha subunit C) (20S proteasome subunit alpha-3) - Petunia hybrida (Petunia) proteasome_alpha_type_4 proteasome_alpha PRK03996 proteasome_alpha_archeal PRE1 pr…	protein.degradation.ubiquitin.proteasom	AT3G22110	45557118	45557864	Proteasome subunit alpha type (AHRD V1 ***- Q38HT0_SOLTU); contains Interpro domain(s) IPR001353 Proteasome, subunit alpha/beta	SL2.40ch02	+	Solyc02g081700	2	40134968	40135714	Solyc02g081700	FarmCPU	FWG	ch2_151	2	40135704	3.12024e-09	FRUIT_SIZE_CP	.
213	Solyc02g081700	43546831	43547577	+	ID=mRNA:Solyc02g081700.1.1;Parent=gene:Solyc02g081700.1;Name=Solyc02g081700.1.1;Note=Proteasome subunit alpha type (AHRD V3.3 *** A0A1U8FNG0_CAPAN);Dbxref=InterPro:IPR001353,Pfam:PF00227;Ontology_term=GO:0004298,GO:0005839,GO:0051603;_AED=0.45;_QI=0|-1|0|1|-1|0|1|0|248;_eAED=0.46	moderately similar to ( 412) AT3G22110 | Symbols: PAC1 | PAC1 (20S proteasome alpha subunit C1); peptidase | chr3:7792826-7793578 REVERSEmoderately similar to ( 429) PSA4_PETHY Proteasome subunit alpha type 4 (EC 3.4.25.1) (20S proteasome alpha subunit C) (20S proteasome subunit alpha-3) - Petunia hybrida (Petunia) proteasome_alpha_type_4 proteasome_alpha PRK03996 proteasome_alpha_archeal PRE1 pr…	protein.degradation.ubiquitin.proteasom	AT3G22110	45557118	45557864	Proteasome subunit alpha type (AHRD V1 ***- Q38HT0_SOLTU); contains Interpro domain(s) IPR001353 Proteasome, subunit alpha/beta	SL2.40ch02	+	Solyc02g081700	2	40134968	40135714	Solyc02g081700	FarmCPU	FWI	ch2_151	2	40135704	4.61216e-11	FRUIT_SIZE_CP	.
214	Solyc02g081700	43546831	43547577	+	ID=mRNA:Solyc02g081700.1.1;Parent=gene:Solyc02g081700.1;Name=Solyc02g081700.1.1;Note=Proteasome subunit alpha type (AHRD V3.3 *** A0A1U8FNG0_CAPAN);Dbxref=InterPro:IPR001353,Pfam:PF00227;Ontology_term=GO:0004298,GO:0005839,GO:0051603;_AED=0.45;_QI=0|-1|0|1|-1|0|1|0|248;_eAED=0.46	moderately similar to ( 412) AT3G22110 | Symbols: PAC1 | PAC1 (20S proteasome alpha subunit C1); peptidase | chr3:7792826-7793578 REVERSEmoderately similar to ( 429) PSA4_PETHY Proteasome subunit alpha type 4 (EC 3.4.25.1) (20S proteasome alpha subunit C) (20S proteasome subunit alpha-3) - Petunia hybrida (Petunia) proteasome_alpha_type_4 proteasome_alpha PRK03996 proteasome_alpha_archeal PRE1 pr…	protein.degradation.ubiquitin.proteasom	AT3G22110	45557118	45557864	Proteasome subunit alpha type (AHRD V1 ***- Q38HT0_SOLTU); contains Interpro domain(s) IPR001353 Proteasome, subunit alpha/beta	SL2.40ch02	+	Solyc02g081700	2	40134968	40135714	Solyc02g081700	FarmCPU	Height_Mid.W_T	ch2_151	2	40135704	1.67529e-08	FRUIT_SIZE_DP	.
215	Solyc02g081700	43546831	43547577	+	ID=mRNA:Solyc02g081700.1.1;Parent=gene:Solyc02g081700.1;Name=Solyc02g081700.1.1;Note=Proteasome subunit alpha type (AHRD V3.3 *** A0A1U8FNG0_CAPAN);Dbxref=InterPro:IPR001353,Pfam:PF00227;Ontology_term=GO:0004298,GO:0005839,GO:0051603;_AED=0.45;_QI=0|-1|0|1|-1|0|1|0|248;_eAED=0.46	moderately similar to ( 412) AT3G22110 | Symbols: PAC1 | PAC1 (20S proteasome alpha subunit C1); peptidase | chr3:7792826-7793578 REVERSEmoderately similar to ( 429) PSA4_PETHY Proteasome subunit alpha type 4 (EC 3.4.25.1) (20S proteasome alpha subunit C) (20S proteasome subunit alpha-3) - Petunia hybrida (Petunia) proteasome_alpha_type_4 proteasome_alpha PRK03996 proteasome_alpha_archeal PRE1 pr…	protein.degradation.ubiquitin.proteasom	AT3G22110	45557118	45557864	Proteasome subunit alpha type (AHRD V1 ***- Q38HT0_SOLTU); contains Interpro domain(s) IPR001353 Proteasome, subunit alpha/beta	SL2.40ch02	+	Solyc02g081700	2	40134968	40135714	Solyc02g081700	FarmCPU	Maximum_Height_T	ch2_151	2	40135704	1.1174e-05	FRUIT_SIZE_DP	.
216	Solyc02g081700	43546831	43547577	+	ID=mRNA:Solyc02g081700.1.1;Parent=gene:Solyc02g081700.1;Name=Solyc02g081700.1.1;Note=Proteasome subunit alpha type (AHRD V3.3 *** A0A1U8FNG0_CAPAN);Dbxref=InterPro:IPR001353,Pfam:PF00227;Ontology_term=GO:0004298,GO:0005839,GO:0051603;_AED=0.45;_QI=0|-1|0|1|-1|0|1|0|248;_eAED=0.46	moderately similar to ( 412) AT3G22110 | Symbols: PAC1 | PAC1 (20S proteasome alpha subunit C1); peptidase | chr3:7792826-7793578 REVERSEmoderately similar to ( 429) PSA4_PETHY Proteasome subunit alpha type 4 (EC 3.4.25.1) (20S proteasome alpha subunit C) (20S proteasome subunit alpha-3) - Petunia hybrida (Petunia) proteasome_alpha_type_4 proteasome_alpha PRK03996 proteasome_alpha_archeal PRE1 pr…	protein.degradation.ubiquitin.proteasom	AT3G22110	45557118	45557864	Proteasome subunit alpha type (AHRD V1 ***- Q38HT0_SOLTU); contains Interpro domain(s) IPR001353 Proteasome, subunit alpha/beta	SL2.40ch02	+	Solyc02g081700	2	40134968	40135714	Solyc02g081700	FarmCPU	Maximum_Width_L	ch2_151	2	40135704	1.11512e-05	FRUIT_SIZE_DP	.
217	Solyc02g081700	43546831	43547577	+	ID=mRNA:Solyc02g081700.1.1;Parent=gene:Solyc02g081700.1;Name=Solyc02g081700.1.1;Note=Proteasome subunit alpha type (AHRD V3.3 *** A0A1U8FNG0_CAPAN);Dbxref=InterPro:IPR001353,Pfam:PF00227;Ontology_term=GO:0004298,GO:0005839,GO:0051603;_AED=0.45;_QI=0|-1|0|1|-1|0|1|0|248;_eAED=0.46	moderately similar to ( 412) AT3G22110 | Symbols: PAC1 | PAC1 (20S proteasome alpha subunit C1); peptidase | chr3:7792826-7793578 REVERSEmoderately similar to ( 429) PSA4_PETHY Proteasome subunit alpha type 4 (EC 3.4.25.1) (20S proteasome alpha subunit C) (20S proteasome subunit alpha-3) - Petunia hybrida (Petunia) proteasome_alpha_type_4 proteasome_alpha PRK03996 proteasome_alpha_archeal PRE1 pr…	protein.degradation.ubiquitin.proteasom	AT3G22110	45557118	45557864	Proteasome subunit alpha type (AHRD V1 ***- Q38HT0_SOLTU); contains Interpro domain(s) IPR001353 Proteasome, subunit alpha/beta	SL2.40ch02	+	Solyc02g081700	2	40134968	40135714	Solyc02g081700	FarmCPU	NOL	ch2_151	2	40135704	2.67433e-09	FRUIT_SIZE_CP	.
218	Solyc02g081700	43546831	43547577	+	ID=mRNA:Solyc02g081700.1.1;Parent=gene:Solyc02g081700.1;Name=Solyc02g081700.1.1;Note=Proteasome subunit alpha type (AHRD V3.3 *** A0A1U8FNG0_CAPAN);Dbxref=InterPro:IPR001353,Pfam:PF00227;Ontology_term=GO:0004298,GO:0005839,GO:0051603;_AED=0.45;_QI=0|-1|0|1|-1|0|1|0|248;_eAED=0.46	moderately similar to ( 412) AT3G22110 | Symbols: PAC1 | PAC1 (20S proteasome alpha subunit C1); peptidase | chr3:7792826-7793578 REVERSEmoderately similar to ( 429) PSA4_PETHY Proteasome subunit alpha type 4 (EC 3.4.25.1) (20S proteasome alpha subunit C) (20S proteasome subunit alpha-3) - Petunia hybrida (Petunia) proteasome_alpha_type_4 proteasome_alpha PRK03996 proteasome_alpha_archeal PRE1 pr…	protein.degradation.ubiquitin.proteasom	AT3G22110	45557118	45557864	Proteasome subunit alpha type (AHRD V1 ***- Q38HT0_SOLTU); contains Interpro domain(s) IPR001353 Proteasome, subunit alpha/beta	SL2.40ch02	+	Solyc02g081700	2	40134968	40135714	Solyc02g081700	FarmCPU	Pericarp_Area_T	ch2_151	2	40135704	4.72117e-13	FRUIT_SHAPE_DP	.
219	Solyc02g081700	43546831	43547577	+	ID=mRNA:Solyc02g081700.1.1;Parent=gene:Solyc02g081700.1;Name=Solyc02g081700.1.1;Note=Proteasome subunit alpha type (AHRD V3.3 *** A0A1U8FNG0_CAPAN);Dbxref=InterPro:IPR001353,Pfam:PF00227;Ontology_term=GO:0004298,GO:0005839,GO:0051603;_AED=0.45;_QI=0|-1|0|1|-1|0|1|0|248;_eAED=0.46	moderately similar to ( 412) AT3G22110 | Symbols: PAC1 | PAC1 (20S proteasome alpha subunit C1); peptidase | chr3:7792826-7793578 REVERSEmoderately similar to ( 429) PSA4_PETHY Proteasome subunit alpha type 4 (EC 3.4.25.1) (20S proteasome alpha subunit C) (20S proteasome subunit alpha-3) - Petunia hybrida (Petunia) proteasome_alpha_type_4 proteasome_alpha PRK03996 proteasome_alpha_archeal PRE1 pr…	protein.degradation.ubiquitin.proteasom	AT3G22110	45557118	45557864	Proteasome subunit alpha type (AHRD V1 ***- Q38HT0_SOLTU); contains Interpro domain(s) IPR001353 Proteasome, subunit alpha/beta	SL2.40ch02	+	Solyc02g081700	2	40134968	40135714	Solyc02g081700	FarmCPU	Pericarp_Th_T	ch2_151	2	40135704	6.49012e-12	FRUIT_SHAPE_DP	.
220	Solyc02g081700	43546831	43547577	+	ID=mRNA:Solyc02g081700.1.1;Parent=gene:Solyc02g081700.1;Name=Solyc02g081700.1.1;Note=Proteasome subunit alpha type (AHRD V3.3 *** A0A1U8FNG0_CAPAN);Dbxref=InterPro:IPR001353,Pfam:PF00227;Ontology_term=GO:0004298,GO:0005839,GO:0051603;_AED=0.45;_QI=0|-1|0|1|-1|0|1|0|248;_eAED=0.46	moderately similar to ( 412) AT3G22110 | Symbols: PAC1 | PAC1 (20S proteasome alpha subunit C1); peptidase | chr3:7792826-7793578 REVERSEmoderately similar to ( 429) PSA4_PETHY Proteasome subunit alpha type 4 (EC 3.4.25.1) (20S proteasome alpha subunit C) (20S proteasome subunit alpha-3) - Petunia hybrida (Petunia) proteasome_alpha_type_4 proteasome_alpha PRK03996 proteasome_alpha_archeal PRE1 pr…	protein.degradation.ubiquitin.proteasom	AT3G22110	45557118	45557864	Proteasome subunit alpha type (AHRD V1 ***- Q38HT0_SOLTU); contains Interpro domain(s) IPR001353 Proteasome, subunit alpha/beta	SL2.40ch02	+	Solyc02g081700	2	40134968	40135714	Solyc02g081700	FarmCPU	Proximal_Indentation_Area_L	ch2_151	2	40135704	2.74339e-08	FRUIT_SHAPE_DP	.
221	Solyc02g081700	43546831	43547577	+	ID=mRNA:Solyc02g081700.1.1;Parent=gene:Solyc02g081700.1;Name=Solyc02g081700.1.1;Note=Proteasome subunit alpha type (AHRD V3.3 *** A0A1U8FNG0_CAPAN);Dbxref=InterPro:IPR001353,Pfam:PF00227;Ontology_term=GO:0004298,GO:0005839,GO:0051603;_AED=0.45;_QI=0|-1|0|1|-1|0|1|0|248;_eAED=0.46	moderately similar to ( 412) AT3G22110 | Symbols: PAC1 | PAC1 (20S proteasome alpha subunit C1); peptidase | chr3:7792826-7793578 REVERSEmoderately similar to ( 429) PSA4_PETHY Proteasome subunit alpha type 4 (EC 3.4.25.1) (20S proteasome alpha subunit C) (20S proteasome subunit alpha-3) - Petunia hybrida (Petunia) proteasome_alpha_type_4 proteasome_alpha PRK03996 proteasome_alpha_archeal PRE1 pr…	protein.degradation.ubiquitin.proteasom	AT3G22110	45557118	45557864	Proteasome subunit alpha type (AHRD V1 ***- Q38HT0_SOLTU); contains Interpro domain(s) IPR001353 Proteasome, subunit alpha/beta	SL2.40ch02	+	Solyc02g081700	2	40134968	40135714	Solyc02g081700	FarmCPU	SPS	ch2_151	2	40135704	4.09164e-10	FRUIT_SHAPE_CP	.
222	Solyc02g081700	43546831	43547577	+	ID=mRNA:Solyc02g081700.1.1;Parent=gene:Solyc02g081700.1;Name=Solyc02g081700.1.1;Note=Proteasome subunit alpha type (AHRD V3.3 *** A0A1U8FNG0_CAPAN);Dbxref=InterPro:IPR001353,Pfam:PF00227;Ontology_term=GO:0004298,GO:0005839,GO:0051603;_AED=0.45;_QI=0|-1|0|1|-1|0|1|0|248;_eAED=0.46	moderately similar to ( 412) AT3G22110 | Symbols: PAC1 | PAC1 (20S proteasome alpha subunit C1); peptidase | chr3:7792826-7793578 REVERSEmoderately similar to ( 429) PSA4_PETHY Proteasome subunit alpha type 4 (EC 3.4.25.1) (20S proteasome alpha subunit C) (20S proteasome subunit alpha-3) - Petunia hybrida (Petunia) proteasome_alpha_type_4 proteasome_alpha PRK03996 proteasome_alpha_archeal PRE1 pr…	protein.degradation.ubiquitin.proteasom	AT3G22110	45557118	45557864	Proteasome subunit alpha type (AHRD V1 ***- Q38HT0_SOLTU); contains Interpro domain(s) IPR001353 Proteasome, subunit alpha/beta	SL2.40ch02	+	Solyc02g081700	2	40134968	40135714	Solyc02g081700	FarmCPU	Width_Mid_height_L	ch2_151	2	40135704	1.51646e-08	FRUIT_SIZE_DP	.
223	Solyc02g081700	43546831	43547577	+	ID=mRNA:Solyc02g081700.1.1;Parent=gene:Solyc02g081700.1;Name=Solyc02g081700.1.1;Note=Proteasome subunit alpha type (AHRD V3.3 *** A0A1U8FNG0_CAPAN);Dbxref=InterPro:IPR001353,Pfam:PF00227;Ontology_term=GO:0004298,GO:0005839,GO:0051603;_AED=0.45;_QI=0|-1|0|1|-1|0|1|0|248;_eAED=0.46	moderately similar to ( 412) AT3G22110 | Symbols: PAC1 | PAC1 (20S proteasome alpha subunit C1); peptidase | chr3:7792826-7793578 REVERSEmoderately similar to ( 429) PSA4_PETHY Proteasome subunit alpha type 4 (EC 3.4.25.1) (20S proteasome alpha subunit C) (20S proteasome subunit alpha-3) - Petunia hybrida (Petunia) proteasome_alpha_type_4 proteasome_alpha PRK03996 proteasome_alpha_archeal PRE1 pr…	protein.degradation.ubiquitin.proteasom	AT3G22110	45557118	45557864	Proteasome subunit alpha type (AHRD V1 ***- Q38HT0_SOLTU); contains Interpro domain(s) IPR001353 Proteasome, subunit alpha/beta	SL2.40ch02	+	Solyc02g081700	2	40134968	40135714	Solyc02g081700	FarmCPU	Width_Mid.height_T	ch2_151	2	40135704	1.20698e-05	FRUIT_SIZE_DP	.
224	Solyc02g082420	44108433	44109433	-	ID=mRNA:Solyc02g082420.3.1;Parent=gene:Solyc02g082420.3;Name=Solyc02g082420.3.1;Note=RING/U-box superfamily protein (AHRD V3.3 *** A0A2U1LI04_ARTAN);_AED=0.25;_QI=142|-1|0|1|-1|0|1|277|193;_eAED=0.25	weakly similar to ( 156) AT1G76410 | Symbols: ATL8 | ATL8; protein binding / zinc ion binding | chr1:28673809-28674366 FORWARD SL2.30ch02 10F0H1E1IEG 40689972-40691606 20101015/09:19:59GMT	protein.degradation.ubiquitin.E3.RING	AT1G76410	46113490	46113558	Ring finger protein (AHRD V1 *-*- O49869_HORVU); contains Interpro domain(s) IPR018957 Zinc finger, C3HC4 RING-type	SL2.40ch02	-	Solyc02g082420	2	40689497	40691408	Solyc02g082420	GAPIT.MLM	FSH	ch2_151	2	40689846	7.31401e-07	FRUIT_SHAPE_CP
225	Solyc02g082670	44314641	44317577	-	ID=mRNA:Solyc02g082670.3.1;Parent=gene:Solyc02g082670.3;Name=Solyc02g082670.3.1;Note=WUSCHEL-related homeobox 13 (AHRD V3.3 *** A0A1U8FNS5_CAPAN);_AED=0.39;_QI=160|1|0.66|1|0|0|3|295|274;_eAED=0.39;Ontology_term=GO:0003677	moderately similar to ( 223) AT4G35550 | Symbols: HB-4, WOX13 | HB-4/WOX13 (WUSCHEL-RELATED HOMEOBOX 13); DNA binding / transcription factor | chr4:16875819-16877172 REVERSE SL2.30ch02 10F1H1E1IEG 40893443-40895924 20101015/09:19:59GMT	RNA.regulation of transcription.HB,Homeobox transcription factor family	AT4G35550	46317663	46317876	WUSCHEL-related homeobox 14 (AHRD V1 ***- B6T910_MAIZE); contains Interpro domain(s) IPR001356 Homeobox	SL2.40ch02	-	Solyc02g082670	2	40892965	40895886	Solyc02g082670	.	.	.	.	.	.	.	WUSCHEL-like
226	Solyc02g082800	44444172	44452488	-	ID=mRNA:Solyc02g082800.3.1;Parent=gene:Solyc02g082800.3;Name=Solyc02g082800.3.1;Note=Ubiquitin domain-containing protein DSK2b (AHRD V3.3 *** A0A2G2XFV2_CAPBA);_AED=0.04;_QI=225|1|0.87|1|0|0|8|417|553;_eAED=0.04;Ontology_term=GO:0005515	moderately similar to ( 412) AT2G17200 | Symbols: | ubiquitin family protein | chr2:7489215-7492172 REVERSE Scythe_N UBL UBQ SL2.30ch02 10F1H1E1IEG 41022414-41031429 20101015/09:19:59GMT	protein.degradation.ubiquitin.ubiquitin	AT2G17200	46453132	46453381	Ubiquilin-1 (AHRD V1 *--- B6T584_MAIZE); contains Interpro domain(s) IPR015496 Ubiquilin	SL2.40ch02	-	Solyc02g082800	2	41021911	41031456	Solyc02g082800	FarmCPU	DTFs	ch2_155	2	41022127	3.21582e-15	PHENOLOGY	anantha
227	Solyc02g082800	44444172	44452488	-	ID=mRNA:Solyc02g082800.3.1;Parent=gene:Solyc02g082800.3;Name=Solyc02g082800.3.1;Note=Ubiquitin domain-containing protein DSK2b (AHRD V3.3 *** A0A2G2XFV2_CAPBA);_AED=0.04;_QI=225|1|0.87|1|0|0|8|417|553;_eAED=0.04;Ontology_term=GO:0005515	moderately similar to ( 412) AT2G17200 | Symbols: | ubiquitin family protein | chr2:7489215-7492172 REVERSE Scythe_N UBL UBQ SL2.30ch02 10F1H1E1IEG 41022414-41031429 20101015/09:19:59GMT	protein.degradation.ubiquitin.ubiquitin	AT2G17200	46453132	46453381	Ubiquilin-1 (AHRD V1 *--- B6T584_MAIZE); contains Interpro domain(s) IPR015496 Ubiquilin	SL2.40ch02	-	Solyc02g082800	2	41021911	41031456	Solyc02g082800	FarmCPU	DTFt	ch2_155	2	41022127	3.95553e-11	PHENOLOGY	Sel_pruning
228	Solyc02g082800	44444172	44452488	-	ID=mRNA:Solyc02g082800.3.1;Parent=gene:Solyc02g082800.3;Name=Solyc02g082800.3.1;Note=Ubiquitin domain-containing protein DSK2b (AHRD V3.3 *** A0A2G2XFV2_CAPBA);_AED=0.04;_QI=225|1|0.87|1|0|0|8|417|553;_eAED=0.04;Ontology_term=GO:0005515	moderately similar to ( 412) AT2G17200 | Symbols: | ubiquitin family protein | chr2:7489215-7492172 REVERSE Scythe_N UBL UBQ SL2.30ch02 10F1H1E1IEG 41022414-41031429 20101015/09:19:59GMT	protein.degradation.ubiquitin.ubiquitin	AT2G17200	46453132	46453381	Ubiquilin-1 (AHRD V1 *--- B6T584_MAIZE); contains Interpro domain(s) IPR015496 Ubiquilin	SL2.40ch02	-	Solyc02g082800	2	41021911	41031456	Solyc02g082800	FarmCPU	LL.W	ch2_157	2	41027419	4.34097e-09	LEAF_TRAIT	.
229	Solyc02g082800	44444172	44452488	-	ID=mRNA:Solyc02g082800.3.1;Parent=gene:Solyc02g082800.3;Name=Solyc02g082800.3.1;Note=Ubiquitin domain-containing protein DSK2b (AHRD V3.3 *** A0A2G2XFV2_CAPBA);_AED=0.04;_QI=225|1|0.87|1|0|0|8|417|553;_eAED=0.04;Ontology_term=GO:0005515	moderately similar to ( 412) AT2G17200 | Symbols: | ubiquitin family protein | chr2:7489215-7492172 REVERSE Scythe_N UBL UBQ SL2.30ch02 10F1H1E1IEG 41022414-41031429 20101015/09:19:59GMT	protein.degradation.ubiquitin.ubiquitin	AT2G17200	46453132	46453381	Ubiquilin-1 (AHRD V1 *--- B6T584_MAIZE); contains Interpro domain(s) IPR015496 Ubiquilin	SL2.40ch02	-	Solyc02g082800	2	41021911	41031456	Solyc02g082800	FarmCPU	bio10	ch2_158	2	41028817	5.27857e-12	CLIMATE	.
230	Solyc02g083520	44886671	44887623	+	ID=mRNA:Solyc02g083520.2.1;Parent=gene:Solyc02g083520.2;Name=Solyc02g083520.2.1;Note=self-pruning G-box protein;_AED=0.39;_QI=0|1|0.33|1|0|0|3|28|230;_eAED=0.39;Ontology_term=GO:0003700,GO:0006355	SL2.30ch02 10F0H1E0IEG 41465968-41466853 20101015/09:19:59GMT	not assigned.unknown	.	46887920	46888423	BZIP transcription factor (AHRD V1 *-** Q32WR6_MALDO); contains Interpro domain(s) IPR011616 bZIP transcription factor, bZIP-1	SL2.40ch02	+	Solyc02g083520	2	41465731	41466655	Solyc02g083520	.	.	.	.	.	.	PHENOLOGY	self-pruning protein
231	Solyc02g083940	45179499	45187221	+	ID=mRNA:Solyc02g083940.3.1;Parent=gene:Solyc02g083940.3;Name=Solyc02g083940.3.1;Note=Transducin/WD40 repeat-like superfamily protein (AHRD V3.3 *** A0A2U1KR53_ARTAN);_AED=0.31;_QI=142|1|1|1|0|0|12|677|332;_eAED=0.31;Ontology_term=GO:0005515	highly similar to ( 536) AT5G66240 | Symbols: | transducin family protein / WD-40 repeat family protein | chr5:26483574-26485427 FORWARD WD40 SL2.30ch02 10F0H1E1IEG 41756799-41762462 20101015/09:19:59GMT	development.unspecified	AT5G66240	47178751	47178757	WD repeat protein-like (AHRD V1 **-- Q8RXD8_ARATH); contains Interpro domain(s) IPR020472 G-protein beta WD-40 repeat, region	SL2.40ch02	+	Solyc02g083940	2	41756601	41762285	Solyc02g083940	.	.	.	.	.	.	FRUIT	WUSCHEL-relatedWD repeat protein-like (AHRD V1 **-- Q8RXD8_ARATH); contains Interpro domain(s) IPR020472 G-protein beta WD-40 repeat, region
232	Solyc02g083950	45191157	45192582	-	ID=mRNA:Solyc02g083950.3.1;Parent=gene:Solyc02g083950.3;Name=Solyc02g083950.3.1;Note=wuschel;_AED=0.31;_QI=37|1|0.33|1|0|0|3|147|273;_eAED=0.31;Ontology_term=GO:0003677	weakly similar to ( 124) AT2G17950 | Symbols: PGA6, WUS | WUS (WUSCHEL); DNA binding / transcription factor | chr2:7816182-7817753 REVERSEmoderately similar to ( 284) WUS_PETHY Protein WUSCHEL (PhWUS) (Protein TERMINATOR) - Petunia hybrida (Petunia) SL2.30ch02 10F0H1E0IEG 41768464-41769702 20101015/09:19:59GMT	RNA.regulation of transcription.HB,Homeobox transcription factor family	AT2G17950	47191273	47191654	WUSCHEL-related homeobox-containing protein 4 (AHRD V1 *-*- C0LAL8_9MAGN); contains Interpro domain(s) IPR001356 Homeobox	SL2.40ch02	-	Solyc02g083950	2	41768119	41769544	Solyc02g083950	.	.	.	.	.	.	FRUIT	WUSCHEL-related homeobox-containing protein 4 (AHRD V1 *-*- C0LAL8_9MAGN); contains Interpro domain(s) IPR001356 Homeobox
233	Solyc02g085250	46224258	46234156	-	ID=mRNA:Solyc02g085250.4.1;Parent=gene:Solyc02g085250.4;Name=Solyc02g085250.4.1;Note=FAD dependent oxidoreductase (AHRD V3.3 *** A0A200R7L9_9MAGN);Dbxref=InterPro:IPR002937,Pfam:PF01593;Ontology_term=GO:0016491,GO:0055114;_AED=0.23;_QI=121|1|1|1|0|0|16|294|563;_eAED=0.23	highly similar to ( 894) AT5G49555 | Symbols: | amine oxidase-related | chr5:20124637-20127828 REVERSE COG1233 SL2.30ch02 10F0H1E1IEG 42789760-42799243 20101015/09:19:59GMT	secondary metabolism.isoprenoids.carotenoids	AT5G49555	48220939	48221195	FAD dependent oxidoreductase (AHRD V1 **-- A6CBH0_9PLAN); contains Interpro domain(s) IPR006076 FAD dependent oxidoreductase	SL2.40ch02	-	Solyc02g085250	2	42789344	42799166	Solyc02g085250	.	.	.	.	.	.	FRUIT_QUALITY	secondary metabolites_isoprenoid_carotenoid
234	Solyc02g085300	46250845	46256177	-	ID=mRNA:Solyc02g085300.4.1;Parent=gene:Solyc02g085300.4;Name=Solyc02g085300.4.1;Note=Unknown protein;_AED=0.44;_QI=872|1|0.85|1|0|0|7|923|24;_eAED=0.44	moderately similar to ( 315) AT1G75170 | Symbols: | SEC14 cytosolic factor family protein / phosphoglyceride transfer family protein | chr1:28218405-28219347 FORWARD SEC14 SEC14 CRAL_TRIO SL2.30ch02 10F0H1E1IEG 42816221-42817195 20101015/09:19:59GMT	transport.misc	AT1G75170	#N/A	#N/A	CRAL/TRIO domain containing protein expressed (AHRD V1 **-- Q75GU9_ORYSJ); contains Interpro domain(s) IPR001251 Cellular retinaldehyde-binding/triple function, C-terminal	SL2.40ch02	-	Solyc02g085300	2	42815858	42817352	Solyc02g085300	.	.	.	.	.	.	FRUIT	.
235	.	.	.	.	.	SL2.30ch02 10F1H0E1IEG 42820203-42821010 20101015/09:19:59GMT	not assigned.unknown	.	48242953	48242962	Unknown Protein (AHRD V1)	SL2.40ch02	-	Solyc02g085310	2	42820005	42821280	Solyc02g085310	.	.	.	.	.	.	FRUIT	.
236	.	.	.	.	.	SL2.30ch02 10F1H0E1IEG 42820203-42821010 20101015/09:19:59GMT	not assigned.unknown	.	48242953	48242962	Unknown Protein (AHRD V1)	SL2.40ch02	-	Solyc02g085310	2	42820005	42821280	Solyc02g085310	.	.	.	.	.	.	FRUIT	.
237	Solyc02g085500	46380291	46382023	+	ID=mRNA:Solyc02g085500.4.1;Parent=gene:Solyc02g085500.4;Name=Solyc02g085500.4.1;Note=ovate;_AED=0.23;_QI=0|1|0|1|0|0|2|328|285;_eAED=0.23	SL2.30ch02 10F1H1E1IEG 42945552-42946935 20101015/09:19:59GMT	not assigned.unknown	.	48367504	48368197	Ovate protein (AHRD V1 ***- Q8GSM4_SOLLC)	SL2.40ch02	+	Solyc02g085500	2	42945331	42947065	Solyc02g085500	.	.	.	.	.	.	FRUIT	OVATE
238	Solyc02g085520	46384477	46393281	-	ID=mRNA:Solyc02g085520.4.1;Parent=gene:Solyc02g085520.4;Name=Solyc02g085520.4.1;Note=Adenylosuccinate synthetase (AHRD V3.3 *** S8CIB7_9LAMI);Dbxref=InterPro:IPR001114,Pfam:PF00709;Ontology_term=GO:0004019,GO:0005525,GO:0006164;_AED=0.50;_QI=0|0.6|0.33|0.66|0|0|6|0|581;_eAED=0.50	highly similar to ( 817) AT3G57610 | Symbols: ATPURA | ATPURA; adenylosuccinate synthase | chr3:21345496-21347580 REVERSEhighly similar to ( 749) PURA_WHEAT Adenylosuccinate synthetase, chloroplast precursor (EC 6.3.4.4) (IMP--aspartate ligase) (AdSS) (AMPSase) (Fragment) - Triticum aestivum (Wheat) Adenylsucc_synt AdSS PurA PRK01117 PRK04293 SL2.30ch02 10F0H1E1IEG 42955820-42958524 20101015/09:1…	nucleotide metabolism.synthesis.purine.adenylosuccinate synthase	AT3G57610	#N/A	#N/A	Adenylosuccinate synthetase, chloroplastic (AHRD V1 **** PURA_SOLBU); contains Interpro domain(s) IPR001114 Adenylosuccinate synthetase	SL2.40ch02	-	Solyc02g085520	2	42949519	42961417	Solyc02g085520	GAPIT.MLM	FSH	ch2_182	2	42956982	4.82983e-39	FRUIT_SHAPE_CP
239	Solyc02g085840	46639312	46644920	-	ID=mRNA:Solyc02g085840.2.1;Parent=gene:Solyc02g085840.2;Name=Solyc02g085840.2.1;Note=RAD23 homolog;_AED=0.35;_QI=571|0.9|0.81|1|0|0|11|267|225;_eAED=0.35;Ontology_term=GO:0003684,GO:0006289,GO:0043161	moderately similar to ( 437) AT3G02540 | Symbols: RAD23-3 | RAD23-3 (PUTATIVE DNA REPAIR PROTEIN RAD23-3) | chr3:533913-536158 REVERSEmoderately similar to ( 367) RAD23_ORYSA Probable DNA repair protein RAD23 (OsRAD23) - Oryza sativa (Rice) RAD23_N XPC-binding SL2.30ch02 10F1H1E1IEG 43204856-43210063 20101015/09:19:59GMT	DNA.repair	AT3G02540	48631950	48632015	UV excision repair protein RAD23 (AHRD V1 ***- B6JX15_SCHJY); contains Interpro domain(s) IPR000626 Ubiquitin	SL2.40ch02	-	Solyc02g085840	2	43204391	43209999	Solyc02g085840	.	.	.	.	.	.	FRUIT_QUALITY	SSC
240	Solyc02g086510	47195074	47201476	-	ID=mRNA:Solyc02g086510.4.1;Parent=gene:Solyc02g086510.4;Name=Solyc02g086510.4.1;Note=Zinc finger transcription factor 22;_AED=0.37;_QI=863|1|0.8|1|0|0|5|298|665;_eAED=0.37;Ontology_term=GO:0003676	moderately similar to ( 476) AT3G27700 | Symbols: | RNA recognition motif (RRM)-containing protein | chr3:10258918-10262567 REVERSE SL2.30ch02 10F0H1E1IEG 43760860-43764489 20101015/09:19:59GMT	RNA.RNA binding	AT3G27700	49185728	49186441	Zinc finger CCCH domain-containing protein 41 (AHRD V1 **-- C3H41_ARATH); contains Interpro domain(s) IPR000504 RNA recognition motif, RNP-1	SL2.40ch02	-	Solyc02g086510	2	43760363	43764291	Solyc02g086510	.	.	.	.	.	.	FRUIT	pa
241	Solyc02g088070	48299929	48303159	+	ID=mRNA:Solyc02g088070.3.1;Parent=gene:Solyc02g088070.3;Name=Solyc02g088070.3.1;Note=Dof zinc finger protein (AHRD V3.3 *** A0A2K3PAB0_TRIPR);_AED=0.23;_QI=61|1|0|1|0|0|2|231|483;_eAED=0.23;Ontology_term=GO:0003677,GO:0006355	moderately similar to ( 234) AT5G39660 | Symbols: CDF2 | CDF2 (CYCLING DOF FACTOR 2); DNA binding / transcription factor | chr5:15896148-15897940 FORWARDvery weakly similar to (99.0) MNB1A_MAIZE Dof zinc finger protein MNB1A - Zea mays (Maize)zf-Dof SL2.30ch02 10F0H1E0IEG 44845428-44848303 20101015/09:19:59GMT	RNA.regulation of transcription.C2C2(Zn) DOF zinc finger family	AT5G39660	50267380	50267511	Dof zinc finger protein (AHRD V1 ***- C4B6D7_IPOBA); contains Interpro domain(s) IPR003851 Zinc finger, Dof-type	SL2.40ch02	+	Solyc02g088070	2	44845106	44848336	Solyc02g088070	.	.	.	.	.	.	DOF	DOF
242	Solyc02g089940	49667325	49673211	+	ID=mRNA:Solyc02g089940.4.1;Parent=gene:Solyc02g089940.4;Name=Solyc02g089940.4.1;Note=BEL1-like homeodomain protein 4 (AHRD V3.3 *** A0A2G2XIM2_CAPBA);_AED=0.30;_QI=290|0.5|0.2|1|0|0|5|344|739;_eAED=0.39;Ontology_term=GO:0003677,GO:0006355	moderately similar to ( 418) AT4G36870 | Symbols: SAW1, BLH2 | BLH2 (BEL1-LIKE HOMEODOMAIN 2, SAWTOOTH 1); DNA binding | chr4:17369422-17373419 FORWARD POX POX SL2.30ch02 10F0H1E1IEG 46205176-46210156 20101015/09:19:59GMT	RNA.regulation of transcription.HB,Homeobox transcription factor family	AT4G36870	51625890	51627074	BEL1-like homeodomain protein 2 (AHRD V1 **-- BLH2_ARATH); contains Interpro domain(s) IPR006563 POX	SL2.40ch02	+	Solyc02g089940	2	46203178	46209064	Solyc02g089940	.	.	.	.	.	.	LEAF_TRAIT	bipinnata
243	Solyc02g090220	49886648	49887678	+	ID=mRNA:Solyc02g090220.3.1;Parent=gene:Solyc02g090220.3;Name=Solyc02g090220.3.1;Note=Dof zinc finger protein PBF (AHRD V3.3 *** A0A2G3D8X0_CAPCH);_AED=0.12;_QI=55|0|0|0.5|0|0|2|30|272;_eAED=0.13;Ontology_term=GO:0003677,GO:0006355	weakly similar to ( 145) AT3G50410 | Symbols: OBP1 | OBP1 (OBF BINDING PROTEIN 1); DNA binding / transcription factor | chr3:18720853-18721614 FORWARDweakly similar to ( 112) PBF_MAIZE Dof zinc finger protein PBF (Prolamin box-binding factor) - Zea mays (Maize)zf-Dof SL2.30ch02 10F0H1E0IEG 46424050-46424954 20101015/09:19:59GMT	RNA.regulation of transcription.C2C2(Zn) DOF zinc finger family	AT3G50410	51844764	51845457	Dof zinc finger protein (AHRD V1 *-*- Q9SXG5_ORYSA); contains Interpro domain(s) IPR003851 Zinc finger, Dof-type	SL2.40ch02	+	Solyc02g090220	2	46422517	46423548	Solyc02g090220	.	.	.	.	.	.	DOF	DOF
244	Solyc02g090310	49930106	49930888	-	ID=mRNA:Solyc02g090310.1.1;Parent=gene:Solyc02g090310.1;Name=Solyc02g090310.1.1;Note=Dof zinc finger protein (AHRD V3.3 *** A0A2K3LFN5_TRIPR);_AED=0.17;_QI=0|-1|0|1|-1|0|1|0|260;_eAED=0.17;Ontology_term=GO:0003677,GO:0006355	weakly similar to ( 115) AT1G51700 | Symbols: ADOF1 | ADOF1 (Arabidopsis dof zinc finger protein 1); DNA binding / transcription factor | chr1:19177934-19178518 FORWARDweakly similar to ( 107) PBF_MAIZE Dof zinc finger protein PBF (Prolamin box-binding factor) - Zea mays (Maize)zf-Dof SL2.30ch02 10F0H1E1IEG 46467421-46468203 20101015/09:19:59GMT	RNA.regulation of transcription.C2C2(Zn) DOF zinc finger family	AT1G51700	51888135	51888917	Dof zinc finger protein 4 (AHRD V1 *-*- A5HWF3_HORVD); contains Interpro domain(s) IPR003851 Zinc finger, Dof-type	SL2.40ch02	-	Solyc02g090310	2	46465985	46466767	Solyc02g090310	.	.	.	.	.	.	DOF	DOF
245	Solyc02g090730	50292691	50293481	+	ID=mRNA:Solyc02g090730.3.1;Parent=gene:Solyc02g090730.3;Name=Solyc02g090730.3.1;Note=fruit weight 2.2;Dbxref=InterPro:IPR006461,Pfam:PF04749;_AED=0.44;_QI=0|1|0.33|1|0|0|3|121|163;_eAED=0.44	weakly similar to ( 151) AT1G14870 | Symbols: | Identical to Uncharacterized protein At1g14870 [Arabidopsis Thaliana] (GB:Q9LQU4); similar to unknown protein [Arabidopsis thaliana] (TAIR:AT5G35525.1); similar to unnamed protein product [Vitis vinifera] (GB:CAO42338.1); contains InterPro domain Aspartic acid and asparagine hydroxylation site (InterPro:IPR000152); contains InterPro domain Protein o…	not assigned.unknown	AT1G14870	52252557	52252764	Cell number regulator 1 (AHRD V1 **-- B6TZ45_MAIZE); contains Interpro domain(s) IPR006461 Protein of unknown function Cys-rich	SL2.40ch02	+	Solyc02g090730	2	46830407	46831197	Solyc02g090730	.	.	.	.	.	.	FRUIT	fw2.2
246	Solyc02g090770	50320170	50320781	-	ID=mRNA:Solyc02g090770.1.1;Parent=gene:Solyc02g090770.1;Name=Solyc02g090770.1.1;Note=Ethylene-responsive transcription factor (AHRD V3.3 *** A0A2G3A6X8_CAPAN);_AED=0.33;_QI=0|-1|0|1|-1|0|1|0|203;_eAED=0.33;Ontology_term=GO:0003700,GO:0006355	weakly similar to ( 101) AT1G28370 | Symbols: ERF11, ATERF11 | ATERF11/ERF11 (ERF domain protein 11); DNA binding / transcription factor/ transcription repressor | chr1:9956337-9956837 REVERSEvery weakly similar to (97.1) ERF4_NICSY Ethylene-responsive transcription factor 4 (Ethylene-responsive element-binding factor 4 homolog) (EREBP-3) (NsERF3) - Nicotiana sylvestris (Wood tobacco)AP2 AP2 SL2.…	RNA.regulation of transcription.AP2/EREBP, APETALA2/Ethylene-responsive element binding protein family	AT1G28370	52280739	52281350	Ethylene responsive transcription factor 2b (AHRD V1 *-*- C0J9I6_9ROSA); contains Interpro domain(s) IPR001471 Pathogenesis-related transcriptional factor and ERF, DNA-binding	SL2.40ch02	-	Solyc02g090770	2	46858589	46859200	Solyc02g090770	.	.	.	.	.	.	DEV	SlERF.J1
247	Solyc02g090790	50332781	50333464	-	ID=mRNA:Solyc02g090790.1.1;Parent=gene:Solyc02g090790.1;Name=Solyc02g090790.1.1;Note=Ethylene-responsive transcription factor (AHRD V3.3 *** A0A2G3D8S0_CAPCH);_AED=0.27;_QI=0|-1|0|1|-1|0|1|0|227;_eAED=0.27;Ontology_term=GO:0003700,GO:0006355	very weakly similar to (97.8) AT1G28370 | Symbols: ERF11, ATERF11 | ATERF11/ERF11 (ERF domain protein 11); DNA binding / transcription factor/ transcription repressor | chr1:9956337-9956837 REVERSEvery weakly similar to (91.7) ERF1_ORYSA Ethylene-responsive transcription factor 1 (Ethylene-responsive element-binding factor 1) (EREBP-1) (OsEREBP1) - Oryza sativa (Rice)AP2 AP2 SL2.30ch02 10F0H1E0IE…	RNA.regulation of transcription.AP2/EREBP, APETALA2/Ethylene-responsive element binding protein family	AT1G28370	52293354	52294037	Ethylene responsive transcription factor 2b (AHRD V1 *-*- C0J9I6_9ROSA); contains Interpro domain(s) IPR001471 Pathogenesis-related transcriptional factor and ERF, DNA-binding	SL2.40ch02	-	Solyc02g090790	2	46871204	46871887	Solyc02g090790	.	.	.	.	.	.	DEV	SlERF.J2
248	Solyc02g092050	51293152	51296682	-	ID=mRNA:Solyc02g092050.3.1;Parent=gene:Solyc02g092050.3;Name=Solyc02g092050.3.1;Note=AP2-like ethylene-responsive transcription factor PLT2 (AHRD V3.3 *** A0A2G3D8I7_CAPCH);_AED=0.25;_QI=150|1|0.77|1|0|0|9|184|646;_eAED=0.25;Ontology_term=GO:0003700,GO:0006355	moderately similar to ( 375) AT4G37750 | Symbols: DRG, CKC, CKC1, ANT | ANT (AINTEGUMENTA); DNA binding / transcription factor | chr4:17739776-17742183 FORWARDmoderately similar to ( 309) BBM1_BRANA Protein BABY BOOM 1 (BnBBM1) - Brassica napus (Rape)AP2 AP2 SL2.30ch02 10F0H1E0IEG 47839210-47842406 20101015/09:19:59GMT	development.unspecified	AT4G37750	53261570	53261882	AP2-like ethylene-responsive transcription factor At1g16060 (AHRD V1 *-*- AP2L1_ARATH); contains Interpro domain(s) IPR001471 Pathogenesis-related transcriptional factor and ERF, DNA-binding	SL2.40ch02	-	Solyc02g092050	2	47836352	47839882	Solyc02g092050	.	.	.	.	.	.	DEV	AP2
249	Solyc02g092130	51362697	51365455	+	ID=mRNA:Solyc02g092130.2.1;Parent=gene:Solyc02g092130.2;Name=Solyc02g092130.2.1;Note=Unknown protein;_AED=0.11;_QI=110|1|0.5|1|0|0|2|289|53;_eAED=0.11	SL2.30ch02 10F1H0E1IEG 47908970-47911329 20101015/09:19:59GMT	not assigned.unknown	.	53328446	53328495	Unknown Protein (AHRD V1)	SL2.40ch02	+	Solyc02g092130	2	47906296	47908944	Solyc02g092130	FarmCPU	Curved_FSH_Ind_L	ch2_232	2	47908840	1.68504e-06	FRUIT_SHAPE_DP	.
250	Solyc02g092930	51933868	51934953	-	ID=mRNA:Solyc02g092930.1.1;Parent=gene:Solyc02g092930.1;Name=Solyc02g092930.1.1;Note=R2R3MYB transcription factor 44;_AED=0.10;_QI=0|-1|0|1|-1|0|1|0|361;_eAED=0.10	moderately similar to ( 235) AT5G67300 | Symbols: ATMYBR1, ATMYB44, MYBR1 | ATMYB44/ATMYBR1/MYBR1 (MYB DOMAIN PROTEIN 44); DNA binding / transcription factor | chr5:26871335-26872252 FORWARDweakly similar to ( 110) GAM1_ORYSA Transcription factor GAMYB (OsGAMyb) - Oryza sativa (Rice) REB1 SL2.30ch02 10F0H1E1IEG 48457352-48458437 20101015/09:19:59GMT	RNA.regulation of transcription.MYB domain transcription factor family	AT5G67300	53876828	53877913	MYB transcription factor (AHRD V1 **** A3F8D7_CAPAN); contains Interpro domain(s) IPR015495 Myb transcription factor	SL2.40ch02	-	Solyc02g092930	2	48454678	48455763	Solyc02g092930	.	.	.	.	.	.	.	.
251	Solyc02g093130	52109247	52109648	+	ID=mRNA:Solyc02g093130.3.1;Parent=gene:Solyc02g093130.3;Name=Solyc02g093130.3.1;Note=Ethylene-responsive transcription factor RAP2-10 (AHRD V3.3 *** A0A2G2XHS4_CAPBA);_AED=0.42;_QI=0|-1|0|1|-1|0|1|0|133;_eAED=0.44;Ontology_term=GO:0003700,GO:0006355	weakly similar to ( 141) AT2G23340 | Symbols: | AP2 domain-containing transcription factor, putative | chr2:9945266-9945796 FORWARDAP2 SL2.30ch02 10F0H1E1IEG 48634070-48634471 20101015/09:19:59GMT	RNA.regulation of transcription.AP2/EREBP, APETALA2/Ethylene-responsive element binding protein family	AT2G23340	54053546	54053947	Ethylene-responsive transcription factor 5 (AHRD V1 *-*- EF102_ARATH); contains Interpro domain(s) IPR001471 Pathogenesis-related transcriptional factor and ERF, DNA-binding	SL2.40ch02	+	Solyc02g093130	2	48631396	48631797	Solyc02g093130	.	.	.	.	.	.	DEV	ERF
252	Solyc02g093150	52133533	52136558	+	ID=mRNA:Solyc02g093150.3.1;Parent=gene:Solyc02g093150.3;Name=Solyc02g093150.3.1;Note=APETALA2c;_AED=0.07;_QI=111|1|1|1|0|0|10|404|510;_eAED=0.07;Ontology_term=GO:0003700,GO:0006355	moderately similar to ( 324) AT4G36920 | Symbols: FLO2, FL1, AP2 | AP2 (APETALA 2); transcription factor | chr4:17400995-17403137 FORWARDweakly similar to ( 144) BBM1_BRANA Protein BABY BOOM 1 (BnBBM1) - Brassica napus (Rape)AP2 AP2 SL2.30ch02 10F0H1E1IEG 48658661-48660977 20101015/09:19:59GMT	RNA.regulation of transcription.AP2/EREBP, APETALA2/Ethylene-responsive element binding protein family	AT4G36920	54078137	54078444	AP2-like ethylene-responsive transcription factor At1g16060 (AHRD V1 *-*- AP2L1_ARATH); contains Interpro domain(s) IPR001471 Pathogenesis-related transcriptional factor and ERF, DNA-binding	SL2.40ch02	+	Solyc02g093150	2	48655673	48658630	Solyc02g093150	.	.	.	.	.	.	DEV	AP2/ERF
253	Solyc03g005100	83289	86727	+	ID=mRNA:Solyc03g005100.3.1;Parent=gene:Solyc03g005100.3;Name=Solyc03g005100.3.1;Note=alpha/beta-Hydrolases superfamily protein (AHRD V3.3 *** AT3G27320.1);Dbxref=InterPro:IPR013094,Pfam:PF07859;Ontology_term=GO:0016787;_AED=0.05;_QI=235|1|0|1|0|0|2|250|455;_eAED=0.05	highly similar to ( 661) AT3G27320 | Symbols: | hydrolase | chr3:10091544-10093628 FORWARDweakly similar to ( 123) GID1_ORYSA Gibberellin receptor GID1 (EC 3.-.-.-) (Gibberellin-insensitive dwarf protein 1) (Protein GIBBERELLIN INSENSITIVE DWARF1) - Oryza sativa (Rice) Abhydrolase_3 Aes SL2.30ch03 10F0H1E1IEG 70881-73834 20101015/09:20:06GMT	not assigned.unknown	AT3G27320	70881	71710	CXE carboxylesterase (AHRD V1 **-- Q0ZPU8_ACTDE); contains Interpro domain(s) IPR013094 Alpha/beta hydrolase fold-3	SL2.40ch03	+	Solyc03g005100	3	70646	74084	Solyc03g005100	.	.	.	.	.	.	.	SSC
254	Solyc03g005110	88273	90283	+	ID=mRNA:Solyc03g005110.3.1;Parent=gene:Solyc03g005110.3;Name=Solyc03g005110.3.1;Note=hypothetical protein (DUF626) (AHRD V3.3 --* AT3G19520.2);_AED=0.33;_QI=45|1|0.66|1|0|0|3|232|228;_eAED=0.33	SL2.30ch03 10F1H0E1IEG 75750-77409 20101015/09:20:06GMT	not assigned.unknown	.	75750	76031	Unknown Protein (AHRD V1)	SL2.40ch03	+	Solyc03g005110	3	75630	77619	Solyc03g005110	.	.	.	.	.	.	.	.
255	Solyc03g005110	88273	90283	+	ID=mRNA:Solyc03g005110.3.1;Parent=gene:Solyc03g005110.3;Name=Solyc03g005110.3.1;Note=hypothetical protein (DUF626) (AHRD V3.3 --* AT3G19520.2);_AED=0.33;_QI=45|1|0.66|1|0|0|3|232|228;_eAED=0.33	SL2.30ch03 10F1H0E1IEG 75750-77409 20101015/09:20:06GMT	not assigned.unknown	.	75750	76031	Unknown Protein (AHRD V1)	SL2.40ch03	+	Solyc03g005110	3	75630	77619	Solyc03g005110	.	.	.	.	.	.	.	.
256	Solyc03g005520	401637	402272	+	ID=mRNA:Solyc03g005520.1.1;Parent=gene:Solyc03g005520.1;Name=Solyc03g005520.1.1;Note=Ethylene-responsive transcription factor 1B (AHRD V3.3 *** A0A2G2WWE4_CAPBA);_AED=0.03;_QI=0|-1|0|1|-1|0|1|0|211;_eAED=0.03;Ontology_term=GO:0003700,GO:0006355	weakly similar to ( 181) AT3G23240 | Symbols: ATERF1, ERF1 | ATERF1/ERF1 (ETHYLENE RESPONSE FACTOR 1); DNA binding / transcription activator/ transcription factor | chr3:8295712-8296368 FORWARDvery weakly similar to (82.4) ERF2_TOBAC Ethylene-responsive transcription factor 2 (Ethylene-responsive element-binding factor 2) (EREBP-2) (NtERF2) - Nicotiana tabacum (Common tobacco)AP2 AP2 SL2.30ch03 1…	hormone metabolism.ethylene.signal transduction	AT3G23240	397152	397787	Ethylene responsive transcription factor 1a (AHRD V1 *-** C0J9I9_9ROSA); contains Interpro domain(s) IPR001471 Pathogenesis-related transcriptional factor and ERF, DNA-binding	SL2.40ch03	+	Solyc03g005520	3	397152	397787	Solyc03g005520	.	.	.	.	.	.	DEV	SlERF.C10
257	Solyc03g005920	623703	631639	-	ID=mRNA:Solyc03g005920.4.1;Parent=gene:Solyc03g005920.4;Name=Solyc03g005920.4.1;Note=Protein kinase domain (AHRD V3.3 *** A0A200QV19_9MAGN);Dbxref=InterPro:IPR001245,Pfam:PF07714;Ontology_term=GO:0004672,GO:0006468;_AED=0.20;_QI=187|1|0.83|1|0|0|12|188|462;_eAED=0.20	highly similar to ( 582) AT3G58760 | Symbols: | ankyrin protein kinase, putative | chr3:21739733-21742717 FORWARDweakly similar to ( 117) CIPK1_ORYSA CIPK-like protein 1 (EC 2.7.11.1) (OsCK1) - Oryza sativa (Rice) Pkinase_Tyr TyrKc S_TKc PTKc Pkinase S_TKc PTKc_Csk_like PTKc_Tec_Rlk PTKc_Tec_like PTKc_EphR PTKc_Abl PTKc_Srm_Brk PTKc_Jak_rpt2 PTKc_Itk PTKc_Btk_Bmx PTKc_Src_like PTKc_InsR_like PTKc…	protein.postranslational modification	AT3G58760	626662	626985	Protein-tyrosine kinase 6 (AHRD V1 *-** PTK6_MOUSE); contains Interpro domain(s) IPR016253 Integrin-linked protein kinase	SL2.40ch03	-	Solyc03g005920	3	619237	627172	Solyc03g005920	FarmCPU	FWI	ch3_9	3	626913	2.00962e-07	FRUIT_SIZE_CP
258	Solyc03g006320	937153	937803	+	ID=mRNA:Solyc03g006320.1.1;Parent=gene:Solyc03g006320.1;Name=Solyc03g006320.1.1;Note=Ethylene-responsive transcription factor 4 (AHRD V3.3 *-* A0A2G2VSG2_CAPBA);_AED=0.05;_QI=0|-1|0|1|-1|0|1|0|216;_eAED=0.06;Ontology_term=GO:0003700,GO:0006355	very weakly similar to (93.2) AT5G44210 | Symbols: ERF9, ATERF9, ATERF-9 | ATERF-9/ATERF9/ERF9 (ERF domain protein 9); DNA binding / transcription factor/ transcription repressor | chr5:17823969-17824571 FORWARDvery weakly similar to (94.4) ERF4_NICSY Ethylene-responsive transcription factor 4 (Ethylene-responsive element-binding factor 4 homolog) (EREBP-3) (NsERF3) - Nicotiana sylvestris (Wood t…	hormone metabolism.ethylene.signal transduction	AT5G44210	924278	924928	Ethylene-responsive transcription factor 4 (AHRD V1 *-*- B6THY5_MAIZE); contains Interpro domain(s) IPR001471 Pathogenesis-related transcriptional factor and ERF, DNA-binding	SL2.40ch03	+	Solyc03g006320	3	924278	924928	Solyc03g006320	.	.	.	.	.	.	DEV	SlERF.F7
259	Solyc03g006510	1129152	1132241	-	ID=mRNA:Solyc03g006510.4.1;Parent=gene:Solyc03g006510.4;Name=Solyc03g006510.4.1;Note=Clathrin light chain (AHRD V3.3 *** A0A2G3D6A8_CAPCH);_AED=0.26;_QI=0|1|0.66|1|0|0|3|319|320;_eAED=0.26;Ontology_term=GO:0005198,GO:0006886,GO:0016192,GO:0030130,GO:0030132	weakly similar to ( 174) AT2G20760 | Symbols: | protein binding / protein transporter/ structural molecule | chr2:8950360-8952189 REVERSE SL2.30ch03 10F0H1E1IEG 1090729-1093454 20101015/09:20:06GMT	not assigned.unknown	AT2G20760	1093114	1093454	Unknown Protein (AHRD V1); contains Interpro domain(s) IPR000996 Clathrin light chain	SL2.40ch03	-	Solyc03g006510	3	1090410	1093485	Solyc03g006510	QTCAT	Curved_FSH_Ind_L	ch3_13	3	1091380	0.000353933	FRUIT_SHAPE_DP	.
260	Solyc03g006510	1129152	1132241	-	ID=mRNA:Solyc03g006510.4.1;Parent=gene:Solyc03g006510.4;Name=Solyc03g006510.4.1;Note=Clathrin light chain (AHRD V3.3 *** A0A2G3D6A8_CAPCH);_AED=0.26;_QI=0|1|0.66|1|0|0|3|319|320;_eAED=0.26;Ontology_term=GO:0005198,GO:0006886,GO:0016192,GO:0030130,GO:0030132	weakly similar to ( 174) AT2G20760 | Symbols: | protein binding / protein transporter/ structural molecule | chr2:8950360-8952189 REVERSE SL2.30ch03 10F0H1E1IEG 1090729-1093454 20101015/09:20:06GMT	not assigned.unknown	AT2G20760	1093114	1093454	Unknown Protein (AHRD V1); contains Interpro domain(s) IPR000996 Clathrin light chain	SL2.40ch03	-	Solyc03g006510	3	1090410	1093485	Solyc03g006510	QTCAT	FSH_In_Ext_I_L	ch3_13	3	1091380	0.000418893	FRUIT_SHAPE_DP	.
261	Solyc03g006510	1129152	1132241	-	ID=mRNA:Solyc03g006510.4.1;Parent=gene:Solyc03g006510.4;Name=Solyc03g006510.4.1;Note=Clathrin light chain (AHRD V3.3 *** A0A2G3D6A8_CAPCH);_AED=0.26;_QI=0|1|0.66|1|0|0|3|319|320;_eAED=0.26;Ontology_term=GO:0005198,GO:0006886,GO:0016192,GO:0030130,GO:0030132	weakly similar to ( 174) AT2G20760 | Symbols: | protein binding / protein transporter/ structural molecule | chr2:8950360-8952189 REVERSE SL2.30ch03 10F0H1E1IEG 1090729-1093454 20101015/09:20:06GMT	not assigned.unknown	AT2G20760	1093114	1093454	Unknown Protein (AHRD V1); contains Interpro domain(s) IPR000996 Clathrin light chain	SL2.40ch03	-	Solyc03g006510	3	1090410	1093485	Solyc03g006510	QTCAT	FSH_In_Ext_II_L	ch3_13	3	1091380	8.23167e-05	FRUIT_SHAPE_DP	.
262	Solyc03g006510	1129152	1132241	-	ID=mRNA:Solyc03g006510.4.1;Parent=gene:Solyc03g006510.4;Name=Solyc03g006510.4.1;Note=Clathrin light chain (AHRD V3.3 *** A0A2G3D6A8_CAPCH);_AED=0.26;_QI=0|1|0.66|1|0|0|3|319|320;_eAED=0.26;Ontology_term=GO:0005198,GO:0006886,GO:0016192,GO:0030130,GO:0030132	weakly similar to ( 174) AT2G20760 | Symbols: | protein binding / protein transporter/ structural molecule | chr2:8950360-8952189 REVERSE SL2.30ch03 10F0H1E1IEG 1090729-1093454 20101015/09:20:06GMT	not assigned.unknown	AT2G20760	1093114	1093454	Unknown Protein (AHRD V1); contains Interpro domain(s) IPR000996 Clathrin light chain	SL2.40ch03	-	Solyc03g006510	3	1090410	1093485	Solyc03g006510	QTCAT	FSH_Ind_Int_L	ch3_13	3	1091380	0.000738281	FRUIT_SHAPE_DP	.
263	Solyc03g007000	1582910	1588130	-	ID=mRNA:Solyc03g007000.4.1;Parent=gene:Solyc03g007000.4;Name=Solyc03g007000.4.1;Note=Peptidase M48 (AHRD V3.3 *** A0A200PMQ6_9MAGN);_AED=0.42;_QI=243|0.66|0.25|1|0|0|4|0|400;_eAED=0.42;Ontology_term=GO:0004222,GO:0006508	moderately similar to ( 477) AT5G51740 | Symbols: | peptidase M48 family protein | chr5:21034336-21036213 FORWARD Peptidase_M48 COG4784 COG4783 HtpX SL2.30ch03 10F0H1E1IEG 1549427-1554402 20101015/09:20:06GMT	protein.degradation	AT5G51740	1554227	1554402	Peptidase M48 Ste24p (AHRD V1 *-*- D1N2Y3_9BACT); contains Interpro domain(s) IPR001915 Peptidase M48, Ste24p	SL2.40ch03	-	Solyc03g007000	3	1549030	1554645	Solyc03g007000	FarmCPU	LLE	ch3_18	3	1554307	5.97704e-07	LEAF_TRAIT
264	Solyc03g007460	2043334	2044524	-	ID=mRNA:Solyc03g007460.3.1;Parent=gene:Solyc03g007460.3;Name=Solyc03g007460.3.1;Note=Solanum lycopersicum Cytokinin Response Factor 4;_AED=0.11;_QI=0|-1|0|1|-1|0|1|0|396;_eAED=0.14;Ontology_term=GO:0003700,GO:0006355	weakly similar to ( 181) AT4G27950 | Symbols: CRF4 | CRF4 (CYTOKININ RESPONSE FACTOR 4); DNA binding / transcription factor | chr4:13909738-13910745 REVERSEvery weakly similar to (90.5) ERF4_TOBAC Ethylene-responsive transcription factor 4 (Ethylene-responsive element-binding factor 4 homolog) (EREBP-3) (NtERF3) - Nicotiana tabacum (Common tobacco)AP2 AP2 SL2.30ch03 10F0H1E1IEG 2014935-2016125 20…	RNA.regulation of transcription.AP2/EREBP, APETALA2/Ethylene-responsive element binding protein family	AT4G27950	2014935	2016125	Ethylene-responsive transcription factor 4 (AHRD V1 *-*- ERF4_TOBAC); contains Interpro domain(s) IPR001471 Pathogenesis-related transcriptional factor and ERF, DNA-binding	SL2.40ch03	-	Solyc03g007460	3	2014935	2016125	Solyc03g007460	.	.	.	.	.	.	DEV	SlERF.G3
265	Solyc03g007610	2175028	2183090	-	ID=mRNA:Solyc03g007610.4.1;Parent=gene:Solyc03g007610.4;Name=Solyc03g007610.4.1;Note=DnaJ protein ERDJ2A (AHRD V3.3 *** A0A2G3CWQ2_CAPCH);Dbxref=InterPro:IPR004179,Pfam:PF02889;_AED=0.41;_QI=172|0.90|0.83|0.91|0|0|12|23|715;_eAED=0.41	highly similar to ( 805) AT1G79940 | Symbols: | heat shock protein binding / unfolded protein binding | chr1:30074916-30078130 FORWARD SEC63 SEC63 Sec63 DnaJ SL2.30ch03 10F0H1E1IEG 2146595-2153797 20101015/09:20:06GMT	stress.abiotic.heat	AT1G79940	#N/A	#N/A	Chaperone protein dnaJ (AHRD V1 *-*- DNAJ_DICT6); contains Interpro domain(s) IPR003095 Heat shock protein DnaJ	SL2.40ch03	-	Solyc03g007610	3	2146595	2154565	Solyc03g007610	FarmCPU	Obovoid_L	ch3_21	3	2147574	2.34488e-06	FRUIT_SHAPE_DP
266	Solyc03g007960	2472811	2475227	+	ID=mRNA:Solyc03g007960.3.1;Parent=gene:Solyc03g007960.3;Name=Solyc03g007960.3.1;Note=beta-carotene hydroxylase-2;_AED=0.18;_QI=77|1|0.71|1|0|0|7|275|314;_eAED=0.18;Ontology_term=GO:0005506,GO:0008610,GO:0016491,GO:0055114	moderately similar to ( 330) AT5G52570 | Symbols: B2, CHY2, BETA-OHASE 2 | BETA-OHASE 2 (BETA-CAROTENE HYDROXYLASE 2) | chr5:21352137-21354113 REVERSE SL2.30ch03 10F1H1E1IEG 2449187-2451252 20101015/09:20:06GMT	secondary metabolism.isoprenoids.carotenoids	AT5G52570	2447949	2448362	Beta-carotene hydroxylase 2	SL2.40ch03	+	Solyc03g007960	3	2447872	2450289	Solyc03g007960	.	.	.	.	.	.	FRUIT_QUALITY	Beta-carotene hydroxylase 2
267	Solyc03g019800	55828278	55830076	+	ID=mRNA:Solyc03g019800.4.1;Parent=gene:Solyc03g019800.4;Name=Solyc03g019800.4.1;Note=Cyclin-D-binding Myb-like transcription factor 1 (AHRD V3.3 *-* A0A1J3E546_NOCCA);_AED=0.15;_QI=0|0|0|1|0|0|2|68|531;_eAED=1.00	moderately similar to ( 271) AT5G41020 | Symbols: | myb family transcription factor | chr5:16443111-16444877 REVERSE SL2.30ch03 10F0H1E0IEG 6728237-6729925 20101015/09:20:06GMT	RNA.regulation of transcription.MYB domain transcription factor family	AT5G41020	61364282	61365184	Myb-like protein B (AHRD V1 *-*- MYBB_DICDI); contains Interpro domain(s) IPR017877 MYB-like	SL2.40ch03	-	Solyc03g019800	3	6726971	6728769	Solyc03g019800	QTCAT	CurvedHeight_L	ch3_24	3	6728222	0.0262506	FRUIT_SIZE_DP	.
268	Solyc03g019800	55828278	55830076	+	ID=mRNA:Solyc03g019800.4.1;Parent=gene:Solyc03g019800.4;Name=Solyc03g019800.4.1;Note=Cyclin-D-binding Myb-like transcription factor 1 (AHRD V3.3 *-* A0A1J3E546_NOCCA);_AED=0.15;_QI=0|0|0|1|0|0|2|68|531;_eAED=1.00	moderately similar to ( 271) AT5G41020 | Symbols: | myb family transcription factor | chr5:16443111-16444877 REVERSE SL2.30ch03 10F0H1E0IEG 6728237-6729925 20101015/09:20:06GMT	RNA.regulation of transcription.MYB domain transcription factor family	AT5G41020	61364282	61365184	Myb-like protein B (AHRD V1 *-*- MYBB_DICDI); contains Interpro domain(s) IPR017877 MYB-like	SL2.40ch03	-	Solyc03g019800	3	6726971	6728769	Solyc03g019800	QTCAT	PUF	ch3_24	3	6728222	0.000589522	FRUIT_SHAPE_CP
269	Solyc03g019810	55820610	55825380	-	ID=mRNA:Solyc03g019810.3.1;Parent=gene:Solyc03g019810.3;Name=Solyc03g019810.3.1;Note=Metallo-dependent (AHRD V3.3 *-* A0A2P6TIH0_CHLSO);_AED=0.39;_QI=202|1|0.85|1|0|0|7|148|375;_eAED=0.39;Ontology_term=GO:0016787	SL2.30ch03 10F0H0E0IEG 6733930-6737485 20101015/09:20:06GMT	not assigned.unknown	.	61359876	61360277	Metallophosphoesterase (AHRD V1 **-- C5AIN9_BURGB)	SL2.40ch03	+	Solyc03g019810	3	6732732	6736409	Solyc03g019810	QTCAT	CurvedHeight_L	ch3_25	3	6736184	0.0262506	FRUIT_SIZE_DP	.
270	Solyc03g019810	55820610	55825380	-	ID=mRNA:Solyc03g019810.3.1;Parent=gene:Solyc03g019810.3;Name=Solyc03g019810.3.1;Note=Metallo-dependent (AHRD V3.3 *-* A0A2P6TIH0_CHLSO);_AED=0.39;_QI=202|1|0.85|1|0|0|7|148|375;_eAED=0.39;Ontology_term=GO:0016787	SL2.30ch03 10F0H0E0IEG 6733930-6737485 20101015/09:20:06GMT	not assigned.unknown	.	61359876	61360277	Metallophosphoesterase (AHRD V1 **-- C5AIN9_BURGB)	SL2.40ch03	+	Solyc03g019810	3	6732732	6736409	Solyc03g019810	QTCAT	PUF	ch3_25	3	6736184	0.000589522	FRUIT_SHAPE_CP
271	Solyc03g026050	3442049	3443000	+	ID=mRNA:Solyc03g026050.3.1;Parent=gene:Solyc03g026050.3;Name=Solyc03g026050.3.1;Note=Terminal flower 1 (AHRD V3.3 *** F7J0V7_GENTR);Dbxref=InterPro:IPR008914,Pfam:PF01161;_AED=0.25;_QI=0|1|0.5|1|0|0|4|161|175;_eAED=0.25	moderately similar to ( 240) AT2G27550 | Symbols: ATC | ATC (ARABIDOPSIS THALIANA CENTRORADIALIS); phosphatidylethanolamine binding | chr2:11780494-11781586 FORWARDmoderately similar to ( 287) CET1_TOBAC CEN-like protein 1 - Nicotiana tabacum (Common tobacco) RKIP PBP PEBP_RKIP SL2.30ch03 10F0H1E0IEG 7836863-7837653 20101015/09:20:06GMT	development.unspecified	AT2G27550	3455531	3455737	Terminal flower 1 (Fragment) (AHRD V1 **-- B3VT13_9ROSA); contains Interpro domain(s) IPR008914 Phosphatidylethanolamine-binding protein PEBP	SL2.40ch03	+	Solyc03g026050	3	7835665	7836616	Solyc03g026050	.	.	.	.	.	.	PHENOLOGY	Phenology
272	Solyc03g026270	3699231	3699848	+	ID=mRNA:Solyc03g026270.3.1;Parent=gene:Solyc03g026270.3;Name=Solyc03g026270.3.1;Note=CRT binding factor 3 (AHRD V3.3 *** B3TPP7_SOLPI);_AED=0.36;_QI=0|-1|0|1|-1|0|1|0|205;_eAED=0.36;Ontology_term=GO:0003700,GO:0006355	moderately similar to ( 213) AT4G25470 | Symbols: DREB1C, FTQ4, CBF2 | CBF2 (FREEZING TOLERANCE QTL 4); DNA binding / transcription activator/ transcription factor | chr4:13015446-13016096 REVERSEAP2 AP2 SL2.30ch03 10F0H1E1IEG 8092896-8093513 20101015/09:20:06GMT	RNA.regulation of transcription.AP2/EREBP, APETALA2/Ethylene-responsive element binding protein family	AT4G25470	3711564	3712181	Ethylene-responsive transcription factor 4 (AHRD V1 *-** ERF78_ARATH); contains Interpro domain(s) IPR001471 Pathogenesis-related transcriptional factor and ERF, DNA-binding	SL2.40ch03	+	Solyc03g026270	3	8091698	8092315	Solyc03g026270	.	.	.	.	.	AP2/ERF	ENV	Freezing tolerance
273	Solyc03g026280	3702349	3703245	+	ID=mRNA:Solyc03g026280.3.1;Parent=gene:Solyc03g026280.3;Name=Solyc03g026280.3.1;Note=C-repeat binding factor 1;_AED=0.48;_QI=52|-1|0|1|-1|0|1|212|210;_eAED=0.49;Ontology_term=GO:0003700,GO:0006355	moderately similar to ( 213) AT4G25480 | Symbols: CBF3, DREB1, DREB1A | DREB1A (DEHYDRATION RESPONSE ELEMENT B1A); DNA binding / transcription activator/ transcription factor | chr4:13018363-13019013 REVERSEAP2 AP2 SL2.30ch03 10F0H1E1IEG 8096066-8099739 20101015/09:20:06GMT	RNA.regulation of transcription.AP2/EREBP, APETALA2/Ethylene-responsive element binding protein family	AT4G25480	3714734	3715366	CRT binding factor 2 (AHRD V1 *-*- B3TPN7_SOLHA); contains Interpro domain(s) IPR001471 Pathogenesis-related transcriptional factor and ERF, DNA-binding	SL2.40ch03	+	Solyc03g026280	3	8094816	8095712	Solyc03g026280	.	.	.	.	.	ERF	ENV	Dehidration response factor
274	Solyc03g031860	4234654	4238638	+	ID=mRNA:Solyc03g031860.3.1;Parent=gene:Solyc03g031860.3;Name=Solyc03g031860.3.1;Note=Phytoene synthase 1,Pfam:PF00494;_AED=0.21;_QI=372|1|0.66|1|0|0|6|311|412;_eAED=0.21	highly similar to ( 589) AT5G17230 | Symbols: PSY | PSY (PHYTOENE SYNTHASE) | chr5:5659841-5662089 REVERSEhighly similar to ( 740) PSY_CAPAN Phytoene synthase, chloroplast precursor (EC 2.5.1.-) - Capsicum annuum (Bell pepper) SQS_PSY Trans_IPPS_HH ERG9 Isoprenoid_Biosyn_C1 Trans_IPPS SL2.30ch03 10F1H1E1IEG 8607947-8611248 20101015/09:20:06GMT	secondary metabolism.isoprenoids.carotenoids.phytoene synthase	AT5G17230	4326515	4326926	Phytoene synthase 1	SL2.40ch03	+	Solyc03g031860	3	8606368	8610361	Solyc03g031860	.	.	.	.	.	.	FRUIT_QUALITY	phytoene synthase
275	Solyc03g031920	4284574	4291535	-	ID=mRNA:Solyc03g031920.3.1;Parent=gene:Solyc03g031920.3;Name=Solyc03g031920.3.1;Note=Metal-nicotianamine transporter YSL (AHRD V3.3 *** A0A1S6YG52_PHAEQ);Dbxref=InterPro:IPR004813,Pfam:PF03169;Ontology_term=GO:0055085;_AED=0.07;_QI=489|1|1|1|0|0|6|267|696;_eAED=0.07	highly similar to ( 969) AT1G65730 | Symbols: YSL7 | YSL7 (YELLOW STRIPE LIKE 7); oligopeptide transporter | chr1:24446302-24449785 FORWARDOPT COG1297 SL2.30ch03 10F0H1E1IEG 8658982-8665183 20101015/09:20:06GMT	transport.peptides and oligopeptides	AT1G65730	4383367	4383751	Yellow stripe-like protein 2.1 (Fragment) (AHRD V1 ***- B4ZYE4_BRAJU); contains Interpro domain(s) IPR004813 Oligopeptide transporter OPT superfamily	SL2.40ch03	-	Solyc03g031920	3	8657524	8664052	Solyc03g031920	FarmCPU	DTFs	ch3_33	3	8663868	1.82637e-05	PHENOLOGY	.
276	Solyc03g033580	5003016	5008663	+	ID=mRNA:Solyc03g033580.3.1;Parent=gene:Solyc03g033580.3;Name=Solyc03g033580.3.1;Note=Polyamine-modulated factor 1-binding protein (AHRD V3.3 *** A0A1P8B2T5_ARATH);_AED=0.07;_QI=209|1|1|1|0|0|3|158|344;_eAED=0.07	moderately similar to ( 275) AT2G17990 | Symbols: | similar to kinectin-related [Arabidopsis thaliana] (TAIR:AT5G66250.3); similar to kinectin-related [Arabidopsis thaliana] (TAIR:AT5G66250.1); similar to kinectin-related [Arabidopsis thaliana] (TAIR:AT5G66250.2); similar to putative calcium-dependent protein kinase CPK1 adapter protein 2 [Mesembryanthemum crystallinum] (GB:AAR06858.1) | chr2:783…	not assigned.unknown	AT2G17990	5136378	5137159	Calcium-dependent protein kinase CPK1 adapter protein 2-like (AHRD V1 ***- Q5Z9P7_ORYSJ)	SL2.40ch03	+	Solyc03g033580	3	9416207	9422943	Solyc03g033580	QTCAT	FLE	ch3_40	3	9416641	0.0188937	FRUIT_SIZE_CP	.
277	Solyc03g034100	5656970	5658736	+	ID=mRNA:Solyc03g034100.4.1;Parent=gene:Solyc03g034100.4;Name=Solyc03g034100.4.1;Note=ovate family protein 6;_AED=0.17;_QI=0|1|0.33|1|0|0|3|133|402;_eAED=0.17	very weakly similar to (99.4) AT2G18500 | Symbols: ATOFP7, OFP7 | ATOFP7/OFP7 (Arabidopsis thaliana ovate family protein 7) | chr2:8034184-8035131 FORWARD SL2.30ch03 10F0H1E0IEG 10071765-10073365 20101015/09:20:06GMT	not assigned.unknown	AT2G18500	5790373	5790704	Plant-specific domain TIGR01568 family protein (AHRD V1 *--- B6U561_MAIZE); contains Interpro domain(s) IPR006458 Protein of unknown function DUF623, plant	SL2.40ch03	+	Solyc03g034100	3	10070572	10072340	Solyc03g034100	.	.	.	.	.	.	FRUIT	Ovate-like
278	Solyc03g044300	8061411	8066131	+	ID=mRNA:Solyc03g044300.3.1;Parent=gene:Solyc03g044300.3;Name=Solyc03g044300.3.1;Note=APETALA2a;_AED=0.16;_QI=246|1|0.88|1|0|0|9|287|401;_eAED=0.16;Ontology_term=GO:0003700,GO:0006355	moderately similar to ( 337) AT4G36920 | Symbols: FLO2, FL1, AP2 | AP2 (APETALA 2); transcription factor | chr4:17400995-17403137 FORWARDweakly similar to ( 142) BBM1_BRANA Protein BABY BOOM 1 (BnBBM1) - Brassica napus (Rape)AP2 AP2 SL2.30ch03 10F1H1E1IEG 12743306-12747490 20101015/09:20:06GMT	RNA.regulation of transcription.AP2/EREBP, APETALA2/Ethylene-responsive element binding protein family	AT4G36920	8777974	8778437	AP2-like ethylene-responsive transcription factor At1g16060 (AHRD V1 *-*- AP2L1_ARATH); contains Interpro domain(s) IPR001471 Pathogenesis-related transcriptional factor and ERF, DNA-binding	SL2.40ch03	+	Solyc03g044300	3	12742062	12746690	Solyc03g044300	.	.	.	.	.	.	DEV	AP2
279	Solyc03g063100	29218239	29222055	+	ID=mRNA:Solyc03g063100.2.1;Parent=gene:Solyc03g063100.2;Name=Solyc03g063100.2.1;Note=single flower truss;Dbxref=InterPro:IPR008914,Pfam:PF01161;_AED=0.36;_QI=0|1|0.5|1|0|0|4|0|177;_eAED=0.36	moderately similar to ( 244) AT1G65480 | Symbols: FT | FT (FLOWERING LOCUS T) | chr1:24335173-24337352 FORWARDweakly similar to ( 187) CET2_TOBAC CEN-like protein 2 - Nicotiana tabacum (Common tobacco) RKIP PBP PEBP_RKIP SL2.30ch03 10F0H1E0IEG 30565631-30569446 20101015/09:20:06GMT	development.unspecified	AT1G65480	33188274	33188471	SELF PRUNING 3D	SL2.40ch03	+	Solyc03g063100	3	30564833	30568648	Solyc03g063100	.	.	.	.	.	.	PHENOLOGY/INFLORESCENCE	SINGLE FLOWER TRUSS a regulator of flowering-time and shoot architecture encodes the tomato orthologue of FT, a major flowering integrator gene in Arabidopsis.
280	Solyc03g063210	29688279	29691863	-	ID=mRNA:Solyc03g063210.3.1;Parent=gene:Solyc03g063210.3;Name=Solyc03g063210.3.1;Note=Protein PHOTOPERIOD-INDEPENDENT EARLY FLOWERING 1 (AHRD V3.3 *-* A0A2G2X643_CAPBA);_AED=0.40;_QI=0|1|0.66|1|0|0|3|461|569;_eAED=0.40	moderately similar to ( 263) AT3G12810 | Symbols: SRCAP, CHR13, PIE1 | PIE1 (PHOTOPERIOD-INDEPENDENT EARLY FLOWERING 1); ATP binding / DNA binding / helicase | chr3:4065643-4073999 FORWARD SL2.30ch03 10F0H1E0IEG 31039409-31042532 20101015/09:20:06GMT	RNA.regulation of transcription.Chromatin Remodeling Factors	AT3G12810	33664408	33665175	SWR1 complex protein SNF2 family DNA-dependent ATPase (Fragment) (AHRD V1 *--- A9S832_PHYPA)	SL2.40ch03	-	Solyc03g063210	3	31038565	31041734	Solyc03g063210	.	.	.	.	.	.	PHENOLOGY	Phenology
281	Solyc03g063220	29696337	29721989	-	ID=mRNA:Solyc03g063220.2.1;Parent=gene:Solyc03g063220.2;Name=Solyc03g063220.2.1;Note=RNA helicase DEAH-box8;_AED=0.31;_QI=32|1|0.83|1|0|0|18|180|1519;_eAED=0.31;Ontology_term=GO:0005524	nearly identical (1727) AT3G12810 | Symbols: SRCAP, CHR13, PIE1 | PIE1 (PHOTOPERIOD-INDEPENDENT EARLY FLOWERING 1); ATP binding / DNA binding / helicase | chr3:4065643-4073999 FORWARDmoderately similar to ( 271) ISW2_ORYSA Probable chromatin remodelling complex ATPase chain (EC 3.6.1.-) (ISW2-like) (Sucrose nonfermenting protein 2 homolog) - Oryza sativa (Rice) SNF2_N HepA HELICc DEXDc DEXHc DEXD…	RNA.regulation of transcription.Chromatin Remodeling Factors	AT3G12810	33687054	33687113	Helicase SWR1 (AHRD V1 *--- A5DYP3_LODEL); contains Interpro domain(s) IPR000330 SNF2-related	SL2.40ch03	-	Solyc03g063220	3	31045758	31063672	Solyc03g063220	.	.	.	.	.	.	PHENOLOGY	Phenology
282	Solyc03g071710	15232650	15232997	-	ID=mRNA:Solyc03g071710.1.1;Parent=gene:Solyc03g071710.1;Name=Solyc03g071710.1.1;Note=cyclin-dependent protein kinase inhibitor SMR1-like (AHRD V3.3 *** A0A2I4GVZ7_9ROSI);_AED=0.44;_QI=0|-1|0|1|-1|0|1|0|115;_eAED=1.00	SL2.30ch03 10F1H0E1IEG 41329482-41329829 20101015/09:20:06GMT	not assigned.unknown	.	18374743	18375090	Self-pruning interacting protein 1 (AHRD V1 ***- Q9FR57_SOLLC)	SL2.40ch03	-	Solyc03g071710	3	41328764	41329111	Solyc03g071710	.	.	.	.	.	.	PHENOLOGY/INFLORESCENCE	self_pruning interacting protein
283	Solyc03g080140	46588404	46594004	+	ID=mRNA:Solyc03g080140.3.1;Parent=gene:Solyc03g080140.3;Name=Solyc03g080140.3.1;Note=Peroxidase (AHRD V3.3 *** A0A2N9EG96_FAGSY);_AED=0.10;_QI=219|1|0.83|1|0|0|6|307|1175;_eAED=0.10	SL2.30ch03 10F0H0E1IEG 45589941-45594859 20101015/09:20:06GMT	not assigned.unknown	.	52042800	52043463	Unknown Protein (AHRD V1)	SL2.40ch03	+	Solyc03g080140	3	45588928	45594478	Solyc03g080140	QTCAT	Pericarp_Area_T	ch3_45	3	45594113	4.75461e-05	FRUIT_SHAPE_DP	.
284	Solyc03g080140	46588404	46594004	+	ID=mRNA:Solyc03g080140.3.1;Parent=gene:Solyc03g080140.3;Name=Solyc03g080140.3.1;Note=Peroxidase (AHRD V3.3 *** A0A2N9EG96_FAGSY);_AED=0.10;_QI=219|1|0.83|1|0|0|6|307|1175;_eAED=0.10	SL2.30ch03 10F0H0E1IEG 45589941-45594859 20101015/09:20:06GMT	not assigned.unknown	.	52042800	52043463	Unknown Protein (AHRD V1)	SL2.40ch03	+	Solyc03g080140	3	45588928	45594478	Solyc03g080140	QTCAT	Pericarp_Th_T	ch3_45	3	45594113	3.81599e-06	FRUIT_SHAPE_DP	.
285	Solyc03g080140	46588404	46594004	+	ID=mRNA:Solyc03g080140.3.1;Parent=gene:Solyc03g080140.3;Name=Solyc03g080140.3.1;Note=Peroxidase (AHRD V3.3 *** A0A2N9EG96_FAGSY);_AED=0.10;_QI=219|1|0.83|1|0|0|6|307|1175;_eAED=0.10	SL2.30ch03 10F0H0E1IEG 45589941-45594859 20101015/09:20:06GMT	not assigned.unknown	.	52042800	52043463	Unknown Protein (AHRD V1)	SL2.40ch03	+	Solyc03g080140	3	45588928	45594478	Solyc03g080140	FarmCPU	Pericarp_Th_T	ch3_45	3	45594113	5.25119e-10	FRUIT_SHAPE_DP	.
286	Solyc03g080140	46588404	46594004	+	ID=mRNA:Solyc03g080140.3.1;Parent=gene:Solyc03g080140.3;Name=Solyc03g080140.3.1;Note=Peroxidase (AHRD V3.3 *** A0A2N9EG96_FAGSY);_AED=0.10;_QI=219|1|0.83|1|0|0|6|307|1175;_eAED=0.10	SL2.30ch03 10F0H0E1IEG 45589941-45594859 20101015/09:20:06GMT	not assigned.unknown	.	52042800	52043463	Unknown Protein (AHRD V1)	SL2.40ch03	+	Solyc03g080140	3	45588928	45594478	Solyc03g080140	FarmCPU	SPS	ch3_45	3	45594113	1.34703e-05	FRUIT_SHAPE_CP	.
287	Solyc03g080140	46588404	46594004	+	ID=mRNA:Solyc03g080140.3.1;Parent=gene:Solyc03g080140.3;Name=Solyc03g080140.3.1;Note=Peroxidase (AHRD V3.3 *** A0A2N9EG96_FAGSY);_AED=0.10;_QI=219|1|0.83|1|0|0|6|307|1175;_eAED=0.10	SL2.30ch03 10F0H0E1IEG 45589941-45594859 20101015/09:20:06GMT	not assigned.unknown	.	52042800	52043463	Unknown Protein (AHRD V1)	SL2.40ch03	+	Solyc03g080140	3	45588928	45594478	Solyc03g080140	FarmCPU	Pericarp_Th_T	ch3_45	3	45594113	5.25119e-10	FRUIT_SHAPE_DP
288	Solyc03g082840	47260560	47261887	-	ID=mRNA:Solyc03g082840.3.1;Parent=gene:Solyc03g082840.3;Name=Solyc03g082840.3.1;Note=Dof zinc finger protein (AHRD V3.3 *** A0A068PXR9_TOBAC);_AED=0.06;_QI=132|1|0|1|0|0|2|192|258;_eAED=0.06;Ontology_term=GO:0003677,GO:0006355	weakly similar to ( 126) AT4G24060 | Symbols: | Dof-type zinc finger domain-containing protein | chr4:12503980-12505427 FORWARDweakly similar to ( 108) PBF_MAIZE Dof zinc finger protein PBF (Prolamin box-binding factor) - Zea mays (Maize)zf-Dof SL2.30ch03 10F0H1E1IEG 46232681-46233684 20101015/09:20:06GMT	RNA.regulation of transcription.C2C2(Zn) DOF zinc finger family	AT4G24060	52686597	52686623	Dof zinc finger protein 2 (AHRD V1 *-*- A5HWF1_HORVD); contains Interpro domain(s) IPR003851 Zinc finger, Dof-type	SL2.40ch03	-	Solyc03g082840	3	46231932	46233258	Solyc03g082840	.	.	.	.	.	.	DOF	DOF
289	Solyc03g083100	47501111	47504102	-	ID=mRNA:Solyc03g083100.3.1;Parent=gene:Solyc03g083100.3;Name=Solyc03g083100.3.1;Note=SUN-like protein 10;_AED=0.12;_QI=157|1|0.6|1|0|0|5|142|485;_eAED=0.12;Ontology_term=GO:0005515	weakly similar to ( 152) AT3G49260 | Symbols: IQD21 | IQD21 (IQ-DOMAIN 21, IQ-domain 21); calmodulin binding | chr3:18273740-18276844 FORWARD SL2.30ch03 10F0H1E1IEG 46467005-46469498 20101015/09:20:06GMT	signalling.calcium	AT3G49260	#N/A	#N/A	Calmodulin-binding protein family-like (AHRD V1 **-* Q6YXT2_ORYSJ); contains Interpro domain(s) IPR000048 IQ calmodulin-binding region	SL2.40ch03	-	Solyc03g083100	3	46466257	46469172	Solyc03g083100	.	.	.	.	.	.	FRUIT	SUN-like
290	Solyc03g083110	47508601	47510436	+	ID=mRNA:Solyc03g083110.1.1;Parent=gene:Solyc03g083110.1;Name=Solyc03g083110.1.1;Note=AP2/B3 transcription factor family protein (AHRD V3.3 *** A0A2U1MEM3_ARTAN);_AED=0.08;_QI=0|0|0|1|0|0|2|0|335;_eAED=0.09;Ontology_term=GO:0003700,GO:0006355	moderately similar to ( 253) AT1G51120 | Symbols: | AP2 domain-containing transcription factor, putative | chr1:18941759-18942817 FORWARDB3 SL2.30ch03 10F0H1E0IEG 46474297-46476130 20101015/09:20:06GMT	RNA.regulation of transcription.AP2/EREBP, APETALA2/Ethylene-responsive element binding protein family	AT1G51120	52927236	52927715	AP2 domain-containing transcription factor (AHRD V1 **** B9IMF3_POPTR); contains Interpro domain(s) IPR003340 Transcriptional factor B3	SL2.40ch03	+	Solyc03g083110	3	46473739	46475572	Solyc03g083110	.	.	.	.	.	.	DEV	AP2
291	Solyc03g083620	48157366	48157731	-	ID=mRNA:Solyc03g083620.1.1;Parent=gene:Solyc03g083620.1;Name=Solyc03g083620.1.1;Note=Unknown protein;_AED=1.00;_QI=0|-1|0|0|-1|0|1|0|121;_eAED=1.00	SL2.30ch03 10F1H0E1IEG 47126996-47127361 20101015/09:20:06GMT	not assigned.unknown	.	53579935	53580300	Unknown Protein (AHRD V1)	SL2.40ch03	-	Solyc03g083620	3	47126438	47126803	Solyc03g083620	.	.	.	.	.	.	.	.
292	Solyc03g093540	49461880	49462566	-	ID=mRNA:Solyc03g093540.1.1;Parent=gene:Solyc03g093540.1;Name=Solyc03g093540.1.1;Note=Ethylene-responsive transcription factor 5 (AHRD V3.3 *** ERF5_TOBAC);_AED=0.20;_QI=0|-1|0|1|-1|0|1|0|228;_eAED=0.20;Ontology_term=GO:0003700,GO:0006355	weakly similar to ( 139) AT5G51190 | Symbols: | AP2 domain-containing transcription factor, putative | chr5:20817934-20818599 REVERSEmoderately similar to ( 233) ERF5_TOBAC Ethylene-responsive transcription factor 5 (Ethylene-responsive element-binding factor 5 homolog) (EREBP-4) (NtERF4) - Nicotiana tabacum (Common tobacco)AP2 AP2 SL2.30ch03 10F0H1E0IEG 48354441-48355127 20101015/09:20:06GMT	hormone metabolism.ethylene.signal transduction	AT5G51190	54907440	54908126	Ethylene responsive transcription factor 1a (AHRD V1 *-*- C0J9I9_9ROSA); contains Interpro domain(s) IPR001471 Pathogenesis-related transcriptional factor and ERF, DNA-binding	SL2.40ch03	-	Solyc03g093540	3	48354043	48354729	Solyc03g093540	.	.	.	.	.	.	DEV	SlERF.B4
293	Solyc03g093550	49482110	49482835	-	ID=mRNA:Solyc03g093550.1.1;Parent=gene:Solyc03g093550.1;Name=Solyc03g093550.1.1;Note=Ethylene-responsive transcription factor 5 (AHRD V3.3 *** A0A2G3CVP7_CAPCH);_AED=0.34;_QI=0|-1|0|1|-1|0|1|0|241;_eAED=0.34;Ontology_term=GO:0003700,GO:0006355	weakly similar to ( 144) AT5G51190 | Symbols: | AP2 domain-containing transcription factor, putative | chr5:20817934-20818599 REVERSEmoderately similar to ( 244) ERF5_TOBAC Ethylene-responsive transcription factor 5 (Ethylene-responsive element-binding factor 5 homolog) (EREBP-4) (NtERF4) - Nicotiana tabacum (Common tobacco)AP2 AP2 SL2.30ch03 10F0H1E0IEG 48374606-48375331 20101015/09:20:06GMT	hormone metabolism.ethylene.signal transduction	AT5G51190	54927605	54928330	Ethylene responsive transcription factor 1a (AHRD V1 *-*- C0J9I9_9ROSA); contains Interpro domain(s) IPR001471 Pathogenesis-related transcriptional factor and ERF, DNA-binding	SL2.40ch03	-	Solyc03g093550	3	48374208	48374933	Solyc03g093550	.	.	.	.	.	.	DEV	SlERF.B5
294	Solyc03g093560	49499960	49500694	-	ID=mRNA:Solyc03g093560.1.1;Parent=gene:Solyc03g093560.1;Name=Solyc03g093560.1.1;Note=ethylene response factor C.6;_AED=0.33;_QI=0|-1|0|1|-1|0|1|0|244;_eAED=0.35;Ontology_term=GO:0003700,GO:0006355	weakly similar to ( 135) AT5G51190 | Symbols: | AP2 domain-containing transcription factor, putative | chr5:20817934-20818599 REVERSEmoderately similar to ( 234) ERF5_TOBAC Ethylene-responsive transcription factor 5 (Ethylene-responsive element-binding factor 5 homolog) (EREBP-4) (NtERF4) - Nicotiana tabacum (Common tobacco)AP2 AP2 SL2.30ch03 10F0H1E1IEG 48392454-48393188 20101015/09:20:06GMT	hormone metabolism.ethylene.signal transduction	AT5G51190	54945453	54946187	Ethylene-responsive transcription factor 2 (AHRD V1 ***- B6U860_MAIZE); contains Interpro domain(s) IPR001471 Pathogenesis-related transcriptional factor and ERF, DNA-binding	SL2.40ch03	-	Solyc03g093560	3	48392056	48392790	Solyc03g093560	.	.	.	.	.	.	DEV	Pan et al. (2012)
295	Solyc03g093610	49583612	49584340	+	ID=mRNA:Solyc03g093610.1.1;Parent=gene:Solyc03g093610.1;Name=Solyc03g093610.1.1;Note=ethylene response factor A.2;_AED=0.01;_QI=0|-1|0|1|-1|0|1|0|242;_eAED=0.01;Ontology_term=GO:0003700,GO:0006355	weakly similar to ( 164) AT5G47220 | Symbols: ATERF2, ATERF-2, ERF2 | ATERF-2/ATERF2/ERF2 (ETHYLENE RESPONSE FACTOR 2); DNA binding / transcription activator/ transcription factor | chr5:19189250-19189981 REVERSEmoderately similar to ( 302) ERF2_NICSY Ethylene-responsive transcription factor 2 (Ethylene-responsive element-binding factor 2) (EREBP-2) (NsERF2) - Nicotiana sylvestris (Wood tobacco)A…	hormone metabolism.ethylene.signal transduction	AT5G47220	55030176	55030904	Ethylene responsive transcription factor 1b (AHRD V1 **** C0J9I8_9ROSA); contains Interpro domain(s) IPR001471 Pathogenesis-related transcriptional factor and ERF, DNA-binding	SL2.40ch03	+	Solyc03g093610	3	48476779	48477507	Solyc03g093610	.	.	.	.	.	.	DEV	SlERF.A2
296	Solyc03g096300	52891477	52892053	-	ID=mRNA:Solyc03g096300.3.1;Parent=gene:Solyc03g096300.3;Name=Solyc03g096300.3.1;Note=WUSCHEL-related homeobox protein (AHRD V3.3 *** A0A097I3L1_ROSCN);_AED=0.21;_QI=16|1|0|1|0|0|2|0|158;_eAED=0.21;Ontology_term=GO:0003677	weakly similar to ( 159) AT3G11260 | Symbols: WOX5 | WOX5 (WUSCHEL-related homeobox 5); transcription factor | chr3:3527612-3528269 FORWARDweakly similar to ( 131) WOX5_ORYSA WUSCHEL-related homeobox 5 (Quiescent-specific homeobox) - Oryza sativa (Rice) SL2.30ch03 10F0H1E1IEG 51766055-51766615 20101015/09:20:06GMT	RNA.regulation of transcription.HB,Homeobox transcription factor family	AT3G11260	58319375	58319654	WUSCHEL-related homeobox 5 (AHRD V1 ***- B6TXK2_MAIZE); contains Interpro domain(s) IPR001356 Homeobox	SL2.40ch03	-	Solyc03g096300	3	51765697	51766273	Solyc03g096300	.	.	.	.	.	.	FRUIT	WUSCHEL-related homeobox 5 (AHRD V1 ***- B6TXK2_MAIZE); contains Interpro domain(s) IPR001356 Homeobox
297	Solyc03g097210	54098457	54102734	+	ID=mRNA:Solyc03g097210.3.1;Parent=gene:Solyc03g097210.3;Name=Solyc03g097210.3.1;Note=Carbohydrate kinase-like protein (AHRD V3.3 *** Q8L993_ARATH);Dbxref=InterPro:IPR011611,Pfam:PF00294;_AED=0.15;_QI=266|1|0.6|1|0|0|5|324|485;_eAED=0.15	highly similar to ( 573) AT4G27600 | Symbols: | pfkB-type carbohydrate kinase family protein | chr4:13782759-13785011 REVERSE adenosine_kinase RbsK PfkB KdgK bac_FRK ribokinase_group_A ribokinase YegV_kinase_like ribokinase_group_B SL2.30ch03 10F0H1E1IEG 52971605-52975294 20101015/09:20:06GMT	minor CHO metabolism.others	AT4G27600	59524644	59525087	Kinase pfkB family protein (AHRD V1 **-* Q0FQL0_9RHOB); contains Interpro domain(s) IPR011611 Carbohydrate/purine kinase	SL2.40ch03	+	Solyc03g097210	3	52970981	52975260	Solyc03g097210	FarmCPU	LWI	ch3_56	3	52974105	6.60444e-06	LEAF_TRAIT
298	Solyc03g111150	56212987	56216290	-	ID=mRNA:Solyc03g111150.4.1;Parent=gene:Solyc03g111150.4;Name=Solyc03g111150.4.1;Note=DUF3537 domain-containing protein (AHRD V3.3 *** A0A1Q3BK74_CEPFO);Dbxref=InterPro:IPR021924,Pfam:PF12056;_AED=0.45;_QI=0|1|0.5|1|0|0|4|0|459;_eAED=0.45	moderately similar to ( 360) AT1G67570 | Symbols: | similar to unknown protein [Arabidopsis thaliana] (TAIR:AT1G50630.1); similar to unnamed protein product [Vitis vinifera] (GB:CAO46672.1) | chr1:25328981-25330601 FORWARD SL2.30ch03 10F0H1E1IEG 55856348-55859585 20101015/09:20:06GMT	RNA.regulation of transcription.AP2/EREBP, APETALA2/Ethylene-responsive element binding protein family	AT1G67570	61805823	61806257	Extracellular ligand-gated ion channel (AHRD V1 ***- D7LAY2_ARALY)	SL2.40ch03	-	Solyc03g111150	3	55855757	55859349	Solyc03g111150	.	.	.	.	.	.	DEV	AP2
299	Solyc03g111250	56274677	56278711	+	ID=mRNA:Solyc03g111250.3.1;Parent=gene:Solyc03g111250.3;Name=Solyc03g111250.3.1;Note=SWI/SNF complex component SNF12-like protein (AHRD V3.3 *** A0A2G2X8F5_CAPBA);_AED=0.00;_QI=303|1|0.5|1|0|0|2|848|526;_eAED=0.00;Ontology_term=GO:0005515	moderately similar to ( 486) AT5G14170 | Symbols: CHC1 | CHC1 | chr5:4568698-4570446 REVERSE SL2.30ch03 10F0H1E1IEG 55917311-55920194 20101015/09:20:06GMT	RNA.regulation of transcription.Chromatin Remodeling Factors	AT5G14170	61863983	61865490	SWI/SNF related matrix associated actin dependent regulator of chromatin subfamily d member 1 (AHRD V1 ***- Q6GL18_XENTR); contains Interpro domain(s) IPR019835 SWIB domain	SL2.40ch03	+	Solyc03g111250	3	55916730	55920194	Solyc03g111250	QTCAT	CurvedHeight_L	ch3_68	3	55917283	0.0262506	FRUIT_SIZE_DP	.
300	Solyc03g111250	56274677	56278711	+	ID=mRNA:Solyc03g111250.3.1;Parent=gene:Solyc03g111250.3;Name=Solyc03g111250.3.1;Note=SWI/SNF complex component SNF12-like protein (AHRD V3.3 *** A0A2G2X8F5_CAPBA);_AED=0.00;_QI=303|1|0.5|1|0|0|2|848|526;_eAED=0.00;Ontology_term=GO:0005515	moderately similar to ( 486) AT5G14170 | Symbols: CHC1 | CHC1 | chr5:4568698-4570446 REVERSE SL2.30ch03 10F0H1E1IEG 55917311-55920194 20101015/09:20:06GMT	RNA.regulation of transcription.Chromatin Remodeling Factors	AT5G14170	61863983	61865490	SWI/SNF related matrix associated actin dependent regulator of chromatin subfamily d member 1 (AHRD V1 ***- Q6GL18_XENTR); contains Interpro domain(s) IPR019835 SWIB domain	SL2.40ch03	+	Solyc03g111250	3	55916730	55920194	Solyc03g111250	QTCAT	Pericarp_Th_T	ch3_68	3	55917283	0.00044468	FRUIT_SHAPE_DP	.
301	Solyc03g111250	56274677	56278711	+	ID=mRNA:Solyc03g111250.3.1;Parent=gene:Solyc03g111250.3;Name=Solyc03g111250.3.1;Note=SWI/SNF complex component SNF12-like protein (AHRD V3.3 *** A0A2G2X8F5_CAPBA);_AED=0.00;_QI=303|1|0.5|1|0|0|2|848|526;_eAED=0.00;Ontology_term=GO:0005515	moderately similar to ( 486) AT5G14170 | Symbols: CHC1 | CHC1 | chr5:4568698-4570446 REVERSE SL2.30ch03 10F0H1E1IEG 55917311-55920194 20101015/09:20:06GMT	RNA.regulation of transcription.Chromatin Remodeling Factors	AT5G14170	61863983	61865490	SWI/SNF related matrix associated actin dependent regulator of chromatin subfamily d member 1 (AHRD V1 ***- Q6GL18_XENTR); contains Interpro domain(s) IPR019835 SWIB domain	SL2.40ch03	+	Solyc03g111250	3	55916730	55920194	Solyc03g111250	QTCAT	PUF	ch3_68	3	55917283	0.000589522	FRUIT_SHAPE_CP	.
302	Solyc03g111250	56274677	56278711	+	ID=mRNA:Solyc03g111250.3.1;Parent=gene:Solyc03g111250.3;Name=Solyc03g111250.3.1;Note=SWI/SNF complex component SNF12-like protein (AHRD V3.3 *** A0A2G2X8F5_CAPBA);_AED=0.00;_QI=303|1|0.5|1|0|0|2|848|526;_eAED=0.00;Ontology_term=GO:0005515	moderately similar to ( 486) AT5G14170 | Symbols: CHC1 | CHC1 | chr5:4568698-4570446 REVERSE SL2.30ch03 10F0H1E1IEG 55917311-55920194 20101015/09:20:06GMT	RNA.regulation of transcription.Chromatin Remodeling Factors	AT5G14170	61863983	61865490	SWI/SNF related matrix associated actin dependent regulator of chromatin subfamily d member 1 (AHRD V1 ***- Q6GL18_XENTR); contains Interpro domain(s) IPR019835 SWIB domain	SL2.40ch03	+	Solyc03g111250	3	55916730	55920194	Solyc03g111250	FarmCPU	PTK	ch3_68	3	55917283	1.74295e-06	FRUIT_SHAPE_CP	.
303	Solyc03g111390	56387274	56397339	+	ID=mRNA:Solyc03g111390.4.1;Parent=gene:Solyc03g111390.4;Name=Solyc03g111390.4.1;Note=kelch domain-containing protein 4 (AHRD V3.3 *** A0A2I4DLP8_9ROSI);_AED=0.30;_QI=64|1|1|1|0|0|20|332|676;_eAED=0.30	highly similar to ( 801) AT5G50310 | Symbols: | kelch repeat-containing protein | chr5:20491788-20496507 FORWARD SL2.30ch03 10F0H1E0IEG 56029585-56039254 20101015/09:20:06GMT	misc.myrosinases-lectin-jacalin	AT5G50310	61976257	61976388	Kelch domain-containing protein 4 (AHRD V1 ***- B2VXE7_PYRTR); contains Interpro domain(s) IPR015915 Kelch-type beta propeller	SL2.40ch03	+	Solyc03g111390	3	56029307	56039278	Solyc03g111390	QTCAT	CurvedHeight_L	ch3_69	3	56037650	0.0262506	FRUIT_SIZE_DP	.
304	Solyc03g111390	56387274	56397339	+	ID=mRNA:Solyc03g111390.4.1;Parent=gene:Solyc03g111390.4;Name=Solyc03g111390.4.1;Note=kelch domain-containing protein 4 (AHRD V3.3 *** A0A2I4DLP8_9ROSI);_AED=0.30;_QI=64|1|1|1|0|0|20|332|676;_eAED=0.30	highly similar to ( 801) AT5G50310 | Symbols: | kelch repeat-containing protein | chr5:20491788-20496507 FORWARD SL2.30ch03 10F0H1E0IEG 56029585-56039254 20101015/09:20:06GMT	misc.myrosinases-lectin-jacalin	AT5G50310	61976257	61976388	Kelch domain-containing protein 4 (AHRD V1 ***- B2VXE7_PYRTR); contains Interpro domain(s) IPR015915 Kelch-type beta propeller	SL2.40ch03	+	Solyc03g111390	3	56029307	56039278	Solyc03g111390	QTCAT	Pericarp_Th_T	ch3_69	3	56037650	0.00044468	FRUIT_SHAPE_DP	.
305	Solyc03g111390	56387274	56397339	+	ID=mRNA:Solyc03g111390.4.1;Parent=gene:Solyc03g111390.4;Name=Solyc03g111390.4.1;Note=kelch domain-containing protein 4 (AHRD V3.3 *** A0A2I4DLP8_9ROSI);_AED=0.30;_QI=64|1|1|1|0|0|20|332|676;_eAED=0.30	highly similar to ( 801) AT5G50310 | Symbols: | kelch repeat-containing protein | chr5:20491788-20496507 FORWARD SL2.30ch03 10F0H1E0IEG 56029585-56039254 20101015/09:20:06GMT	misc.myrosinases-lectin-jacalin	AT5G50310	61976257	61976388	Kelch domain-containing protein 4 (AHRD V1 ***- B2VXE7_PYRTR); contains Interpro domain(s) IPR015915 Kelch-type beta propeller	SL2.40ch03	+	Solyc03g111390	3	56029307	56039278	Solyc03g111390	QTCAT	PUF	ch3_69	3	56037650	0.000589522	FRUIT_SHAPE_CP	.
306	Solyc03g111590	56633869	56641892	-	ID=mRNA:Solyc03g111590.4.1;Parent=gene:Solyc03g111590.4;Name=Solyc03g111590.4.1;Note=Lysine-specific demethylase REF6 (AHRD V3.3 *** A0A1U8FXA8_CAPAN);_AED=0.16;_QI=177|1|0.85|1|0|0|7|238|1252;_eAED=0.16	highly similar to ( 888) AT3G48430 | Symbols: REF6 | REF6 (RELATIVE OF EARLY FLOWERING 6); transcription factor | chr3:17946594-17951441 FORWARD JmjC SL2.30ch03 10F0H1E1IEG 56277028-56284636 20101015/09:20:06GMT	RNA.regulation of transcription.JUMONJI family	AT3G48430	62230477	62231308	Zinc finger protein-like (AHRD V1 *--- Q9FYD7_ARATH); contains Interpro domain(s) IPR013129 Transcription factor jumonji	SL2.40ch03	-	Solyc03g111590	3	56276500	56284535	Solyc03g111590	.	.	.	.	.	.	PHENOLOGY	Phenology
307	Solyc03g112050	57014536	57018522	+	ID=mRNA:Solyc03g112050.4.1;Parent=gene:Solyc03g112050.4;Name=Solyc03g112050.4.1;Note=Serine/threonine-protein kinase AFC1 (AHRD V3.3 *** A0A1U8FX08_CAPAN);Dbxref=InterPro:IPR000719,Pfam:PF00069;Ontology_term=GO:0004672,GO:0005524,GO:0006468;_AED=0.30;_QI=171|0.88|0.9|1|0|0|10|345|388;_eAED=0.30	highly similar to ( 630) AT4G24740 | Symbols: AME1, AFC2 | AFC2 (ARABIDOPSIS FUS3-COMPLEMENTING GENE 1); kinase | chr4:12754739-12757663 REVERSEvery weakly similar to (89.7) CDC2_MAIZE Cell division control protein 2 homolog (EC 2.7.11.22) (EC 2.7.11.23) (p34cdc2) - Zea mays (Maize) S_TKc S_TKc Pkinase SL2.30ch03 10F0H1E1IEG 56640215-56643685 20101015/09:20:06GMT	protein.postranslational modification	AT4G24740	62586887	62586988	Serine/threonine kinase (AHRD V1 **** C4Q3G8_SCHMA); contains Interpro domain(s) IPR002290 Serine/threonine protein kinase	SL2.40ch03	+	Solyc03g112050	3	56639937	56643720	Solyc03g112050	FarmCPU	Pericarp_Area_T	ch3_71	3	56643506	1.8448e-05	FRUIT_SHAPE_DP
308	Solyc03g112340	57195692	57196888	+	ID=mRNA:Solyc03g112340.1.1;Parent=gene:Solyc03g112340.1;Name=Solyc03g112340.1.1;Note=RING/U-box superfamily protein (AHRD V3.3 *** A0A2H1ZED7_ARATH);_AED=0.06;_QI=0|-1|0|1|-1|0|1|0|398;_eAED=0.08	weakly similar to ( 194) AT5G27420 | Symbols: | zinc finger (C3HC4-type RING finger) family protein | chr5:9684122-9685228 FORWARD SL2.30ch03 10F0H1E1IEG 56820995-56822191 20101015/09:20:06GMT	protein.degradation.ubiquitin.E3.RING	AT5G27420	62767667	62768863	Ring H2 finger protein (AHRD V1 *-*- D9ZHD8_HYPPE); contains Interpro domain(s) IPR018957 Zinc finger, C3HC4 RING-type	SL2.40ch03	+	Solyc03g112340	3	56820717	56821913	Solyc03g112340	.	.	.	.	.	.	.	.
309	Solyc03g112340	57195692	57196888	+	ID=mRNA:Solyc03g112340.1.1;Parent=gene:Solyc03g112340.1;Name=Solyc03g112340.1.1;Note=RING/U-box superfamily protein (AHRD V3.3 *** A0A2H1ZED7_ARATH);_AED=0.06;_QI=0|-1|0|1|-1|0|1|0|398;_eAED=0.08	weakly similar to ( 194) AT5G27420 | Symbols: | zinc finger (C3HC4-type RING finger) family protein | chr5:9684122-9685228 FORWARD SL2.30ch03 10F0H1E1IEG 56820995-56822191 20101015/09:20:06GMT	protein.degradation.ubiquitin.E3.RING	AT5G27420	62767667	62768863	Ring H2 finger protein (AHRD V1 *-*- D9ZHD8_HYPPE); contains Interpro domain(s) IPR018957 Zinc finger, C3HC4 RING-type	SL2.40ch03	+	Solyc03g112340	3	56820717	56821913	Solyc03g112340	.	.	.	.	.	.	.	.
310	Solyc03g112740	57505836	57507985	-	ID=mRNA:Solyc03g112740.2.1;Parent=gene:Solyc03g112740.2;Name=Solyc03g112740.2.1;Note=Homeobox protein knotted-1-like 1 (AHRD V3.3 *-* A0A2G2YEI2_CAPAN);_AED=0.28;_QI=0|0.66|0.25|0.75|0|0|4|0|184;_eAED=0.28;Ontology_term=GO:0003677,GO:0005634	very weakly similar to (95.1) AT1G23380 | Symbols: KNAT6L, KNAT6S, KNAT6 | KNAT6 (Knotted-like Arabidopsis thaliana 6); DNA binding / transcription factor | chr1:8297488-8302481 REVERSE SL2.30ch03 10F0H1E0IEG 57132198-57134347 20101015/09:20:06GMT	RNA.regulation of transcription.HB,Homeobox transcription factor family	AT1G23380	63080771	63081019	Homeobox transcription factor KN2 (Fragment) (AHRD V1 *-*- Q0QV71_PICAB); contains Interpro domain(s) IPR005541 KNOX2	SL2.40ch03	-	Solyc03g112740	3	57131920	57134069	Solyc03g112740	.	.	.	.	.	.	LEAF_TRAIT	Knotted-like
311	Solyc03g112930	57648831	57650916	-	ID=mRNA:Solyc03g112930.3.1;Parent=gene:Solyc03g112930.3;Name=Solyc03g112930.3.1;Note=Dof zinc finger protein (AHRD V3.3 *** A0A2K3NDY2_TRIPR);_AED=0.01;_QI=159|1|0|1|0|0|2|212|333;_eAED=0.01;Ontology_term=GO:0003677,GO:0006355	weakly similar to ( 146) AT5G62940 | Symbols: | Dof-type zinc finger domain-containing protein | chr5:25274409-25275730 REVERSEweakly similar to ( 111) PBF_MAIZE Dof zinc finger protein PBF (Prolamin box-binding factor) - Zea mays (Maize)zf-Dof SL2.30ch03 10F0H1E1IEG 57275421-57277135 20101015/09:20:06GMT	RNA.regulation of transcription.C2C2(Zn) DOF zinc finger family	AT5G62940	63223757	63223807	Dof zinc finger protein-like (AHRD V1 ***- Q0WPR9_ARATH); contains Interpro domain(s) IPR003851 Zinc finger, Dof-type	SL2.40ch03	-	Solyc03g112930	3	57274932	57277016	Solyc03g112930	.	.	.	.	.	.	DOF	DOF
312	Solyc03g113000	57730243	57736792	-	ID=mRNA:Solyc03g113000.3.1;Parent=gene:Solyc03g113000.3;Name=Solyc03g113000.3.1;Note=RINT1-like protein MAG2 (AHRD V3.3 *** A0A2G2X8L8_CAPBA);Dbxref=InterPro:IPR007528,Pfam:PF04437;Ontology_term=GO:0005783,GO:0048193;_AED=0.30;_QI=0|1|0.75|1|0|0|4|248|790;_eAED=0.30	highly similar to ( 830) AT3G47700 | Symbols: MAG2 | MAG2 (MAIGO2) | chr3:17594758-17597563 REVERSE RINT1_TIP1 SL2.30ch03 10F0H1E1IEG 57356863-57363164 20101015/09:20:06GMT	not assigned.unknown	AT3G47700	63309545	63309836	Chromosome structural maintenance protein-like (AHRD V1 **-- Q6YUW7_ORYSJ); contains Interpro domain(s) IPR007528 RINT-1/TIP-1	SL2.40ch03	-	Solyc03g113000	3	57356347	57363214	Solyc03g113000	FarmCPU	Distal_An_M_L	ch3_84	3	57356611	2.01915e-07	FRUIT_SHAPE_DP
313	Solyc03g113390	57966992	57972553	+	ID=mRNA:Solyc03g113390.3.1;Parent=gene:Solyc03g113390.3;Name=Solyc03g113390.3.1;Note=Calcium-dependent protein kinase (AHRD V3.3 *** E5GBE9_CUCME);_AED=0.09;_QI=171|1|0.85|1|0|0|7|428|538;_eAED=0.09;Ontology_term=GO:0005509	highly similar to ( 866) AT1G18890 | Symbols: CPK10, ATCDPK1 | ATCDPK1; calmodulin-dependent protein kinase/ kinase/ protein kinase | chr1:6523459-6525727 REVERSEhighly similar to ( 538) CDPK2_ORYSA Calcium-dependent protein kinase, isoform 2 (EC 2.7.11.1) (CDPK 2) - Oryza sativa (Rice) S_TKc S_TKc Pkinase SPS1 Pkinase_Tyr TyrKc FRQ1 PTKc PTKc_Tec_like PTKc_Itk SL2.30ch03 10F1H1E1IEG 57593529-575…	signalling.calcium	AT1G18890	63540201	63540831	Calcium-dependent protein kinase 1 (AHRD V1 **** A9Z0P8_DATME); contains Interpro domain(s) IPR002290 Serine/threonine protein kinase	SL2.40ch03	+	Solyc03g113390	3	57593080	57598567	Solyc03g113390	FarmCPU	bio3	ch3_91	3	57595512	2.10726e-06	CLIMATE
314	Solyc03g113500	58049322	58060465	+	ID=mRNA:Solyc03g113500.4.1;Parent=gene:Solyc03g113500.4;Name=Solyc03g113500.4.1;Note=DDT domain-containing protein (AHRD V3.3 *** A0A1Q3BG21_CEPFO);_AED=0.35;_QI=0|1|0.83|1|0|0|12|295|775;_eAED=0.35	moderately similar to ( 494) AT1G18950 | Symbols: | aminoacyl-tRNA synthetase family | chr1:6546530-6551540 FORWARD SL2.30ch03 10F0H1E1IEG 57676293-57687107 20101015/09:20:06GMT	protein.aa activation	AT1G18950	63622965	63623468	Aminoacyl-tRNA synthetase (AHRD V1 **-* Q2PF39_TRIPR)	SL2.40ch03	+	Solyc03g113500	3	57675977	57687123	Solyc03g113500	.	.	.	.	.	.	.	.
315	Solyc03g113500	58049322	58060465	+	ID=mRNA:Solyc03g113500.4.1;Parent=gene:Solyc03g113500.4;Name=Solyc03g113500.4.1;Note=DDT domain-containing protein (AHRD V3.3 *** A0A1Q3BG21_CEPFO);_AED=0.35;_QI=0|1|0.83|1|0|0|12|295|775;_eAED=0.35	moderately similar to ( 494) AT1G18950 | Symbols: | aminoacyl-tRNA synthetase family | chr1:6546530-6551540 FORWARD SL2.30ch03 10F0H1E1IEG 57676293-57687107 20101015/09:20:06GMT	protein.aa activation	AT1G18950	63622965	63623468	Aminoacyl-tRNA synthetase (AHRD V1 **-* Q2PF39_TRIPR)	SL2.40ch03	+	Solyc03g113500	3	57675977	57687123	Solyc03g113500	.	.	.	.	.	.	.	.
316	Solyc03g113770	58248636	58253422	-	ID=mRNA:Solyc03g113770.3.1;Parent=gene:Solyc03g113770.3;Name=Solyc03g113770.3.1;Note=NAD(P)H-hydrate epimerase (AHRD V3.3 *** A0A1U8G4A3_CAPAN);_AED=0.41;_QI=168|1|0.84|1|0|0|13|263|471;_eAED=0.41	highly similar to ( 587) AT5G49970 | Symbols: ATPPOX | ATPPOX (A. THALIANA PYRIDOXIN (PYRODOXAMINE) 5'-PHOSPHATE OXIDASE); pyridoxamine-phosphate oxidase | chr5:20346439-20350126 FORWARD PRK05679 PdxH YjeF_N COG0062 Pyridox_oxidase SL2.30ch03 10F0H1E1IEG 57875844-57880199 20101015/09:20:06GMT	not assigned.unknown	AT5G49970	63826770	63826871	Pyridoxine/pyridoxamine 5&apos-phosphate oxidase (AHRD V1 *-** D7BCS8_MEISD); contains Interpro domain(s) IPR012349 FMN-binding split barrel	SL2.40ch03	-	Solyc03g113770	3	57875338	57880089	Solyc03g113770	QTCAT	Pericarp_Th_T	ch3_102	3	57876193	0.0076686	FRUIT_SHAPE_DP	.
317	Solyc03g113770	58248636	58253422	-	ID=mRNA:Solyc03g113770.3.1;Parent=gene:Solyc03g113770.3;Name=Solyc03g113770.3.1;Note=NAD(P)H-hydrate epimerase (AHRD V3.3 *** A0A1U8G4A3_CAPAN);_AED=0.41;_QI=168|1|0.84|1|0|0|13|263|471;_eAED=0.41	highly similar to ( 587) AT5G49970 | Symbols: ATPPOX | ATPPOX (A. THALIANA PYRIDOXIN (PYRODOXAMINE) 5'-PHOSPHATE OXIDASE); pyridoxamine-phosphate oxidase | chr5:20346439-20350126 FORWARD PRK05679 PdxH YjeF_N COG0062 Pyridox_oxidase SL2.30ch03 10F0H1E1IEG 57875844-57880199 20101015/09:20:06GMT	not assigned.unknown	AT5G49970	63826770	63826871	Pyridoxine/pyridoxamine 5&apos-phosphate oxidase (AHRD V1 *-** D7BCS8_MEISD); contains Interpro domain(s) IPR012349 FMN-binding split barrel	SL2.40ch03	-	Solyc03g113770	3	57875338	57880089	Solyc03g113770	QTCAT	Pericarp_Area_T	ch3_102	3	57876193	0.00443642	FRUIT_SHAPE_DP	.
318	Solyc03g113770	58248636	58253422	-	ID=mRNA:Solyc03g113770.3.1;Parent=gene:Solyc03g113770.3;Name=Solyc03g113770.3.1;Note=NAD(P)H-hydrate epimerase (AHRD V3.3 *** A0A1U8G4A3_CAPAN);_AED=0.41;_QI=168|1|0.84|1|0|0|13|263|471;_eAED=0.41	highly similar to ( 587) AT5G49970 | Symbols: ATPPOX | ATPPOX (A. THALIANA PYRIDOXIN (PYRODOXAMINE) 5'-PHOSPHATE OXIDASE); pyridoxamine-phosphate oxidase | chr5:20346439-20350126 FORWARD PRK05679 PdxH YjeF_N COG0062 Pyridox_oxidase SL2.30ch03 10F0H1E1IEG 57875844-57880199 20101015/09:20:06GMT	not assigned.unknown	AT5G49970	63826770	63826871	Pyridoxine/pyridoxamine 5&apos-phosphate oxidase (AHRD V1 *-** D7BCS8_MEISD); contains Interpro domain(s) IPR012349 FMN-binding split barrel	SL2.40ch03	-	Solyc03g113770	3	57875338	57880089	Solyc03g113770	FarmCPU	Pericarp_Area_T	ch3_102	3	57876193	4.55343e-06	FRUIT_SHAPE_DP
319	Solyc03g113800	58268112	58275776	-	ID=mRNA:Solyc03g113800.3.1;Parent=gene:Solyc03g113800.3;Name=Solyc03g113800.3.1;Note=Aldehyde dehydrogenase (AHRD V3.3 *** A0A0K9R405_SPIOL);Dbxref=InterPro:IPR015590,Pfam:PF00171;Ontology_term=GO:0016491,GO:0055114;_AED=0.17;_QI=171|1|0.93|1|0|0|15|251|505;_eAED=0.17	highly similar to ( 738) AT3G48170 | Symbols: ALDH10A9 | ALDH10A9 (Aldehyde dehydrogenase 10A9); 3-chloroallyl aldehyde dehydrogenase | chr3:17797275-17800903 REVERSEhighly similar to ( 757) BADH_SPIOL Betaine-aldehyde dehydrogenase, chloroplast precursor (EC 1.2.1.8) (BADH) - Spinacia oleracea (Spinach) Aldedh PutA PRK03137 PRK09847 gabD gabD2 PRK10090 gabD1 PRK11905 PRK11904 COG4230 putA astD P…	fermentation.aldehyde dehydrogenase	AT3G48170	63849105	63849222	Betaine aldehyde dehydrogenase (AHRD V1 **** D2DEK8_LYCBA); contains Interpro domain(s) IPR015590 Aldehyde dehydrogenase	SL2.40ch03	-	Solyc03g113800	3	57894787	57902443	Solyc03g113800	QTCAT	Pericarp_Area_T	ch3_103	3	57894959	0.00443642	FRUIT_SHAPE_DP
320	Solyc03g113800	58268112	58275776	-	ID=mRNA:Solyc03g113800.3.1;Parent=gene:Solyc03g113800.3;Name=Solyc03g113800.3.1;Note=Aldehyde dehydrogenase (AHRD V3.3 *** A0A0K9R405_SPIOL);Dbxref=InterPro:IPR015590,Pfam:PF00171;Ontology_term=GO:0016491,GO:0055114;_AED=0.17;_QI=171|1|0.93|1|0|0|15|251|505;_eAED=0.17	highly similar to ( 738) AT3G48170 | Symbols: ALDH10A9 | ALDH10A9 (Aldehyde dehydrogenase 10A9); 3-chloroallyl aldehyde dehydrogenase | chr3:17797275-17800903 REVERSEhighly similar to ( 757) BADH_SPIOL Betaine-aldehyde dehydrogenase, chloroplast precursor (EC 1.2.1.8) (BADH) - Spinacia oleracea (Spinach) Aldedh PutA PRK03137 PRK09847 gabD gabD2 PRK10090 gabD1 PRK11905 PRK11904 COG4230 putA astD P…	fermentation.aldehyde dehydrogenase	AT3G48170	63849105	63849222	Betaine aldehyde dehydrogenase (AHRD V1 **** D2DEK8_LYCBA); contains Interpro domain(s) IPR015590 Aldehyde dehydrogenase	SL2.40ch03	-	Solyc03g113800	3	57894787	57902443	Solyc03g113800	QTCAT	Pericarp_Th_T	ch3_103	3	57894959	0.0076686	FRUIT_SHAPE_DP	.
321	Solyc03g113800	58268112	58275776	-	ID=mRNA:Solyc03g113800.3.1;Parent=gene:Solyc03g113800.3;Name=Solyc03g113800.3.1;Note=Aldehyde dehydrogenase (AHRD V3.3 *** A0A0K9R405_SPIOL);Dbxref=InterPro:IPR015590,Pfam:PF00171;Ontology_term=GO:0016491,GO:0055114;_AED=0.17;_QI=171|1|0.93|1|0|0|15|251|505;_eAED=0.17	highly similar to ( 738) AT3G48170 | Symbols: ALDH10A9 | ALDH10A9 (Aldehyde dehydrogenase 10A9); 3-chloroallyl aldehyde dehydrogenase | chr3:17797275-17800903 REVERSEhighly similar to ( 757) BADH_SPIOL Betaine-aldehyde dehydrogenase, chloroplast precursor (EC 1.2.1.8) (BADH) - Spinacia oleracea (Spinach) Aldedh PutA PRK03137 PRK09847 gabD gabD2 PRK10090 gabD1 PRK11905 PRK11904 COG4230 putA astD P…	fermentation.aldehyde dehydrogenase	AT3G48170	63849105	63849222	Betaine aldehyde dehydrogenase (AHRD V1 **** D2DEK8_LYCBA); contains Interpro domain(s) IPR015590 Aldehyde dehydrogenase	SL2.40ch03	-	Solyc03g113800	3	57894787	57902443	Solyc03g113800	FarmCPU	Width_Widest_Pos_L	ch3_113	3	58161111	4.23878e-07	FRUIT_SIZE_DP
322	Solyc03g114370	58794464	58801714	-	ID=mRNA:Solyc03g114370.4.1;Parent=gene:Solyc03g114370.4;Name=Solyc03g114370.4.1;Note=RNA helicase DEAD13;_AED=0.19;_QI=0|1|0.92|1|0|0|13|723|473;_eAED=0.19;Ontology_term=GO:0003676,GO:0005524	highly similar to ( 709) AT3G18600 | Symbols: | DEAD/DEAH box helicase, putative | chr3:6399730-6403013 REVERSEweakly similar to ( 176) DB10_NICSY ATP-dependent RNA helicase-like protein DB10 (EC 3.6.1.-) - Nicotiana sylvestris (Wood tobacco) SrmB DEADc PRK11192 PRK11776 PRK04837 PRK01297 PRK10590 PRK11634 PRK04537 DEAD DEXDc DEXDc HELICc Helicase_C HELICc SL2.30ch03 10F0H1E1IEG 58425702-58432243…	DNA.synthesis/chromatin structure	AT3G18600	#N/A	#N/A	Atp-dependent RNA helicase (AHRD V1 **** B8BY61_THAPS); contains Interpro domain(s) IPR011545 DNA/RNA helicase, DEAD/DEAH box type, N-terminal	SL2.40ch03	-	Solyc03g114370	3	58425202	58432347	Solyc03g114370	FarmCPU	FCO	ch3_122	3	58427436	3.12955e-08	FRUIT_QUALITY	.
323	Solyc03g114370	58794464	58801714	-	ID=mRNA:Solyc03g114370.4.1;Parent=gene:Solyc03g114370.4;Name=Solyc03g114370.4.1;Note=RNA helicase DEAD13;_AED=0.19;_QI=0|1|0.92|1|0|0|13|723|473;_eAED=0.19;Ontology_term=GO:0003676,GO:0005524	highly similar to ( 709) AT3G18600 | Symbols: | DEAD/DEAH box helicase, putative | chr3:6399730-6403013 REVERSEweakly similar to ( 176) DB10_NICSY ATP-dependent RNA helicase-like protein DB10 (EC 3.6.1.-) - Nicotiana sylvestris (Wood tobacco) SrmB DEADc PRK11192 PRK11776 PRK04837 PRK01297 PRK10590 PRK11634 PRK04537 DEAD DEXDc DEXDc HELICc Helicase_C HELICc SL2.30ch03 10F0H1E1IEG 58425702-58432243…	DNA.synthesis/chromatin structure	AT3G18600	#N/A	#N/A	Atp-dependent RNA helicase (AHRD V1 **** B8BY61_THAPS); contains Interpro domain(s) IPR011545 DNA/RNA helicase, DEAD/DEAH box type, N-terminal	SL2.40ch03	-	Solyc03g114370	3	58425202	58432347	Solyc03g114370	FarmCPU	Lat_ext	ch3_122	3	58427436	2.2291e-07	CLIMATE	.
324	Solyc03g114410	58828662	58843354	+	ID=mRNA:Solyc03g114410.3.1;Parent=gene:Solyc03g114410.3;Name=Solyc03g114410.3.1;Note=G patch domain-containing protein TGH (AHRD V3.3 *** A0A1J3DWV0_NOCCA);_AED=0.26;_QI=149|1|0.93|1|0|0|16|326|984;_eAED=0.26;Ontology_term=GO:0003723,GO:0006396	highly similar to ( 742) AT5G23080 | Symbols: TGH | TGH (TOUGH); RNA binding | chr5:7743229-7748892 REVERSE DUF1604 SL2.30ch03 10F0H1E1IEG 58459733-58473948 20101015/09:20:06GMT	RNA.processing	AT5G23080	64406405	64406539	G-patch domain-containing protein (AHRD V1 *-*- C5GVR1_AJEDR); contains Interpro domain(s) IPR011666 Protein of unknown function DUF1604	SL2.40ch03	+	Solyc03g114410	3	58459455	58473996	Solyc03g114410	.	.	.	.	.	.	.	.
325	Solyc03g114440	58866007	58866546	-	ID=mRNA:Solyc03g114440.1.1;Parent=gene:Solyc03g114440.1;Name=Solyc03g114440.1.1;Note=Ethylene-responsive transcription factor (AHRD V3.3 *-* A0A2G2YW81_CAPAN);_AED=0.23;_QI=0|-1|0|1|-1|0|1|0|179;_eAED=0.23;Ontology_term=GO:0003700,GO:0006355	very weakly similar to (80.1) AT5G19790 | Symbols: RAP2.11 | RAP2.11 (related to AP2 11); DNA binding / transcription factor | chr5:6689273-6690034 REVERSEAP2 AP2 SL2.30ch03 10F0H0E0IEG 58497688-58498227 20101015/09:20:06GMT	RNA.regulation of transcription.AP2/EREBP, APETALA2/Ethylene-responsive element binding protein family	AT5G19790	64444360	64444899	Ethylene-responsive transcription factor 3 (AHRD V1 *-*- B6SM68_MAIZE); contains Interpro domain(s) IPR001471 Pathogenesis-related transcriptional factor and ERF, DNA-binding	SL2.40ch03	-	Solyc03g114440	3	58497410	58497949	Solyc03g114440	.	.	.	.	.	.	DEV	AP2
326	Solyc03g114580	58942764	58954287	-	ID=mRNA:Solyc03g114580.4.1;Parent=gene:Solyc03g114580.4;Name=Solyc03g114580.4.1;Note=Uridine kinase (AHRD V3.3 *** A0A200QPY2_9MAGN);_AED=0.31;_QI=308|0.92|0.85|1|0|0|14|81|668;_eAED=0.31;Ontology_term=GO:0005524,GO:0016301	highly similar to ( 744) AT1G73980 | Symbols: | phosphoribulokinase/uridine kinase family protein | chr1:27823953-27827188 REVERSE UMPK_like UMPK PRK05480 Udk SL2.30ch03 10F0H1E1IEG 58573443-58583472 20101015/09:20:06GMT	nucleotide metabolism.salvage.nucleoside kinases.uridine kinase	AT1G73980	64530072	64530144	Uridine kinase (AHRD V1 *-*- C3SA58_BRADI); contains Interpro domain(s) IPR000764 Uridine kinase	SL2.40ch03	-	Solyc03g114580	3	58573165	58583411	Solyc03g114580	QTCAT	BRIX	ch3_128	3	58578164	0.000144461	FRUIT_QUALITY	.
327	Solyc03g114580	58942764	58954287	-	ID=mRNA:Solyc03g114580.4.1;Parent=gene:Solyc03g114580.4;Name=Solyc03g114580.4.1;Note=Uridine kinase (AHRD V3.3 *** A0A200QPY2_9MAGN);_AED=0.31;_QI=308|0.92|0.85|1|0|0|14|81|668;_eAED=0.31;Ontology_term=GO:0005524,GO:0016301	highly similar to ( 744) AT1G73980 | Symbols: | phosphoribulokinase/uridine kinase family protein | chr1:27823953-27827188 REVERSE UMPK_like UMPK PRK05480 Udk SL2.30ch03 10F0H1E1IEG 58573443-58583472 20101015/09:20:06GMT	nucleotide metabolism.salvage.nucleoside kinases.uridine kinase	AT1G73980	64530072	64530144	Uridine kinase (AHRD V1 *-*- C3SA58_BRADI); contains Interpro domain(s) IPR000764 Uridine kinase	SL2.40ch03	-	Solyc03g114580	3	58573165	58583411	Solyc03g114580	QTCAT	Pericarp_Area_T	ch3_128	3	58578164	9.32612e-05	FRUIT_SHAPE_DP	.
328	Solyc03g114580	58942764	58954287	-	ID=mRNA:Solyc03g114580.4.1;Parent=gene:Solyc03g114580.4;Name=Solyc03g114580.4.1;Note=Uridine kinase (AHRD V3.3 *** A0A200QPY2_9MAGN);_AED=0.31;_QI=308|0.92|0.85|1|0|0|14|81|668;_eAED=0.31;Ontology_term=GO:0005524,GO:0016301	highly similar to ( 744) AT1G73980 | Symbols: | phosphoribulokinase/uridine kinase family protein | chr1:27823953-27827188 REVERSE UMPK_like UMPK PRK05480 Udk SL2.30ch03 10F0H1E1IEG 58573443-58583472 20101015/09:20:06GMT	nucleotide metabolism.salvage.nucleoside kinases.uridine kinase	AT1G73980	64530072	64530144	Uridine kinase (AHRD V1 *-*- C3SA58_BRADI); contains Interpro domain(s) IPR000764 Uridine kinase	SL2.40ch03	-	Solyc03g114580	3	58573165	58583411	Solyc03g114580	QTCAT	Pericarp_Th_T	ch3_128	3	58578164	0.00972937	FRUIT_SHAPE_DP	.
329	Solyc03g114580	58942764	58954287	-	ID=mRNA:Solyc03g114580.4.1;Parent=gene:Solyc03g114580.4;Name=Solyc03g114580.4.1;Note=Uridine kinase (AHRD V3.3 *** A0A200QPY2_9MAGN);_AED=0.31;_QI=308|0.92|0.85|1|0|0|14|81|668;_eAED=0.31;Ontology_term=GO:0005524,GO:0016301	highly similar to ( 744) AT1G73980 | Symbols: | phosphoribulokinase/uridine kinase family protein | chr1:27823953-27827188 REVERSE UMPK_like UMPK PRK05480 Udk SL2.30ch03 10F0H1E1IEG 58573443-58583472 20101015/09:20:06GMT	nucleotide metabolism.salvage.nucleoside kinases.uridine kinase	AT1G73980	64530072	64530144	Uridine kinase (AHRD V1 *-*- C3SA58_BRADI); contains Interpro domain(s) IPR000764 Uridine kinase	SL2.40ch03	-	Solyc03g114580	3	58573165	58583411	Solyc03g114580	FarmCPU	Obovoid_L	ch3_128	3	58578164	1.57176e-05	FRUIT_SHAPE_DP
330	Solyc03g114830	59120397	59126936	-	ID=mRNA:Solyc03g114830.3.1;Parent=gene:Solyc03g114830.3;Name=Solyc03g114830.3.1;Note=FRUITFULL-like MADS-box 2;_AED=0.39;_QI=123|1|0.87|1|0|0|8|450|275;_eAED=0.39;Ontology_term=GO:0003700,GO:0005634,GO:0006355	moderately similar to ( 264) AT5G60910 | Symbols: FUL, AGL8 | AGL8 (AGAMOUS-LIKE 8) | chr5:24519962-24522160 REVERSEmoderately similar to ( 338) AGL8_SOLTU Agamous-like MADS-box protein AGL8 homolog (POTM1-1) - Solanum tuberosum (Potato) MADS_MEF2_like MADS K-box MADS MADS_SRF_like SRF-TF SL2.30ch03 10F1H1E1IEG 58752533-58758410 20101015/09:20:06GMT	RNA.regulation of transcription.MADS box transcription factor family	AT5G60910	64704898	64705082	MADS box transcription factor (AHRD V1 ***- Q9SBQ1_PETHY); contains Interpro domain(s) IPR002487 Transcription factor, K-box	SL2.40ch03	-	Solyc03g114830	3	58752013	58758339	Solyc03g114830	.	.	.	.	.	.	FRUIT	FRUITFULL-like MADS BOX 2
331	Solyc03g114840	59136281	59142609	-	ID=mRNA:Solyc03g114840.3.1;Parent=gene:Solyc03g114840.3;Name=Solyc03g114840.3.1;Note=MADS-box protein 1;_AED=0.33;_QI=204|1|0.87|1|0|0|8|302|246;_eAED=0.33;Ontology_term=GO:0003700,GO:0005634,GO:0006355	moderately similar to ( 239) AT2G03710 | Symbols: AGL3, SEP4 | SEP4 (SEPALLATA4); DNA binding | chr2:1129619-1131239 FORWARDmoderately similar to ( 270) CMB1_DIACA MADS-box protein CMB1 - Dianthus caryophyllus (Carnation) (Clove pink) MADS_MEF2_like MADS MADS K-box MADS_SRF_like SRF-TF SL2.30ch03 10F1H1E1IEG 58768253-58774065 20101015/09:20:06GMT	RNA.regulation of transcription.MADS box transcription factor family	AT2G03710	64720553	64720737	MADS box transcription factor 11 (AHRD V1 **** D9IFM5_ONCHC); contains Interpro domain(s) IPR002100 Transcription factor, MADS-box IPR002487 Transcription factor, K-box	SL2.40ch03	-	Solyc03g114840	3	58767673	58773979	Solyc03g114840	.	.	.	.	.	.	PHENOLOGY	EJ2 ( ENHANCER-OF-JOINTLESS2) in Arabidopsis of SEP4
332	Solyc03g114940	59217389	59219730	-	ID=mRNA:Solyc03g114940.3.1;Parent=gene:Solyc03g114940.3;Name=Solyc03g114940.3.1;Note=Cytochrome P450 (AHRD V3.3 *** A0A200PRH8_9MAGN);Dbxref=InterPro:IPR001128,Pfam:PF00067;Ontology_term=GO:0005506,GO:0016705,GO:0020037,GO:0055114;_AED=0.24;_QI=110|1|0|1|0|0|2|288|516;_eAED=0.24	highly similar to ( 637) AT1G13710 | Symbols: CYP78A5 | CYP78A5 (cytochrome P450, family 78, subfamily A, polypeptide 5); oxygen binding | chr1:4702929-4704589 REVERSEmoderately similar to ( 479) C78A3_SOYBN Cytochrome P450 78A3 (EC 1.14.-.-) - Glycine max (Soybean) p450 CypX SL2.30ch03 10F0H1E1IEG 58849989-58851932 20101015/09:20:06GMT	misc.cytochrome P450	AT1G13710	64797660	64798604	Cytochrome P450	SL2.40ch03	-	Solyc03g114940	3	58849423	58851764	Solyc03g114940	.	.	.	.	.	.	FRUIT	Cytochrome P450 FW3.2
333	Solyc03g115000	59272513	59278838	+	ID=mRNA:Solyc03g115000.3.1;Parent=gene:Solyc03g115000.3;Name=Solyc03g115000.3.1;Note=protein LONGIFOLIA 1-like (AHRD V3.3 *** A0A2I4EZQ4_9ROSI);_AED=0.15;_QI=204|1|1|1|0|0|6|283|1092;_eAED=0.15	highly similar to ( 533) AT1G74160 | Symbols: | similar to unknown protein [Arabidopsis thaliana] (TAIR:AT1G18620.2); similar to unknown protein [Arabidopsis thaliana] (TAIR:AT1G18620.1); similar to unnamed protein product [Vitis vinifera] (GB:CAO49165.1) | chr1:27890825-27894812 FORWARD SL2.30ch03 10F0H1E1IEG 58905868-58910870 20101015/09:20:06GMT	not assigned.unknown	AT1G74160	64852540	64852693	AT1G74160 protein (Fragment) (AHRD V1 *-*- B9DHP4_ARATH)	SL2.40ch03	+	Solyc03g115000	3	58905590	58910756	Solyc03g115000	.	.	.	.	.	.	FRUIT	SlTRM3/4 LONGIFOLIA 1-like
334	Solyc03g115730	59785563	59786695	+	ID=mRNA:Solyc03g115730.3.1;Parent=gene:Solyc03g115730.3;Name=Solyc03g115730.3.1;Note=Unknown protein;_AED=0.13;_QI=137|1|0|1|0|0|2|170|244;_eAED=0.13	SL2.30ch03 10F0H0E0IEG 59416226-59417045 20101015/09:20:06GMT	not assigned.unknown	.	65362898	65363542	Unknown Protein (AHRD V1)	SL2.40ch03	+	Solyc03g115730	3	59415805	59416937	Solyc03g115730	FarmCPU	bio15	ch3_156	3	59418148	4.27811e-06	CLIMATE	.
335	Solyc03g115940	59935214	59937912	-	ID=mRNA:Solyc03g115940.4.1;Parent=gene:Solyc03g115940.4;Name=Solyc03g115940.4.1;Note=Dof zinc finger protein (AHRD V3.3 *** A0A2K3MQ38_TRIPR);_AED=0.04;_QI=0|1|1|1|0|0|2|408|551;_eAED=0.04;Ontology_term=GO:0003677,GO:0006355	moderately similar to ( 253) AT3G47500 | Symbols: CDF3 | CDF3 (CYCLING DOF FACTOR 3); DNA binding / protein binding / transcription factor | chr3:17515261-17516949 REVERSEvery weakly similar to (97.4) MNB1A_MAIZE Dof zinc finger protein MNB1A - Zea mays (Maize)zf-Dof SL2.30ch03 10F0H1E1IEG 59567362-59569502 20101015/09:20:06GMT	RNA.regulation of transcription.C2C2(Zn) DOF zinc finger family	AT3G47500	65515914	65516174	Dof zinc finger protein (AHRD V1 ***- C4B6D7_IPOBA); contains Interpro domain(s) IPR003851 Zinc finger, Dof-type	SL2.40ch03	-	Solyc03g115940	3	59566770	59569400	Solyc03g115940	.	.	.	.	.	.	DOF	DOF
336	Solyc03g116610	60405516	60408701	-	ID=mRNA:Solyc03g116610.3.1;Parent=gene:Solyc03g116610.3;Name=Solyc03g116610.3.1;Note=Ethylene-responsive transcription factor WIN1 (AHRD V3.3 *** A0A1U8G4C9_CAPAN);_AED=0.20;_QI=355|1|1|1|0|0|3|149|202;_eAED=0.20;Ontology_term=GO:0003700,GO:0006355	weakly similar to ( 177) AT1G15360 | Symbols: SHN1, WIN1 | SHN1/WIN1 (SHINE1); DNA binding / transcription factor | chr1:5283604-5284501 FORWARDAP2 AP2 SL2.30ch03 10F0H1E1IEG 60005451-60006178 20101015/09:20:06GMT	RNA.regulation of transcription.AP2/EREBP, APETALA2/Ethylene-responsive element binding protein family	AT1G15360	65952771	65952850	Ethylene-responsive transcription factor 7 (AHRD V1 *-** ERF83_ARATH); contains Interpro domain(s) IPR001471 Pathogenesis-related transcriptional factor and ERF, DNA-binding	SL2.40ch03	-	Solyc03g116610	3	60004948	60006047	Solyc03g116610	.	.	.	.	.	.	DEV	AP2 SlERF.H3
337	Solyc03g117040	60749954	60756041	-	ID=mRNA:Solyc03g117040.3.1;Parent=gene:Solyc03g117040.3;Name=Solyc03g117040.3.1;Note=XH/XS domain-containing protein (AHRD V3.3 *** A0A2U1NJY3_ARTAN);_AED=0.20;_QI=227|1|0.85|1|0|0|7|261|634;_eAED=0.20;Ontology_term=GO:0031047	moderately similar to ( 389) AT1G15910 | Symbols: | XH/XS domain-containing protein / XS zinc finger domain-containing protein | chr1:5465945-5468717 FORWARDXH XS SL2.30ch03 10F1H1E1IEG 60351678-60355020 20101015/09:20:06GMT	RNA.regulation of transcription.putative transcription regulator	AT1G15910	#N/A	#N/A	X1 (Fragment) (AHRD V1 ***- Q3T7E6_ZEAMM); contains Interpro domain(s) IPR005379 Region of unknown function XH	SL2.40ch03	-	Solyc03g117040	3	60351139	60357181	Solyc03g117040	.	.	.	.	.	.	.	.
338	Solyc03g117120	60818468	60826180	-	ID=mRNA:Solyc03g117120.4.1;Parent=gene:Solyc03g117120.4;Name=Solyc03g117120.4.1;Note=Nuclear pore complex protein NUP96 (AHRD V3.3 *** A0A1U8FUU9_CAPAN);_AED=0.21;_QI=182|0.83|0.57|1|0|0|7|323|1012;_eAED=0.21;Ontology_term=GO:0005643,GO:0006913,GO:0017056	nearly identical (1164) AT1G80680 | Symbols: SAR3, MOS3, PRE | MOS3/PRE/SAR3 (SUPPRESSOR OF AUXIN RESISTANCE3); porin | chr1:30329111-30333381 FORWARD Nucleoporin2 SL2.30ch03 10F0H1E1IEG 60419791-60426780 20101015/09:20:06GMT	protein.targeting.nucleus	AT1G80680	#N/A	#N/A	Nucleoporin (Fragment) (AHRD V1 *--- Q677F1_HYAOR); contains Interpro domain(s) IPR007230 Peptidase S59, nucleoporin	SL2.40ch03	-	Solyc03g117120	3	60419258	60426888	Solyc03g117120	.	.	.	.	.	.	.	.
339	Solyc03g117120	60818468	60826180	-	ID=mRNA:Solyc03g117120.4.1;Parent=gene:Solyc03g117120.4;Name=Solyc03g117120.4.1;Note=Nuclear pore complex protein NUP96 (AHRD V3.3 *** A0A1U8FUU9_CAPAN);_AED=0.21;_QI=182|0.83|0.57|1|0|0|7|323|1012;_eAED=0.21;Ontology_term=GO:0005643,GO:0006913,GO:0017056	nearly identical (1164) AT1G80680 | Symbols: SAR3, MOS3, PRE | MOS3/PRE/SAR3 (SUPPRESSOR OF AUXIN RESISTANCE3); porin | chr1:30329111-30333381 FORWARD Nucleoporin2 SL2.30ch03 10F0H1E1IEG 60419791-60426780 20101015/09:20:06GMT	protein.targeting.nucleus	AT1G80680	#N/A	#N/A	Nucleoporin (Fragment) (AHRD V1 *--- Q677F1_HYAOR); contains Interpro domain(s) IPR007230 Peptidase S59, nucleoporin	SL2.40ch03	-	Solyc03g117120	3	60419258	60426888	Solyc03g117120	.	.	.	.	.	.	.	.
340	Solyc03g117230	60878992	60879750	-	ID=mRNA:Solyc03g117230.1.1;Parent=gene:Solyc03g117230.1;Name=Solyc03g117230.1.1;Note=Ethylene-responsive transcription factor (AHRD V3.3 *** A0A2G2WQP9_CAPBA);_AED=0.21;_QI=0|-1|0|1|-1|0|1|0|252;_eAED=0.21;Ontology_term=GO:0003700,GO:0006355	very weakly similar to (92.4) AT1G80580 | Symbols: | ethylene-responsive element-binding family protein | chr1:30298450-30299220 FORWARDAP2 AP2 SL2.30ch03 10F0H0E0IEG 60481041-60481799 20101015/09:20:06GMT	RNA.regulation of transcription.AP2/EREBP, APETALA2/Ethylene-responsive element binding protein family	AT1G80580	66427713	66428471	Ethylene responsive transcription factor 12 (AHRD V1 *-*- C0J9I3_9ROSA); contains Interpro domain(s) IPR001471 Pathogenesis-related transcriptional factor and ERF, DNA-binding	SL2.40ch03	-	Solyc03g117230	3	60480763	60481521	Solyc03g117230	.	.	.	.	.	.	DEV	AP2
341	Solyc03g117720	61225726	61229985	+	ID=mRNA:Solyc03g117720.3.1;Parent=gene:Solyc03g117720.3;Name=Solyc03g117720.3.1;Note=AP2-like ethylene-responsive transcription factor (AHRD V3.3 *** A0A2G3A2R5_CAPAN);_AED=0.27;_QI=0|1|0.75|1|0|0|8|65|371;_eAED=0.27;Ontology_term=GO:0003700,GO:0006355	moderately similar to ( 274) AT1G16060 | Symbols: | ovule development protein, putative | chr1:5508557-5511603 FORWARDmoderately similar to ( 212) BBM1_BRANA Protein BABY BOOM 1 (BnBBM1) - Brassica napus (Rape)AP2 AP2 SL2.30ch03 10F0H1E0IEG 60828455-60832649 20101015/09:20:06GMT	RNA.regulation of transcription.AP2/EREBP, APETALA2/Ethylene-responsive element binding protein family	AT1G16060	66775127	66775314	AP2-like ethylene-responsive transcription factor At1g16060 (AHRD V1 ***- AP2L1_ARATH); contains Interpro domain(s) IPR001471 Pathogenesis-related transcriptional factor and ERF, DNA-binding	SL2.40ch03	+	Solyc03g117720	3	60828177	60832436	Solyc03g117720	.	.	.	.	.	.	DEV	AP2
342	Solyc03g117760	61247450	61248135	-	ID=mRNA:Solyc03g117760.4.1;Parent=gene:Solyc03g117760.4;Name=Solyc03g117760.4.1;Note=Unknown protein;_AED=0.33;_QI=45|0|0|1|0|0|2|318|73;_eAED=1.00	SL2.30ch03 10F0H0E0IEG 60850506-60850720 20101015/09:20:06GMT	not assigned.unknown	.	#N/A	#N/A	Unknown Protein (AHRD V1)	SL2.40ch03	-	Solyc03g117760	3	60849902	60850763	Solyc03g117760	.	.	.	.	.	.	.	.
343	Solyc03g117760	61247450	61248135	-	ID=mRNA:Solyc03g117760.4.1;Parent=gene:Solyc03g117760.4;Name=Solyc03g117760.4.1;Note=Unknown protein;_AED=0.33;_QI=45|0|0|1|0|0|2|318|73;_eAED=1.00	SL2.30ch03 10F0H0E0IEG 60850506-60850720 20101015/09:20:06GMT	not assigned.unknown	.	#N/A	#N/A	Unknown Protein (AHRD V1)	SL2.40ch03	-	Solyc03g117760	3	60849902	60850763	Solyc03g117760	FarmCPU	bio14	ch3_212	3	60850262	1.6454e-17	CLIMATE	.
344	Solyc03g117760	61247450	61248135	-	ID=mRNA:Solyc03g117760.4.1;Parent=gene:Solyc03g117760.4;Name=Solyc03g117760.4.1;Note=Unknown protein;_AED=0.33;_QI=45|0|0|1|0|0|2|318|73;_eAED=1.00	SL2.30ch03 10F0H0E0IEG 60850506-60850720 20101015/09:20:06GMT	not assigned.unknown	.	#N/A	#N/A	Unknown Protein (AHRD V1)	SL2.40ch03	-	Solyc03g117760	3	60849902	60850763	Solyc03g117760	FarmCPU	bio17	ch3_212	3	60850262	4.55045e-15	CLIMATE	.
345	Solyc03g117870	61331502	61335276	-	ID=mRNA:Solyc03g117870.3.1;Parent=gene:Solyc03g117870.3;Name=Solyc03g117870.3.1;Note=4-coumarate:CoA ligase (AHRD V3.3 *** Q42879_LITER);Dbxref=InterPro:IPR000873,Pfam:PF00501;Ontology_term=GO:0003824;_AED=0.08;_QI=250|1|0.6|1|0|0|5|305|545;_eAED=0.08	highly similar to ( 792) AT3G21240 | Symbols: AT4CL2, 4CL2 | 4CL2 (4-coumarate:CoA ligase 2); 4-coumarate-CoA ligase | chr3:7454503-7457320 REVERSEnearly identical (1053) 4CL1_SOLTU 4-coumarate--CoA ligase 1 (EC 6.2.1.12) (4CL 1) (4-coumaroyl-CoA synthase 1) - Solanum tuberosum (Potato) CaiC AMP-binding PRK08316 PRK08315 Acs PRK07770 PRK06187 PRK05605 PRK07656 PRK08314 PRK06710 PRK03640 PRK07684 …	secondary metabolism.phenylpropanoids.lignin biosynthesis.4CL	AT3G21240	66883442	66884443	4-coumarate CoA ligase (AHRD V1 **** Q0GZS1_9BORA); contains Interpro domain(s) IPR000873 AMP-dependent synthetase and ligase	SL2.40ch03	-	Solyc03g117870	3	60933969	60937576	Solyc03g117870	FarmCPU	LWI	ch3_223	3	60934835	7.47672e-06	LEAF_TRAIT
346	Solyc03g118160	61559296	61561252	+	ID=mRNA:Solyc03g118160.3.1;Parent=gene:Solyc03g118160.3;Name=Solyc03g118160.3.1;Note=falsiflora;_AED=0.35;_QI=448|0.16|0|0.57|0|0|7|587|31;_eAED=0.37	moderately similar to ( 320) AT5G61850 | Symbols: LFY3, LFY | LFY (LEAFY); transcription factor | chr5:24861521-24864159 FORWARDmoderately similar to ( 444) FLO_ANTMA Floricaula protein - Antirrhinum majus (Garden snapdragon)FLO_LFY SL2.30ch03 10F0H1E0IEG 61162727-61164682 20101015/09:20:06GMT	development.unspecified	AT5G61850	67109399	67109873	FLORICAULA/LEAFY-like protein (AHRD V1 ***- Q9LDP5_SOLLC); contains Interpro domain(s) IPR002910 Floricaula/leafy protein	SL2.40ch03	+	Solyc03g118160	3	61162449	61164404	Solyc03g118160	.	.	.	.	.	.	PHENOLOGY/INFLORESCENCE	falsiflora
347	Solyc03g118190	61583119	61584458	-	ID=mRNA:Solyc03g118190.4.1;Parent=gene:Solyc03g118190.4;Name=Solyc03g118190.4.1;Note=Ethylene-responsive transcription factor (AHRD V3.3 *** A0A2G3CZ32_CAPCH);_AED=0.10;_QI=240|1|0|1|0|0|2|240|244;_eAED=0.10;Ontology_term=GO:0003700,GO:0006355	very weakly similar to ( 100) AT5G61890 | Symbols: | AP2 domain-containing transcription factor family protein | chr5:24869865-24870970 REVERSEAP2 AP2 SL2.30ch03 10F0H1E0IEG 61186787-61187646 20101015/09:20:06GMT	RNA.regulation of transcription.AP2/EREBP, APETALA2/Ethylene-responsive element binding protein family	AT5G61890	67134087	67134318	Ethylene responsive transcription factor 2a (AHRD V1 *-*- C0J9I7_9ROSA); contains Interpro domain(s) IPR001471 Pathogenesis-related transcriptional factor and ERF, DNA-binding	SL2.40ch03	-	Solyc03g118190	3	61186269	61187609	Solyc03g118190	QTCAT	FL.W	ch3_234	3	61187228	0.0204245	FRUIT_SHAPE_CP	.
348	Solyc03g118190	61583119	61584458	-	ID=mRNA:Solyc03g118190.4.1;Parent=gene:Solyc03g118190.4;Name=Solyc03g118190.4.1;Note=Ethylene-responsive transcription factor (AHRD V3.3 *** A0A2G3CZ32_CAPCH);_AED=0.10;_QI=240|1|0|1|0|0|2|240|244;_eAED=0.10;Ontology_term=GO:0003700,GO:0006355	very weakly similar to ( 100) AT5G61890 | Symbols: | AP2 domain-containing transcription factor family protein | chr5:24869865-24870970 REVERSEAP2 AP2 SL2.30ch03 10F0H1E0IEG 61186787-61187646 20101015/09:20:06GMT	RNA.regulation of transcription.AP2/EREBP, APETALA2/Ethylene-responsive element binding protein family	AT5G61890	67134087	67134318	Ethylene responsive transcription factor 2a (AHRD V1 *-*- C0J9I7_9ROSA); contains Interpro domain(s) IPR001471 Pathogenesis-related transcriptional factor and ERF, DNA-binding	SL2.40ch03	-	Solyc03g118190	3	61186269	61187609	Solyc03g118190	QTCAT	V.Asymmetry_L	ch3_234	3	61187228	1.03218e-07	FRUIT_SHAPE_DP	ERF
349	Solyc03g118190	61583119	61584458	-	ID=mRNA:Solyc03g118190.4.1;Parent=gene:Solyc03g118190.4;Name=Solyc03g118190.4.1;Note=Ethylene-responsive transcription factor (AHRD V3.3 *** A0A2G3CZ32_CAPCH);_AED=0.10;_QI=240|1|0|1|0|0|2|240|244;_eAED=0.10;Ontology_term=GO:0003700,GO:0006355	very weakly similar to ( 100) AT5G61890 | Symbols: | AP2 domain-containing transcription factor family protein | chr5:24869865-24870970 REVERSEAP2 AP2 SL2.30ch03 10F0H1E0IEG 61186787-61187646 20101015/09:20:06GMT	RNA.regulation of transcription.AP2/EREBP, APETALA2/Ethylene-responsive element binding protein family	AT5G61890	67134087	67134318	Ethylene responsive transcription factor 2a (AHRD V1 *-*- C0J9I7_9ROSA); contains Interpro domain(s) IPR001471 Pathogenesis-related transcriptional factor and ERF, DNA-binding	SL2.40ch03	-	Solyc03g118190	3	61186269	61187609	Solyc03g118190	FarmCPU	FWG	ch3_234	3	61187228	2.59467e-07	FRUIT_SIZE_CP
350	Solyc03g118190	61583119	61584458	-	ID=mRNA:Solyc03g118190.4.1;Parent=gene:Solyc03g118190.4;Name=Solyc03g118190.4.1;Note=Ethylene-responsive transcription factor (AHRD V3.3 *** A0A2G3CZ32_CAPCH);_AED=0.10;_QI=240|1|0|1|0|0|2|240|244;_eAED=0.10;Ontology_term=GO:0003700,GO:0006355	very weakly similar to ( 100) AT5G61890 | Symbols: | AP2 domain-containing transcription factor family protein | chr5:24869865-24870970 REVERSEAP2 AP2 SL2.30ch03 10F0H1E0IEG 61186787-61187646 20101015/09:20:06GMT	RNA.regulation of transcription.AP2/EREBP, APETALA2/Ethylene-responsive element binding protein family	AT5G61890	67134087	67134318	Ethylene responsive transcription factor 2a (AHRD V1 *-*- C0J9I7_9ROSA); contains Interpro domain(s) IPR001471 Pathogenesis-related transcriptional factor and ERF, DNA-binding	SL2.40ch03	-	Solyc03g118190	3	61186269	61187609	Solyc03g118190	FarmCPU	FWI	ch3_234	3	61187228	9.42289e-12	FRUIT_SIZE_CP
351	Solyc03g118190	61583119	61584458	-	ID=mRNA:Solyc03g118190.4.1;Parent=gene:Solyc03g118190.4;Name=Solyc03g118190.4.1;Note=Ethylene-responsive transcription factor (AHRD V3.3 *** A0A2G3CZ32_CAPCH);_AED=0.10;_QI=240|1|0|1|0|0|2|240|244;_eAED=0.10;Ontology_term=GO:0003700,GO:0006355	very weakly similar to ( 100) AT5G61890 | Symbols: | AP2 domain-containing transcription factor family protein | chr5:24869865-24870970 REVERSEAP2 AP2 SL2.30ch03 10F0H1E0IEG 61186787-61187646 20101015/09:20:06GMT	RNA.regulation of transcription.AP2/EREBP, APETALA2/Ethylene-responsive element binding protein family	AT5G61890	67134087	67134318	Ethylene responsive transcription factor 2a (AHRD V1 *-*- C0J9I7_9ROSA); contains Interpro domain(s) IPR001471 Pathogenesis-related transcriptional factor and ERF, DNA-binding	SL2.40ch03	-	Solyc03g118190	3	61186269	61187609	Solyc03g118190	FarmCPU	Perimeter_T	ch3_234	3	61187228	2.60038e-06	FRUIT_SIZE_DP
352	Solyc03g118190	61583119	61584458	-	ID=mRNA:Solyc03g118190.4.1;Parent=gene:Solyc03g118190.4;Name=Solyc03g118190.4.1;Note=Ethylene-responsive transcription factor (AHRD V3.3 *** A0A2G3CZ32_CAPCH);_AED=0.10;_QI=240|1|0|1|0|0|2|240|244;_eAED=0.10;Ontology_term=GO:0003700,GO:0006355	very weakly similar to ( 100) AT5G61890 | Symbols: | AP2 domain-containing transcription factor family protein | chr5:24869865-24870970 REVERSEAP2 AP2 SL2.30ch03 10F0H1E0IEG 61186787-61187646 20101015/09:20:06GMT	RNA.regulation of transcription.AP2/EREBP, APETALA2/Ethylene-responsive element binding protein family	AT5G61890	67134087	67134318	Ethylene responsive transcription factor 2a (AHRD V1 *-*- C0J9I7_9ROSA); contains Interpro domain(s) IPR001471 Pathogenesis-related transcriptional factor and ERF, DNA-binding	SL2.40ch03	-	Solyc03g118190	3	61186269	61187609	Solyc03g118190	FarmCPU	V.Asymmetry_L	ch3_234	3	61187228	1.10424e-05	FRUIT_SHAPE_DP
353	Solyc03g118240	61610155	61612153	-	ID=mRNA:Solyc03g118240.4.1;Parent=gene:Solyc03g118240.4;Name=Solyc03g118240.4.1;Note=Magnesium-protoporphyrin IX methyltransferase (AHRD V3.3 *** A0A1P8B4G1_ARATH);_AED=0.29;_QI=0|1|0.5|1|0|0|2|243|344;_eAED=0.29;Ontology_term=GO:0015995,GO:0046406	moderately similar to ( 405) AT4G25080 | Symbols: CHLM | CHLM (MAGNESIUM-PROTOPORPHYRIN IX METHYLTRANSFERASE) | chr4:12877226-12878138 FORWARD PRK07580 Mg-por_mtran_C UbiG SL2.30ch03 10F0H1E1IEG 61214637-61216341 20101015/09:20:06GMT	tetrapyrrole synthesis.magnesium protoporphyrin IX methyltransferase	AT4G25080	67162438	67163013	Magnesium-protoporphyrin ix methyltransferase (AHRD V1 **** D7MGJ7_ARALY); contains Interpro domain(s) IPR010251 Magnesium protoporphyrin O-methyltransferase	SL2.40ch03	-	Solyc03g118240	3	61214116	61216115	Solyc03g118240	QTCAT	FL.W	ch3_235	3	61215903	0.0204245	FRUIT_SHAPE_CP	.
354	Solyc03g118340	61693070	61699244	-	ID=mRNA:Solyc03g118340.3.1;Parent=gene:Solyc03g118340.3;Name=Solyc03g118340.3.1;Note=ATP-dependent Clp protease ATP-binding subunit ClpC (AHRD V3.3 *** A0A327YAA3_9BACI);_AED=0.36;_QI=148|1|1|1|0|0|10|466|926;_eAED=0.36;Ontology_term=GO:0005524	nearly identical (1316) AT5G50920 | Symbols: ATHSP93-V, HSP93-V, CLPC, DCA1, CLPC1 | CLPC (HEAT SHOCK PROTEIN 93-V); ATP binding / ATPase | chr5:20732936-20737026 REVERSEnearly identical (1342) CLPC_PEA ATP-dependent Clp protease ATP-binding subunit clpC homolog, chloroplast precursor - Pisum sativum (Garden pea) clpC clpA PRK10865 clpA AAA_2 SL2.30ch03 10F0H1E1IEG 61299262-61303794 20101015/09:2…	protein.degradation.serine protease	AT5G50920	67249896	67250466	ATP-dependent clp protease ATP-binding subunit (AHRD V1 **-* Q85G08_CYAME); contains Interpro domain(s) IPR013093 ATPase associated with various cellular activities, AAA-2	SL2.40ch03	-	Solyc03g118340	3	61298619	61303516	Solyc03g118340	.	.	.	.	.	.	.	.
355	Solyc03g118340	61693070	61699244	-	ID=mRNA:Solyc03g118340.3.1;Parent=gene:Solyc03g118340.3;Name=Solyc03g118340.3.1;Note=ATP-dependent Clp protease ATP-binding subunit ClpC (AHRD V3.3 *** A0A327YAA3_9BACI);_AED=0.36;_QI=148|1|1|1|0|0|10|466|926;_eAED=0.36;Ontology_term=GO:0005524	nearly identical (1316) AT5G50920 | Symbols: ATHSP93-V, HSP93-V, CLPC, DCA1, CLPC1 | CLPC (HEAT SHOCK PROTEIN 93-V); ATP binding / ATPase | chr5:20732936-20737026 REVERSEnearly identical (1342) CLPC_PEA ATP-dependent Clp protease ATP-binding subunit clpC homolog, chloroplast precursor - Pisum sativum (Garden pea) clpC clpA PRK10865 clpA AAA_2 SL2.30ch03 10F0H1E1IEG 61299262-61303794 20101015/09:2…	protein.degradation.serine protease	AT5G50920	67249896	67250466	ATP-dependent clp protease ATP-binding subunit (AHRD V1 **-* Q85G08_CYAME); contains Interpro domain(s) IPR013093 ATPase associated with various cellular activities, AAA-2	SL2.40ch03	-	Solyc03g118340	3	61298619	61303516	Solyc03g118340	.	.	.	.	.	.	.	.
356	Solyc03g118350	61700265	61707917	-	ID=mRNA:Solyc03g118350.4.1;Parent=gene:Solyc03g118350.4;Name=Solyc03g118350.4.1;Note=Dual specificity protein phosphatase PHS1 (AHRD V3.3 *** A0A2G3CZP6_CAPCH);_AED=0.26;_QI=242|1|0.90|1|0|0|11|352|925;_eAED=0.26;Ontology_term=GO:0008138,GO:0016311	nearly identical (1058) AT5G23720 | Symbols: PHS1 | PHS1 (PROPYZAMIDE-HYPERSENSITIVE 1); protein tyrosine/serine/threonine phosphatase | chr5:7998509-8002597 FORWARD Act-Frag_cataly DSPc DSPc DSPc SL2.30ch03 10F0H1E1IEG 61306343-61313401 20101015/09:20:06GMT	protein.postranslational modification	AT5G23720	67260035	67260073	Dual specificity protein phosphatase (AHRD V1 *-** D7L3D2_ARALY); contains Interpro domain(s) IPR015275 Actin-fragmin kinase, catalytic	SL2.40ch03	-	Solyc03g118350	3	61305752	61313365	Solyc03g118350	.	.	.	.	.	.	.	.
357	Solyc03g118350	61700265	61707917	-	ID=mRNA:Solyc03g118350.4.1;Parent=gene:Solyc03g118350.4;Name=Solyc03g118350.4.1;Note=Dual specificity protein phosphatase PHS1 (AHRD V3.3 *** A0A2G3CZP6_CAPCH);_AED=0.26;_QI=242|1|0.90|1|0|0|11|352|925;_eAED=0.26;Ontology_term=GO:0008138,GO:0016311	nearly identical (1058) AT5G23720 | Symbols: PHS1 | PHS1 (PROPYZAMIDE-HYPERSENSITIVE 1); protein tyrosine/serine/threonine phosphatase | chr5:7998509-8002597 FORWARD Act-Frag_cataly DSPc DSPc DSPc SL2.30ch03 10F0H1E1IEG 61306343-61313401 20101015/09:20:06GMT	protein.postranslational modification	AT5G23720	67260035	67260073	Dual specificity protein phosphatase (AHRD V1 *-** D7L3D2_ARALY); contains Interpro domain(s) IPR015275 Actin-fragmin kinase, catalytic	SL2.40ch03	-	Solyc03g118350	3	61305752	61313365	Solyc03g118350	.	.	.	.	.	.	.	.
358	Solyc03g118440	61769856	61771402	+	ID=mRNA:Solyc03g118440.3.1;Parent=gene:Solyc03g118440.3;Name=Solyc03g118440.3.1;Note=knotted 1-binding protein (AHRD V3.3 *** AT5G03050.2);_AED=0.41;_QI=122|1|0.6|1|0|0|5|10|133;_eAED=0.41	very weakly similar to (94.4) AT5G03050 | Symbols: | similar to hypothetical protein [Vitis vinifera] (GB:CAN67127.1) | chr5:715301-715982 REVERSE SL2.30ch03 10F0H1E0IEG 61376165-61376919 20101015/09:20:06GMT	not assigned.unknown	AT5G03050	67322837	67322884	Knotted 1-binding protein 36 (AHRD V1 ***- A0S861_TOBAC)	SL2.40ch03	+	Solyc03g118440	3	61375887	61376641	Solyc03g118440	.	.	.	.	.	.	LEAF_TRAIT	Knotted 1-binding protein 36 (AHRD V1 ***- A0S861_TOBAC)
359	Solyc03g118740	62014572	62018331	+	ID=mRNA:Solyc03g118740.3.1;Parent=gene:Solyc03g118740.3;Name=Solyc03g118740.3.1;Note=SlPIN1;Dbxref=InterPro:IPR004776,Pfam:PF03547;Ontology_term=GO:0016021,GO:0055085;_AED=0.09;_QI=353|1|1|1|0|0|6|327|611;_eAED=0.09	highly similar to ( 867) AT1G73590 | Symbols: ATPIN1, PIN1 | PIN1 (PIN-FORMED 1); transporter | chr1:27663433-27666537 FORWARDhighly similar to ( 849) PIN1C_ORYSA Probable auxin efflux carrier component 1c (OsPIN1c) - Oryza sativa (Rice)Mem_trans SL2.30ch03 10F0H1E0IEG 61621497-61624575 20101015/09:20:06GMT	hormone metabolism.auxin.signal transduction	AT1G73590	67568169	67569366	Auxin efflux carrier (AHRD V1 ***- Q71T12_MOMCH); contains Interpro domain(s) IPR014024 Auxin efflux carrier, subgroup	SL2.40ch03	+	Solyc03g118740	3	61621010	61624524	Solyc03g118740	.	.	.	.	.	.	DEV	AP2/ERF
360	Solyc03g118770	62042840	62045203	-	ID=mRNA:Solyc03g118770.4.1;Parent=gene:Solyc03g118770.4;Name=Solyc03g118770.4.1;Note=WUSCHEL-related homeobox 6 (AHRD V3.3 *** A0A2G3A315_CAPAN);_AED=0.62;_QI=0|0.66|0.25|1|0|0|4|148|393;_eAED=0.62;Ontology_term=GO:0003677	weakly similar to ( 163) AT3G18010 | Symbols: WOX1 | WOX1 (WUSCHEL RELATED HOMEOBOX 1); transcription factor | chr3:6161161-6163189 REVERSEvery weakly similar to (98.6) WUS_ANTMA Protein WUSCHEL (Protein ROSULATA) - Antirrhinum majus (Garden snapdragon) SL2.30ch03 10F0H1E1IEG 61649552-61651766 20101015/09:20:06GMT	RNA.regulation of transcription.HB,Homeobox transcription factor family	AT3G18010	67598264	67598438	WUSCHEL-related homeobox-containing protein 4 (AHRD V1 *-*- C0LAL8_9MAGN); contains Interpro domain(s) IPR001356 Homeobox	SL2.40ch03	-	Solyc03g118770	3	61649126	61651488	Solyc03g118770	.	.	.	.	.	.	FRUIT	WUSCHEL-related homeobox-containing protein 4 (AHRD V1 *-*- C0LAL8_9MAGN); contains Interpro domain(s) IPR001356 Homeobox
361	Solyc03g118800	62063844	62068049	+	ID=mRNA:Solyc03g118800.3.1;Parent=gene:Solyc03g118800.3;Name=Solyc03g118800.3.1;Note=RNA binding protein (AHRD V3.3 *-* A0A1T3CGB7_9HYPO);_AED=0.39;_QI=41|1|1|1|0|0|9|262|371;_eAED=0.39;Ontology_term=GO:0003676	moderately similar to ( 409) AT2G18510 | Symbols: EMB2444 | EMB2444 (EMBRYO DEFECTIVE 2444); RNA binding | chr2:8038636-8040599 REVERSEvery weakly similar to (94.4) ROC3_NICSY 28 kDa ribonucleoprotein, chloroplast precursor (28RNP) - Nicotiana sylvestris (Wood tobacco) RRM RRM_1 COG0724 SL2.30ch03 10F1H1E1IEG 61670458-61674339 20101015/09:20:06GMT	RNA.RNA binding	AT2G18510	67617130	67617234	Polyadenylate-binding protein (AHRD V1 *--* B6K6T8_SCHJY); contains Interpro domain(s) IPR012677 Nucleotide-binding, alpha-beta plait	SL2.40ch03	+	Solyc03g118800	3	61670164	61674250	Solyc03g118800	FarmCPU	NFI	ch3_248	3	61746166	5.18817e-06	INFLORESCENCE
362	Solyc03g119100	62245872	62247505	-	ID=mRNA:Solyc03g119100.2.1;Parent=gene:Solyc03g119100.2;Name=Solyc03g119100.2.1;Note=FLOWERING LOCUS T/ TERMINAL FLOWER 1-like protein (AHRD V3.3 *** Q6L5N9_POPNI);Dbxref=InterPro:IPR008914,Pfam:PF01161;_AED=0.39;_QI=0|1|0.5|1|0|0|4|0|173;_eAED=0.39	moderately similar to ( 243) AT1G18100 | Symbols: E12A11 | E12A11; phosphatidylethanolamine binding | chr1:6228042-6230103 REVERSEweakly similar to ( 181) CET2_TOBAC CEN-like protein 2 - Nicotiana tabacum (Common tobacco) RKIP PBP PEBP_RKIP SL2.30ch03 10F0H1E0IEG 61852437-61854070 20101015/09:20:06GMT	development.unspecified	AT1G18100	67800548	67800742	Terminal flower 1 (Fragment) (AHRD V1 **-- B3VT07_9ROSA); contains Interpro domain(s) IPR008914 Phosphatidylethanolamine-binding protein PEBP	SL2.40ch03	-	Solyc03g119100	3	61852159	61853792	Solyc03g119100	.	.	.	.	.	.	PHENOLOGY	Phenology
363	Solyc03g119130	62270859	62275651	+	ID=mRNA:Solyc03g119130.3.1;Parent=gene:Solyc03g119130.3;Name=Solyc03g119130.3.1;Note=HMG-Y-related protein A (AHRD V3.3 *-* A0A1J3HLT7_NOCCA);_AED=0.03;_QI=123|1|0.5|1|0|0|4|365|518;_eAED=0.03;Ontology_term=GO:0000786,GO:0003677,GO:0005634,GO:0006334	SL2.30ch03 10F0H1E1IEG 61877552-61881856 20101015/09:20:06GMT	DNA.synthesis/chromatin structure.histone	.	67824224	67824367	Histone H1 (AHRD V1 *-*- Q41025_PEA); contains Interpro domain(s) IPR005818 Histone H1/H5	SL2.40ch03	+	Solyc03g119130	3	61877151	61881943	Solyc03g119130	QTCAT	CurvedHeight_L	ch3_253	3	61878102	0.0120837	FRUIT_SIZE_DP	.
364	Solyc03g119130	62270859	62275651	+	ID=mRNA:Solyc03g119130.3.1;Parent=gene:Solyc03g119130.3;Name=Solyc03g119130.3.1;Note=HMG-Y-related protein A (AHRD V3.3 *-* A0A1J3HLT7_NOCCA);_AED=0.03;_QI=123|1|0.5|1|0|0|4|365|518;_eAED=0.03;Ontology_term=GO:0000786,GO:0003677,GO:0005634,GO:0006334	SL2.30ch03 10F0H1E1IEG 61877552-61881856 20101015/09:20:06GMT	DNA.synthesis/chromatin structure.histone	.	67824224	67824367	Histone H1 (AHRD V1 *-*- Q41025_PEA); contains Interpro domain(s) IPR005818 Histone H1/H5	SL2.40ch03	+	Solyc03g119130	3	61877151	61881943	Solyc03g119130	QTCAT	Distal_An_M_L	ch3_253	3	61878102	0.0114883	FRUIT_SHAPE_DP	.
365	Solyc03g119130	62270859	62275651	+	ID=mRNA:Solyc03g119130.3.1;Parent=gene:Solyc03g119130.3;Name=Solyc03g119130.3.1;Note=HMG-Y-related protein A (AHRD V3.3 *-* A0A1J3HLT7_NOCCA);_AED=0.03;_QI=123|1|0.5|1|0|0|4|365|518;_eAED=0.03;Ontology_term=GO:0000786,GO:0003677,GO:0005634,GO:0006334	SL2.30ch03 10F0H1E1IEG 61877552-61881856 20101015/09:20:06GMT	DNA.synthesis/chromatin structure.histone	.	67824224	67824367	Histone H1 (AHRD V1 *-*- Q41025_PEA); contains Interpro domain(s) IPR005818 Histone H1/H5	SL2.40ch03	+	Solyc03g119130	3	61877151	61881943	Solyc03g119130	QTCAT	FWI	ch3_253	3	61878102	0.019789	FRUIT_SIZE_CP
366	Solyc03g119130	62270859	62275651	+	ID=mRNA:Solyc03g119130.3.1;Parent=gene:Solyc03g119130.3;Name=Solyc03g119130.3.1;Note=HMG-Y-related protein A (AHRD V3.3 *-* A0A1J3HLT7_NOCCA);_AED=0.03;_QI=123|1|0.5|1|0|0|4|365|518;_eAED=0.03;Ontology_term=GO:0000786,GO:0003677,GO:0005634,GO:0006334	SL2.30ch03 10F0H1E1IEG 61877552-61881856 20101015/09:20:06GMT	DNA.synthesis/chromatin structure.histone	.	67824224	67824367	Histone H1 (AHRD V1 *-*- Q41025_PEA); contains Interpro domain(s) IPR005818 Histone H1/H5	SL2.40ch03	+	Solyc03g119130	3	61877151	61881943	Solyc03g119130	QTCAT	Maximum_Height_L	ch3_253	3	61878102	0.0173386	FRUIT_SIZE_DP
367	Solyc03g119130	62270859	62275651	+	ID=mRNA:Solyc03g119130.3.1;Parent=gene:Solyc03g119130.3;Name=Solyc03g119130.3.1;Note=HMG-Y-related protein A (AHRD V3.3 *-* A0A1J3HLT7_NOCCA);_AED=0.03;_QI=123|1|0.5|1|0|0|4|365|518;_eAED=0.03;Ontology_term=GO:0000786,GO:0003677,GO:0005634,GO:0006334	SL2.30ch03 10F0H1E1IEG 61877552-61881856 20101015/09:20:06GMT	DNA.synthesis/chromatin structure.histone	.	67824224	67824367	Histone H1 (AHRD V1 *-*- Q41025_PEA); contains Interpro domain(s) IPR005818 Histone H1/H5	SL2.40ch03	+	Solyc03g119130	3	61877151	61881943	Solyc03g119130	QTCAT	CurvedHeight_L	ch3_255	3	61878410	0.0120837	FRUIT_SIZE_DP	.
368	Solyc03g119130	62270859	62275651	+	ID=mRNA:Solyc03g119130.3.1;Parent=gene:Solyc03g119130.3;Name=Solyc03g119130.3.1;Note=HMG-Y-related protein A (AHRD V3.3 *-* A0A1J3HLT7_NOCCA);_AED=0.03;_QI=123|1|0.5|1|0|0|4|365|518;_eAED=0.03;Ontology_term=GO:0000786,GO:0003677,GO:0005634,GO:0006334	SL2.30ch03 10F0H1E1IEG 61877552-61881856 20101015/09:20:06GMT	DNA.synthesis/chromatin structure.histone	.	67824224	67824367	Histone H1 (AHRD V1 *-*- Q41025_PEA); contains Interpro domain(s) IPR005818 Histone H1/H5	SL2.40ch03	+	Solyc03g119130	3	61877151	61881943	Solyc03g119130	QTCAT	Distal_An_M_L	ch3_255	3	61878410	0.0114883	FRUIT_SHAPE_DP	.
369	Solyc03g119130	62270859	62275651	+	ID=mRNA:Solyc03g119130.3.1;Parent=gene:Solyc03g119130.3;Name=Solyc03g119130.3.1;Note=HMG-Y-related protein A (AHRD V3.3 *-* A0A1J3HLT7_NOCCA);_AED=0.03;_QI=123|1|0.5|1|0|0|4|365|518;_eAED=0.03;Ontology_term=GO:0000786,GO:0003677,GO:0005634,GO:0006334	SL2.30ch03 10F0H1E1IEG 61877552-61881856 20101015/09:20:06GMT	DNA.synthesis/chromatin structure.histone	.	67824224	67824367	Histone H1 (AHRD V1 *-*- Q41025_PEA); contains Interpro domain(s) IPR005818 Histone H1/H5	SL2.40ch03	+	Solyc03g119130	3	61877151	61881943	Solyc03g119130	QTCAT	FWI	ch3_255	3	61878410	0.019789	FRUIT_SIZE_CP	.
370	Solyc03g119130	62270859	62275651	+	ID=mRNA:Solyc03g119130.3.1;Parent=gene:Solyc03g119130.3;Name=Solyc03g119130.3.1;Note=HMG-Y-related protein A (AHRD V3.3 *-* A0A1J3HLT7_NOCCA);_AED=0.03;_QI=123|1|0.5|1|0|0|4|365|518;_eAED=0.03;Ontology_term=GO:0000786,GO:0003677,GO:0005634,GO:0006334	SL2.30ch03 10F0H1E1IEG 61877552-61881856 20101015/09:20:06GMT	DNA.synthesis/chromatin structure.histone	.	67824224	67824367	Histone H1 (AHRD V1 *-*- Q41025_PEA); contains Interpro domain(s) IPR005818 Histone H1/H5	SL2.40ch03	+	Solyc03g119130	3	61877151	61881943	Solyc03g119130	QTCAT	Maximum_Height_L	ch3_255	3	61878410	0.0173386	FRUIT_SIZE_DP	.
371	Solyc03g119130	62270859	62275651	+	ID=mRNA:Solyc03g119130.3.1;Parent=gene:Solyc03g119130.3;Name=Solyc03g119130.3.1;Note=HMG-Y-related protein A (AHRD V3.3 *-* A0A1J3HLT7_NOCCA);_AED=0.03;_QI=123|1|0.5|1|0|0|4|365|518;_eAED=0.03;Ontology_term=GO:0000786,GO:0003677,GO:0005634,GO:0006334	SL2.30ch03 10F0H1E1IEG 61877552-61881856 20101015/09:20:06GMT	DNA.synthesis/chromatin structure.histone	.	67824224	67824367	Histone H1 (AHRD V1 *-*- Q41025_PEA); contains Interpro domain(s) IPR005818 Histone H1/H5	SL2.40ch03	+	Solyc03g119130	3	61877151	61881943	Solyc03g119130	QTCAT	CurvedHeight_L	ch3_257	3	61881530	0.0120837	FRUIT_SIZE_DP	.
372	Solyc03g119130	62270859	62275651	+	ID=mRNA:Solyc03g119130.3.1;Parent=gene:Solyc03g119130.3;Name=Solyc03g119130.3.1;Note=HMG-Y-related protein A (AHRD V3.3 *-* A0A1J3HLT7_NOCCA);_AED=0.03;_QI=123|1|0.5|1|0|0|4|365|518;_eAED=0.03;Ontology_term=GO:0000786,GO:0003677,GO:0005634,GO:0006334	SL2.30ch03 10F0H1E1IEG 61877552-61881856 20101015/09:20:06GMT	DNA.synthesis/chromatin structure.histone	.	67824224	67824367	Histone H1 (AHRD V1 *-*- Q41025_PEA); contains Interpro domain(s) IPR005818 Histone H1/H5	SL2.40ch03	+	Solyc03g119130	3	61877151	61881943	Solyc03g119130	QTCAT	Distal_An_M_L	ch3_257	3	61881530	0.0114883	FRUIT_SHAPE_DP	.
373	Solyc03g119130	62270859	62275651	+	ID=mRNA:Solyc03g119130.3.1;Parent=gene:Solyc03g119130.3;Name=Solyc03g119130.3.1;Note=HMG-Y-related protein A (AHRD V3.3 *-* A0A1J3HLT7_NOCCA);_AED=0.03;_QI=123|1|0.5|1|0|0|4|365|518;_eAED=0.03;Ontology_term=GO:0000786,GO:0003677,GO:0005634,GO:0006334	SL2.30ch03 10F0H1E1IEG 61877552-61881856 20101015/09:20:06GMT	DNA.synthesis/chromatin structure.histone	.	67824224	67824367	Histone H1 (AHRD V1 *-*- Q41025_PEA); contains Interpro domain(s) IPR005818 Histone H1/H5	SL2.40ch03	+	Solyc03g119130	3	61877151	61881943	Solyc03g119130	QTCAT	FWI	ch3_257	3	61881530	0.019789	FRUIT_SIZE_CP
374	Solyc03g119130	62270859	62275651	+	ID=mRNA:Solyc03g119130.3.1;Parent=gene:Solyc03g119130.3;Name=Solyc03g119130.3.1;Note=HMG-Y-related protein A (AHRD V3.3 *-* A0A1J3HLT7_NOCCA);_AED=0.03;_QI=123|1|0.5|1|0|0|4|365|518;_eAED=0.03;Ontology_term=GO:0000786,GO:0003677,GO:0005634,GO:0006334	SL2.30ch03 10F0H1E1IEG 61877552-61881856 20101015/09:20:06GMT	DNA.synthesis/chromatin structure.histone	.	67824224	67824367	Histone H1 (AHRD V1 *-*- Q41025_PEA); contains Interpro domain(s) IPR005818 Histone H1/H5	SL2.40ch03	+	Solyc03g119130	3	61877151	61881943	Solyc03g119130	QTCAT	Maximum_Height_L	ch3_257	3	61881530	0.0173386	FRUIT_SIZE_DP
375	Solyc03g119380	62453125	62453478	-	ID=mRNA:Solyc03g119380.3.1;Parent=gene:Solyc03g119380.3;Name=Solyc03g119380.3.1;Note=50S ribosomal protein L14 (AHRD V3.3 *** A0A1U8DV28_CAPAN);Dbxref=InterPro:IPR000218,Pfam:PF00238;Ontology_term=GO:0003735,GO:0005840,GO:0006412;_AED=0.42;_QI=0|-1|0|1|-1|0|1|0|117;_eAED=0.43	weakly similar to ( 169) AT5G46160 | Symbols: | ribosomal protein L14 family protein / huellenlos paralog (HLP) | chr5:18728683-18729568 REVERSEweakly similar to ( 103) RK14_NEPOL Chloroplast 50S ribosomal protein L14 - Nephroselmis olivacea rplN RplN rpl14 Ribosomal_L14 SL2.30ch03 10F1H1E1IEG 62059660-62060013 20101015/09:20:06GMT	protein.synthesis.ribosomal protein.prokaryotic.chloroplast.50S subunit.L14	AT5G46160	68006332	68006685	50S ribosomal protein L14 (AHRD V1 ***- B6U1B6_MAIZE); contains Interpro domain(s) IPR005745 Ribosomal protein L14, bacterial-type	SL2.40ch03	-	Solyc03g119380	3	62059382	62059735	Solyc03g119380	QTCAT	CurvedHeight_L	ch3_262	3	62060157	0.0120837	FRUIT_SIZE_DP	.
376	Solyc03g119380	62453125	62453478	-	ID=mRNA:Solyc03g119380.3.1;Parent=gene:Solyc03g119380.3;Name=Solyc03g119380.3.1;Note=50S ribosomal protein L14 (AHRD V3.3 *** A0A1U8DV28_CAPAN);Dbxref=InterPro:IPR000218,Pfam:PF00238;Ontology_term=GO:0003735,GO:0005840,GO:0006412;_AED=0.42;_QI=0|-1|0|1|-1|0|1|0|117;_eAED=0.43	weakly similar to ( 169) AT5G46160 | Symbols: | ribosomal protein L14 family protein / huellenlos paralog (HLP) | chr5:18728683-18729568 REVERSEweakly similar to ( 103) RK14_NEPOL Chloroplast 50S ribosomal protein L14 - Nephroselmis olivacea rplN RplN rpl14 Ribosomal_L14 SL2.30ch03 10F1H1E1IEG 62059660-62060013 20101015/09:20:06GMT	protein.synthesis.ribosomal protein.prokaryotic.chloroplast.50S subunit.L14	AT5G46160	68006332	68006685	50S ribosomal protein L14 (AHRD V1 ***- B6U1B6_MAIZE); contains Interpro domain(s) IPR005745 Ribosomal protein L14, bacterial-type	SL2.40ch03	-	Solyc03g119380	3	62059382	62059735	Solyc03g119380	QTCAT	FSH_In_Ext_I_L	ch3_262	3	62060157	0.0321684	FRUIT_SHAPE_DP	.
377	Solyc03g119380	62453125	62453478	-	ID=mRNA:Solyc03g119380.3.1;Parent=gene:Solyc03g119380.3;Name=Solyc03g119380.3.1;Note=50S ribosomal protein L14 (AHRD V3.3 *** A0A1U8DV28_CAPAN);Dbxref=InterPro:IPR000218,Pfam:PF00238;Ontology_term=GO:0003735,GO:0005840,GO:0006412;_AED=0.42;_QI=0|-1|0|1|-1|0|1|0|117;_eAED=0.43	weakly similar to ( 169) AT5G46160 | Symbols: | ribosomal protein L14 family protein / huellenlos paralog (HLP) | chr5:18728683-18729568 REVERSEweakly similar to ( 103) RK14_NEPOL Chloroplast 50S ribosomal protein L14 - Nephroselmis olivacea rplN RplN rpl14 Ribosomal_L14 SL2.30ch03 10F1H1E1IEG 62059660-62060013 20101015/09:20:06GMT	protein.synthesis.ribosomal protein.prokaryotic.chloroplast.50S subunit.L14	AT5G46160	68006332	68006685	50S ribosomal protein L14 (AHRD V1 ***- B6U1B6_MAIZE); contains Interpro domain(s) IPR005745 Ribosomal protein L14, bacterial-type	SL2.40ch03	-	Solyc03g119380	3	62059382	62059735	Solyc03g119380	QTCAT	FWI	ch3_262	3	62060157	0.019789	FRUIT_SIZE_CP	.
378	Solyc03g119380	62453125	62453478	-	ID=mRNA:Solyc03g119380.3.1;Parent=gene:Solyc03g119380.3;Name=Solyc03g119380.3.1;Note=50S ribosomal protein L14 (AHRD V3.3 *** A0A1U8DV28_CAPAN);Dbxref=InterPro:IPR000218,Pfam:PF00238;Ontology_term=GO:0003735,GO:0005840,GO:0006412;_AED=0.42;_QI=0|-1|0|1|-1|0|1|0|117;_eAED=0.43	weakly similar to ( 169) AT5G46160 | Symbols: | ribosomal protein L14 family protein / huellenlos paralog (HLP) | chr5:18728683-18729568 REVERSEweakly similar to ( 103) RK14_NEPOL Chloroplast 50S ribosomal protein L14 - Nephroselmis olivacea rplN RplN rpl14 Ribosomal_L14 SL2.30ch03 10F1H1E1IEG 62059660-62060013 20101015/09:20:06GMT	protein.synthesis.ribosomal protein.prokaryotic.chloroplast.50S subunit.L14	AT5G46160	68006332	68006685	50S ribosomal protein L14 (AHRD V1 ***- B6U1B6_MAIZE); contains Interpro domain(s) IPR005745 Ribosomal protein L14, bacterial-type	SL2.40ch03	-	Solyc03g119380	3	62059382	62059735	Solyc03g119380	QTCAT	Height_Mid.W_L	ch3_262	3	62060157	0.0102655	FRUIT_SIZE_DP	.
379	Solyc03g119380	62453125	62453478	-	ID=mRNA:Solyc03g119380.3.1;Parent=gene:Solyc03g119380.3;Name=Solyc03g119380.3.1;Note=50S ribosomal protein L14 (AHRD V3.3 *** A0A1U8DV28_CAPAN);Dbxref=InterPro:IPR000218,Pfam:PF00238;Ontology_term=GO:0003735,GO:0005840,GO:0006412;_AED=0.42;_QI=0|-1|0|1|-1|0|1|0|117;_eAED=0.43	weakly similar to ( 169) AT5G46160 | Symbols: | ribosomal protein L14 family protein / huellenlos paralog (HLP) | chr5:18728683-18729568 REVERSEweakly similar to ( 103) RK14_NEPOL Chloroplast 50S ribosomal protein L14 - Nephroselmis olivacea rplN RplN rpl14 Ribosomal_L14 SL2.30ch03 10F1H1E1IEG 62059660-62060013 20101015/09:20:06GMT	protein.synthesis.ribosomal protein.prokaryotic.chloroplast.50S subunit.L14	AT5G46160	68006332	68006685	50S ribosomal protein L14 (AHRD V1 ***- B6U1B6_MAIZE); contains Interpro domain(s) IPR005745 Ribosomal protein L14, bacterial-type	SL2.40ch03	-	Solyc03g119380	3	62059382	62059735	Solyc03g119380	QTCAT	Maximum_Height_L	ch3_262	3	62060157	0.0173386	FRUIT_SIZE_DP	.
380	Solyc03g119380	62453125	62453478	-	ID=mRNA:Solyc03g119380.3.1;Parent=gene:Solyc03g119380.3;Name=Solyc03g119380.3.1;Note=50S ribosomal protein L14 (AHRD V3.3 *** A0A1U8DV28_CAPAN);Dbxref=InterPro:IPR000218,Pfam:PF00238;Ontology_term=GO:0003735,GO:0005840,GO:0006412;_AED=0.42;_QI=0|-1|0|1|-1|0|1|0|117;_eAED=0.43	weakly similar to ( 169) AT5G46160 | Symbols: | ribosomal protein L14 family protein / huellenlos paralog (HLP) | chr5:18728683-18729568 REVERSEweakly similar to ( 103) RK14_NEPOL Chloroplast 50S ribosomal protein L14 - Nephroselmis olivacea rplN RplN rpl14 Ribosomal_L14 SL2.30ch03 10F1H1E1IEG 62059660-62060013 20101015/09:20:06GMT	protein.synthesis.ribosomal protein.prokaryotic.chloroplast.50S subunit.L14	AT5G46160	68006332	68006685	50S ribosomal protein L14 (AHRD V1 ***- B6U1B6_MAIZE); contains Interpro domain(s) IPR005745 Ribosomal protein L14, bacterial-type	SL2.40ch03	-	Solyc03g119380	3	62059382	62059735	Solyc03g119380	FarmCPU	FLE	ch3_262	3	62060157	1.09167e-05	FRUIT_SIZE_CP	.
381	Solyc03g119580	62584023	62585180	-	ID=mRNA:Solyc03g119580.1.1;Parent=gene:Solyc03g119580.1;Name=Solyc03g119580.1.1;Note=Solanum lycopersicum Cytokinin Response Factor 9;_AED=0.35;_QI=0|-1|0|1|-1|0|1|0|385;_eAED=0.82;Ontology_term=GO:0003700,GO:0006355	very weakly similar to (80.1) AT1G68550 | Symbols: | AP2 domain-containing transcription factor, putative | chr1:25729473-25730447 REVERSE SL2.30ch03 10F0H0E0IEG 62190534-62191691 20101015/09:20:06GMT	RNA.regulation of transcription.AP2/EREBP, APETALA2/Ethylene-responsive element binding protein family	AT1G68550	68137206	68138363	Ethylene-responsive transcription factor 4 (AHRD V1 *-*- B6THY5_MAIZE); contains Interpro domain(s) IPR001471 Pathogenesis-related transcriptional factor and ERF, DNA-binding	SL2.40ch03	-	Solyc03g119580	3	62190256	62191413	Solyc03g119580	.	.	.	.	.	.	DEV	ERF
382	Solyc03g119800	62816302	62817324	-	ID=mRNA:Solyc03g119800.3.1;Parent=gene:Solyc03g119800.3;Name=Solyc03g119800.3.1;Note=Ethylene-responsive transcription factor LEP (AHRD V3.3 *** A0A2G3D147_CAPCH);_AED=0.40;_QI=0|-1|0|1|-1|0|1|0|340;_eAED=0.40;Ontology_term=GO:0003700,GO:0006355	AP2 AP2 SL2.30ch03 10F0H0E0IEG 62424082-62425104 20101015/09:20:06GMT	RNA.regulation of transcription.AP2/EREBP, APETALA2/Ethylene-responsive element binding protein family	.	68370754	68371776	Ethylene-responsive transcription factor 3 (AHRD V1 *-*- B6TFS2_MAIZE); contains Interpro domain(s) IPR001471 Pathogenesis-related transcriptional factor and ERF, DNA-binding	SL2.40ch03	-	Solyc03g119800	3	62423804	62424826	Solyc03g119800	.	.	.	.	.	.	DEV	ERF
383	Solyc03g120010	62961410	62966230	-	ID=mRNA:Solyc03g120010.4.1;Parent=gene:Solyc03g120010.4;Name=Solyc03g120010.4.1;Note=Transducin/WD40 repeat-like superfamily protein (AHRD V3.3 *** A0A2U1LER1_ARTAN);_AED=0.09;_QI=464|1|0.71|1|0|0|7|340|367;_eAED=0.09;Ontology_term=GO:0005515	highly similar to ( 529) AT3G15610 | Symbols: | transducin family protein / WD-40 repeat family protein | chr3:5291083-5292803 REVERSE WD40 COG2319 SL2.30ch03 10F1H1E1IEG 62569594-62573578 20101015/09:20:06GMT	protein.postranslational modification	AT3G15610	68520133	68520250	Eukaryotic translation initiation factor 3 subunit 2 (AHRD V1 **-- B6SSB6_MAIZE); contains Interpro domain(s) IPR017986 WD40 repeat, region	SL2.40ch03	-	Solyc03g120010	3	62568976	62573796	Solyc03g120010	GAPIT.MLM	bio13	ch3_270	3	62573475	1.39371e-05	CLIMATE
384	Solyc03g120010	62961410	62966230	-	ID=mRNA:Solyc03g120010.4.1;Parent=gene:Solyc03g120010.4;Name=Solyc03g120010.4.1;Note=Transducin/WD40 repeat-like superfamily protein (AHRD V3.3 *** A0A2U1LER1_ARTAN);_AED=0.09;_QI=464|1|0.71|1|0|0|7|340|367;_eAED=0.09;Ontology_term=GO:0005515	highly similar to ( 529) AT3G15610 | Symbols: | transducin family protein / WD-40 repeat family protein | chr3:5291083-5292803 REVERSE WD40 COG2319 SL2.30ch03 10F1H1E1IEG 62569594-62573578 20101015/09:20:06GMT	protein.postranslational modification	AT3G15610	68520133	68520250	Eukaryotic translation initiation factor 3 subunit 2 (AHRD V1 **-- B6SSB6_MAIZE); contains Interpro domain(s) IPR017986 WD40 repeat, region	SL2.40ch03	-	Solyc03g120010	3	62568976	62573796	Solyc03g120010	FarmCPU	FCO	ch3_270	3	62573475	2.16566e-08	FRUIT_QUALITY
385	Solyc03g120190	63093465	63094594	+	ID=mRNA:Solyc03g120190.3.1;Parent=gene:Solyc03g120190.3;Name=Solyc03g120190.3.1;Note=ovate family protein 7;_AED=0.23;_QI=21|1|0|1|0|0|2|0|324;_eAED=0.23	weakly similar to ( 106) AT1G79960 | Symbols: ATOFP14, OFP14 | ATOFP14/OFP14 (Arabidopsis thaliana ovate family protein 14) | chr1:30084558-30085442 REVERSE SL2.30ch03 10F0H0E0IEG 62702915-62703876 20101015/09:20:06GMT	not assigned.unknown	AT1G79960	68649587	68649909	Plant-specific domain TIGR01568 family protein (AHRD V1 *--- B6U9N9_MAIZE); contains Interpro domain(s) IPR006458 Protein of unknown function DUF623, plant	SL2.40ch03	+	Solyc03g120190	3	62702469	62703598	Solyc03g120190	.	.	.	.	.	.	FRUIT	OVATE-like
386	Solyc03g120720	63454719	63460912	+	ID=mRNA:Solyc03g120720.3.1;Parent=gene:Solyc03g120720.3;Name=Solyc03g120720.3.1;Note=Protein disulfide isomerase-like 1-5 (AHRD V3.3 *** A0A2G2WP56_CAPBA);_AED=0.17;_QI=158|1|0.83|1|0|0|12|368|538;_eAED=0.17;Ontology_term=GO:0045454	highly similar to ( 602) AT3G16110 | Symbols: ATPDIL1-6 | ATPDIL1-6 (PDI-LIKE 1-6); thiol-disulfide exchange intermediate | chr3:5460961-5463672 REVERSEweakly similar to ( 173) PDI_MEDSA Protein disulfide-isomerase precursor (EC 5.3.4.1) (PDI) - Medicago sativa (Alfalfa) PDI_a_PDI_a'_C PDI_a_family SL2.30ch03 10F1H1E1IEG 63066938-63072605 20101015/09:20:06GMT	redox.thioredoxin	AT3G16110	69013610	69014133	Protein disulfide isomerase L-3b (AHRD V1 **** C6KXH6_SOYBN); contains Interpro domain(s) IPR013766 Thioredoxin domain	SL2.40ch03	+	Solyc03g120720	3	63066502	63072695	Solyc03g120720	.	.	.	.	.	.	.	.
387	Solyc03g120790	63504776	63505465	+	ID=mRNA:Solyc03g120790.1.1;Parent=gene:Solyc03g120790.1;Name=Solyc03g120790.1.1;Note=ovate family protein 8;_AED=1.00;_QI=0|-1|0|0|-1|0|1|0|229;_eAED=1.00	SL2.30ch03 10F0H0E0IEG 63116841-63117530 20101015/09:20:06GMT	not assigned.unknown	.	69063513	69064202	Unknown Protein (AHRD V1)	SL2.40ch03	+	Solyc03g120790	3	63116563	63117252	Solyc03g120790	.	.	.	.	.	.	FRUIT	OVATE-like
388	Solyc03g120840	63532372	63533121	+	ID=mRNA:Solyc03g120840.3.1;Parent=gene:Solyc03g120840.3;Name=Solyc03g120840.3.1;Note=Ethylene-responsive transcription factor TINY (AHRD V3.3 *** A0A2G2WP67_CAPBA);_AED=0.06;_QI=0|-1|0|1|-1|0|1|0|249;_eAED=0.06;Ontology_term=GO:0003700,GO:0006355	weakly similar to ( 153) AT5G11590 | Symbols: TINY2 | TINY2 (TINY2); DNA binding / transcription factor | chr5:3727790-3728500 REVERSEAP2 AP2 SL2.30ch03 10F0H1E1IEG 63144438-63145187 20101015/09:20:06GMT	RNA.regulation of transcription.AP2/EREBP, APETALA2/Ethylene-responsive element binding protein family	AT5G11590	69091110	69091859	Ethylene-responsive transcription factor 4 (AHRD V1 *-*- ERF78_ARATH); contains Interpro domain(s) IPR001471 Pathogenesis-related transcriptional factor and ERF, DNA-binding	SL2.40ch03	+	Solyc03g120840	3	63144160	63144909	Solyc03g120840	.	.	.	.	.	.	DEV	ERF
389	Solyc03g121000	63671360	63674106	+	ID=mRNA:Solyc03g121000.3.1;Parent=gene:Solyc03g121000.3;Name=Solyc03g121000.3.1;Note=Protein PAF1-like protein (AHRD V3.3 *-* A0A2G3A3W1_CAPAN);_AED=0.26;_QI=0|0.4|0.33|1|0|0|6|267|326;_eAED=0.26	SL2.30ch03 10F0H0E1IEG 63284242-63286721 20101015/09:20:06GMT	not assigned.unknown	.	69230914	69231020	Unknown Protein (AHRD V1)	SL2.40ch03	+	Solyc03g121000	3	63283964	63286710	Solyc03g121000	GAPIT.MLM	bio13	ch3_275	3	63293946	1.39371e-05	CLIMATE	.
390	Solyc03g121000	63671360	63674106	+	ID=mRNA:Solyc03g121000.3.1;Parent=gene:Solyc03g121000.3;Name=Solyc03g121000.3.1;Note=Protein PAF1-like protein (AHRD V3.3 *-* A0A2G3A3W1_CAPAN);_AED=0.26;_QI=0|0.4|0.33|1|0|0|6|267|326;_eAED=0.26	SL2.30ch03 10F0H0E1IEG 63284242-63286721 20101015/09:20:06GMT	not assigned.unknown	.	69230914	69231020	Unknown Protein (AHRD V1)	SL2.40ch03	+	Solyc03g121000	3	63283964	63286710	Solyc03g121000	GAPIT.MLM	bio13	ch3_276	3	63294161	1.39371e-05	CLIMATE	.
391	Solyc03g121020	63689303	63696469	+	ID=mRNA:Solyc03g121020.3.1;Parent=gene:Solyc03g121020.3;Name=Solyc03g121020.3.1;Note=RNA polymerase II associated factor Paf1 (AHRD V3.3 *** A0A2U1KW07_ARTAN);Dbxref=InterPro:IPR007133,Pfam:PF03985;Ontology_term=GO:0006368,GO:0016570,GO:0016593;_AED=0.39;_QI=0|1|0.83|1|0|0|12|156|698;_eAED=0.39	moderately similar to ( 462) AT1G79730 | Symbols: ELF7 | ELF7 (EARLY FLOWERING 7) | chr1:30005636-30008862 REVERSE Paf1 SL2.30ch03 10F0H1E0IEG 63302180-63309187 20101015/09:20:06GMT	RNA.regulation of transcription	AT1G79730	69248852	69249765	RNA polymerase II-associated factor 1 homolog (AHRD V1 *-*- C0HAQ1_SALSA); contains Interpro domain(s) IPR007133 RNA polymerase II-associated, Paf1	SL2.40ch03	+	Solyc03g121020	3	63301902	63309065	Solyc03g121020	.	.	.	.	.	.	PHENOLOGY	Phenology
392	Solyc03g121400	63945274	63945906	-	ID=mRNA:Solyc03g121400.1.1;Parent=gene:Solyc03g121400.1;Name=Solyc03g121400.1.1;Note=Dof zinc finger protein14;_AED=0.12;_QI=0|-1|0|1|-1|0|1|0|210;_eAED=0.12;Ontology_term=GO:0003677,GO:0006355	weakly similar to ( 120) AT1G51700 | Symbols: ADOF1 | ADOF1 (Arabidopsis dof zinc finger protein 1); DNA binding / transcription factor | chr1:19177934-19178518 FORWARDvery weakly similar to (99.0) PBF_MAIZE Dof zinc finger protein PBF (Prolamin box-binding factor) - Zea mays (Maize)zf-Dof SL2.30ch03 10F1H1E1IEG 63559387-63560019 20101015/09:20:06GMT	RNA.regulation of transcription.C2C2(Zn) DOF zinc finger family	AT1G51700	69506059	69506691	Dof zinc finger protein 4 (AHRD V1 *-*- A5HWF3_HORVD); contains Interpro domain(s) IPR003851 Zinc finger, Dof-type	SL2.40ch03	-	Solyc03g121400	3	63559109	63559741	Solyc03g121400	.	.	.	.	.	.	DOF	DOF
393	Solyc03g121660	64196982	64199699	-	ID=mRNA:Solyc03g121660.3.1;Parent=gene:Solyc03g121660.3;Name=Solyc03g121660.3.1;Note=Protein indeterminate-domain 7 (AHRD V3.3 *** A0A2G2V8T0_CAPBA);_AED=0.37;_QI=195|1|0.5|1|0|0|4|257|544;_eAED=0.37	moderately similar to ( 330) AT1G03840 | Symbols: MGP | MGP (MAGPIE); nucleic acid binding / zinc ion binding | chr1:967595-970057 REVERSE SL2.30ch03 10F0H1E1IEG 63813340-63815330 20101015/09:20:06GMT	RNA.regulation of transcription.C2H2 zinc finger family	AT1G03840	#N/A	#N/A	Zinc finger protein (AHRD V1 *-*- Q9LVQ7_ARATH); contains Interpro domain(s) IPR007087 Zinc finger, C2H2-type	SL2.40ch03	-	Solyc03g121660	3	63812805	63815522	Solyc03g121660	FarmCPU	bio1	ch3_277	3	63813053	2.60897e-08	CLIMATE	.
394	Solyc03g121660	64196982	64199699	-	ID=mRNA:Solyc03g121660.3.1;Parent=gene:Solyc03g121660.3;Name=Solyc03g121660.3.1;Note=Protein indeterminate-domain 7 (AHRD V3.3 *** A0A2G2V8T0_CAPBA);_AED=0.37;_QI=195|1|0.5|1|0|0|4|257|544;_eAED=0.37	moderately similar to ( 330) AT1G03840 | Symbols: MGP | MGP (MAGPIE); nucleic acid binding / zinc ion binding | chr1:967595-970057 REVERSE SL2.30ch03 10F0H1E1IEG 63813340-63815330 20101015/09:20:06GMT	RNA.regulation of transcription.C2H2 zinc finger family	AT1G03840	#N/A	#N/A	Zinc finger protein (AHRD V1 *-*- Q9LVQ7_ARATH); contains Interpro domain(s) IPR007087 Zinc finger, C2H2-type	SL2.40ch03	-	Solyc03g121660	3	63812805	63815522	Solyc03g121660	FarmCPU	bio10	ch3_277	3	63813053	8.48049e-13	CLIMATE	.
395	Solyc03g121660	64196982	64199699	-	ID=mRNA:Solyc03g121660.3.1;Parent=gene:Solyc03g121660.3;Name=Solyc03g121660.3.1;Note=Protein indeterminate-domain 7 (AHRD V3.3 *** A0A2G2V8T0_CAPBA);_AED=0.37;_QI=195|1|0.5|1|0|0|4|257|544;_eAED=0.37	moderately similar to ( 330) AT1G03840 | Symbols: MGP | MGP (MAGPIE); nucleic acid binding / zinc ion binding | chr1:967595-970057 REVERSE SL2.30ch03 10F0H1E1IEG 63813340-63815330 20101015/09:20:06GMT	RNA.regulation of transcription.C2H2 zinc finger family	AT1G03840	#N/A	#N/A	Zinc finger protein (AHRD V1 *-*- Q9LVQ7_ARATH); contains Interpro domain(s) IPR007087 Zinc finger, C2H2-type	SL2.40ch03	-	Solyc03g121660	3	63812805	63815522	Solyc03g121660	FarmCPU	bio11	ch3_277	3	63813053	1.85952e-07	CLIMATE	.
396	Solyc03g121660	64196982	64199699	-	ID=mRNA:Solyc03g121660.3.1;Parent=gene:Solyc03g121660.3;Name=Solyc03g121660.3.1;Note=Protein indeterminate-domain 7 (AHRD V3.3 *** A0A2G2V8T0_CAPBA);_AED=0.37;_QI=195|1|0.5|1|0|0|4|257|544;_eAED=0.37	moderately similar to ( 330) AT1G03840 | Symbols: MGP | MGP (MAGPIE); nucleic acid binding / zinc ion binding | chr1:967595-970057 REVERSE SL2.30ch03 10F0H1E1IEG 63813340-63815330 20101015/09:20:06GMT	RNA.regulation of transcription.C2H2 zinc finger family	AT1G03840	#N/A	#N/A	Zinc finger protein (AHRD V1 *-*- Q9LVQ7_ARATH); contains Interpro domain(s) IPR007087 Zinc finger, C2H2-type	SL2.40ch03	-	Solyc03g121660	3	63812805	63815522	Solyc03g121660	FarmCPU	bio3	ch3_277	3	63813053	3.62639e-13	CLIMATE	.
397	Solyc03g121660	64196982	64199699	-	ID=mRNA:Solyc03g121660.3.1;Parent=gene:Solyc03g121660.3;Name=Solyc03g121660.3.1;Note=Protein indeterminate-domain 7 (AHRD V3.3 *** A0A2G2V8T0_CAPBA);_AED=0.37;_QI=195|1|0.5|1|0|0|4|257|544;_eAED=0.37	moderately similar to ( 330) AT1G03840 | Symbols: MGP | MGP (MAGPIE); nucleic acid binding / zinc ion binding | chr1:967595-970057 REVERSE SL2.30ch03 10F0H1E1IEG 63813340-63815330 20101015/09:20:06GMT	RNA.regulation of transcription.C2H2 zinc finger family	AT1G03840	#N/A	#N/A	Zinc finger protein (AHRD V1 *-*- Q9LVQ7_ARATH); contains Interpro domain(s) IPR007087 Zinc finger, C2H2-type	SL2.40ch03	-	Solyc03g121660	3	63812805	63815522	Solyc03g121660	FarmCPU	bio4	ch3_277	3	63813053	1.59779e-08	CLIMATE
398	Solyc03g121660	64196982	64199699	-	ID=mRNA:Solyc03g121660.3.1;Parent=gene:Solyc03g121660.3;Name=Solyc03g121660.3.1;Note=Protein indeterminate-domain 7 (AHRD V3.3 *** A0A2G2V8T0_CAPBA);_AED=0.37;_QI=195|1|0.5|1|0|0|4|257|544;_eAED=0.37	moderately similar to ( 330) AT1G03840 | Symbols: MGP | MGP (MAGPIE); nucleic acid binding / zinc ion binding | chr1:967595-970057 REVERSE SL2.30ch03 10F0H1E1IEG 63813340-63815330 20101015/09:20:06GMT	RNA.regulation of transcription.C2H2 zinc finger family	AT1G03840	#N/A	#N/A	Zinc finger protein (AHRD V1 *-*- Q9LVQ7_ARATH); contains Interpro domain(s) IPR007087 Zinc finger, C2H2-type	SL2.40ch03	-	Solyc03g121660	3	63812805	63815522	Solyc03g121660	FarmCPU	bio5	ch3_277	3	63813053	1.84833e-12	CLIMATE
399	Solyc03g121660	64196982	64199699	-	ID=mRNA:Solyc03g121660.3.1;Parent=gene:Solyc03g121660.3;Name=Solyc03g121660.3.1;Note=Protein indeterminate-domain 7 (AHRD V3.3 *** A0A2G2V8T0_CAPBA);_AED=0.37;_QI=195|1|0.5|1|0|0|4|257|544;_eAED=0.37	moderately similar to ( 330) AT1G03840 | Symbols: MGP | MGP (MAGPIE); nucleic acid binding / zinc ion binding | chr1:967595-970057 REVERSE SL2.30ch03 10F0H1E1IEG 63813340-63815330 20101015/09:20:06GMT	RNA.regulation of transcription.C2H2 zinc finger family	AT1G03840	#N/A	#N/A	Zinc finger protein (AHRD V1 *-*- Q9LVQ7_ARATH); contains Interpro domain(s) IPR007087 Zinc finger, C2H2-type	SL2.40ch03	-	Solyc03g121660	3	63812805	63815522	Solyc03g121660	FarmCPU	bio6	ch3_277	3	63813053	1.71017e-16	CLIMATE
400	Solyc03g121660	64196982	64199699	-	ID=mRNA:Solyc03g121660.3.1;Parent=gene:Solyc03g121660.3;Name=Solyc03g121660.3.1;Note=Protein indeterminate-domain 7 (AHRD V3.3 *** A0A2G2V8T0_CAPBA);_AED=0.37;_QI=195|1|0.5|1|0|0|4|257|544;_eAED=0.37	moderately similar to ( 330) AT1G03840 | Symbols: MGP | MGP (MAGPIE); nucleic acid binding / zinc ion binding | chr1:967595-970057 REVERSE SL2.30ch03 10F0H1E1IEG 63813340-63815330 20101015/09:20:06GMT	RNA.regulation of transcription.C2H2 zinc finger family	AT1G03840	#N/A	#N/A	Zinc finger protein (AHRD V1 *-*- Q9LVQ7_ARATH); contains Interpro domain(s) IPR007087 Zinc finger, C2H2-type	SL2.40ch03	-	Solyc03g121660	3	63812805	63815522	Solyc03g121660	FarmCPU	bio8	ch3_277	3	63813053	2.06285e-15	CLIMATE
401	Solyc03g121760	64267439	64269994	-	ID=mRNA:Solyc03g121760.3.1;Parent=gene:Solyc03g121760.3;Name=Solyc03g121760.3.1;Note=SUN-like protein 11;_AED=0.40;_QI=58|1|0.8|1|0|0|5|254|429;_eAED=0.40;Ontology_term=GO:0005515	moderately similar to ( 218) AT1G72670 | Symbols: IQD8 | IQD8 (IQ-domain 8); calmodulin binding | chr1:27360560-27362319 REVERSE SL2.30ch03 10F0H1E0IEG 63883660-63885903 20101015/09:20:06GMT	signalling.calcium	AT1G72670	69832510	69832575	Calmodulin binding protein (AHRD V1 **-* B6T951_MAIZE); contains Interpro domain(s) IPR000048 IQ calmodulin-binding region	SL2.40ch03	-	Solyc03g121760	3	63883128	63885625	Solyc03g121760	.	.	.	.	.	.	FRUIT	SUN_like
402	Solyc03g123430	64738769	64742966	-	ID=mRNA:Solyc03g123430.4.1;Parent=gene:Solyc03g123430.4;Name=Solyc03g123430.4.1;Note=LTM interacting AP2;_AED=0.28;_QI=110|0.8|0.83|1|0|0|6|700|353;_eAED=0.28;Ontology_term=GO:0003700,GO:0006355	moderately similar to ( 283) AT1G72570 | Symbols: | DNA binding / transcription factor | chr1:27335043-27337360 FORWARDmoderately similar to ( 223) BBM1_BRANA Protein BABY BOOM 1 (BnBBM1) - Brassica napus (Rape)AP2 SL2.30ch03 10F0H1E0IEG 64336243-64340109 20101015/09:20:06GMT	RNA.regulation of transcription.AP2/EREBP, APETALA2/Ethylene-responsive element binding protein family	AT1G72570	70286635	70286821	AP2-like ethylene-responsive transcription factor At1g16060 (AHRD V1 *-*- AP2L1_ARATH); contains Interpro domain(s) IPR001471 Pathogenesis-related transcriptional factor and ERF, DNA-binding	SL2.40ch03	-	Solyc03g123430	3	64336005	64339974	Solyc03g123430	.	.	.	.	.	.	DEV	AP2
403	Solyc03g123500	64789101	64792916	+	ID=mRNA:Solyc03g123500.4.1;Parent=gene:Solyc03g123500.4;Name=Solyc03g123500.4.1;Note=GCC box binding protein C.4;_AED=0.28;_QI=101|1|0.66|1|0|0|3|1617|386;_eAED=0.28;Ontology_term=GO:0003700,GO:0006355	weakly similar to ( 192) AT1G53910 | Symbols: RAP2.12 | RAP2.12 | chr1:20138910-20140249 FORWARDweakly similar to ( 171) ERF1_ORYSA Ethylene-responsive transcription factor 1 (Ethylene-responsive element-binding factor 1) (EREBP-1) (OsEREBP1) - Oryza sativa (Rice)AP2 AP2 SL2.30ch03 10F1H1E1IEG 64386456-64388469 20101015/09:20:06GMT	RNA.regulation of transcription.AP2/EREBP, APETALA2/Ethylene-responsive element binding protein family	AT1G53910	70333168	70333432	Ethylene responsive transcription factor 2a (AHRD V1 ***- C0J9I7_9ROSA); contains Interpro domain(s) IPR001471 Pathogenesis-related transcriptional factor and ERF, DNA-binding	SL2.40ch03	+	Solyc03g123500	3	64386170	64388613	Solyc03g123500	.	.	.	.	.	.	DEV	ERF
404	Solyc03g123530	64811469	64822067	+	ID=mRNA:Solyc03g123530.4.1;Parent=gene:Solyc03g123530.4;Name=Solyc03g123530.4.1;Note=CCAAT/enhancer-binding protein zeta (AHRD V3.3 *** A0A1J3FE65_NOCCA);_AED=0.28;_QI=86|1|0.87|1|0|0|16|205|1060;_eAED=0.44	highly similar to ( 895) AT1G72440 | Symbols: EDA25 | EDA25 (embryo sac development arrest 25); binding | chr1:27271987-27277258 REVERSE COG5593 CBF SL2.30ch03 10F0H1E1IEG 64408844-64419118 20101015/09:20:06GMT	RNA.regulation of transcription.CCAAT box binding factor family, DR1	AT1G72440	70355556	70356213	CCAAT-box-binding transcription factor-like protein (AHRD V1 **** Q6YU01_ORYSJ); contains Interpro domain(s) IPR005612 CCAAT-binding factor	SL2.40ch03	+	Solyc03g123530	3	64408487	64419085	Solyc03g123530	QTCAT	FWI	ch3_288	3	64418254	0.0373626	FRUIT_SIZE_CP	.
405	Solyc03g123760	64958968	64966521	+	ID=mRNA:Solyc03g123760.3.1;Parent=gene:Solyc03g123760.3;Name=Solyc03g123760.3.1;Note=phytoene desaturase;Dbxref=InterPro:IPR002937,Pfam:PF01593;Ontology_term=GO:0016491,GO:0055114;_AED=0.14;_QI=69|1|0.93|1|0|0|15|286|627;_eAED=0.14	highly similar to ( 968) AT4G14210 | Symbols: PDS, PDE226, PDS3 | PDS3 (PHYTOENE DESATURASE) | chr4:8190421-8194764 REVERSEnearly identical (1084) CRTI_CAPAN Phytoene dehydrogenase, chloroplast precursor (EC 1.14.99.-) (Phytoene desaturase) - Capsicum annuum (Bell pepper) COG3349 Amino_oxidase PRK07233 HemY SL2.30ch03 10F1H1E1IEG 64554712-64561567 20101015/09:20:06GMT	secondary metabolism.isoprenoids.carotenoids.phytoene dehydrogenase	AT4G14210	70501424	70501648	Phytoene desaturase	SL2.40ch03	+	Solyc03g123760	3	64554061	64561664	Solyc03g123760	.	.	.	.	.	.	FRUIT_QUALITY	Phytoene desaturase
406	Solyc04g007000	767420	768535	+	ID=mRNA:Solyc04g007000.2.1;Parent=gene:Solyc04g007000.2;Name=Solyc04g007000.2.1;Note=AP2/B3 transcription factor family protein (AHRD V3.3 *** A0A2U1MEM3_ARTAN);_AED=0.01;_QI=0|-1|0|1|-1|0|1|0|371;_eAED=0.01;Ontology_term=GO:0003700,GO:0006355	moderately similar to ( 335) AT1G68840 | Symbols: RAP2.8, RAV2 | RAV2 (REGULATOR OF THE ATPASE OF THE VACUOLAR MEMBRANE); DNA binding / transcription factor | chr1:25884105-25885163 FORWARDAP2 AP2 B3 SL2.30ch04 10F0H1E1IEG 728888-730006 20101015/09:20:15GMT	RNA.regulation of transcription.AP2/EREBP, APETALA2/Ethylene-responsive element binding protein family	AT1G68840	728928	730046	Ethylene-responsive transcription factor 4 (AHRD V1 *-** ERF78_ARATH); contains Interpro domain(s) IPR003340 Transcriptional factor B3	SL2.40ch04	+	Solyc04g007000	4	728928	730046	Solyc04g007000	.	.	.	.	.	.	DEV	ERF
407	.	.	.	.	.	very weakly similar to (90.9) AT3G25890 | Symbols: | AP2 domain-containing transcription factor, putative | chr3:9477289-9478287 FORWARDAP2 AP2 SL2.30ch04 10F1H0E1IEG 874458-875465 20101015/09:20:15GMT	RNA.regulation of transcription.AP2/EREBP, APETALA2/Ethylene-responsive element binding protein family	AT3G25890	874498	875505	Ethylene responsive transcription factor 2a (AHRD V1 *-*- C0J9I7_9ROSA); contains Interpro domain(s) IPR001471 Pathogenesis-related transcriptional factor and ERF, DNA-binding	SL2.40ch04	+	Solyc04g007180	4	874498	875505	Solyc04g007180	.	.	.	.	.	.	DEV	ERF
408	Solyc04g007280	1025553	1038146	+	ID=mRNA:Solyc04g007280.3.1;Parent=gene:Solyc04g007280.3;Name=Solyc04g007280.3.1;Note=Nuclear pore complex protein NUP98A (AHRD V3.3 *** A0A2G3DE78_CAPCH);_AED=0.16;_QI=292|1|0.92|1|0|0|14|327|994;_eAED=0.16;Ontology_term=GO:0005643,GO:0006913,GO:0017056	highly similar to ( 590) AT1G10390 | Symbols: | nucleoporin family protein | chr1:3407266-3412046 REVERSENucleoporin2 SL2.30ch04 10F0H1E1IEG 990873-1002269 20101015/09:20:15GMT	protein.targeting.nucleus	AT1G10390	990913	990931	Nup98 protein (Fragment) (AHRD V1 *--- Q68G59_MOUSE); contains Interpro domain(s) IPR007230 Peptidase S59, nucleoporin	SL2.40ch04	+	Solyc04g007280	4	990913	1002634	Solyc04g007280	FarmCPU	FD	ch4_2	4	993580	6.56043e-06	LEAF_TRAIT
409	Solyc04g007690	1405901	1409014	-	ID=mRNA:Solyc04g007690.3.1;Parent=gene:Solyc04g007690.3;Name=Solyc04g007690.3.1;Note=SlPIN3;Dbxref=InterPro:IPR004776,Pfam:PF03547;Ontology_term=GO:0016021,GO:0055085;_AED=0.15;_QI=2|1|0.66|1|0|0|6|194|613;_eAED=0.15	highly similar to ( 839) AT1G70940 | Symbols: PIN3 | PIN3 (PIN-FORMED 3); auxin:hydrogen symporter/ transporter | chr1:26746832-26749533 FORWARDhighly similar to ( 670) PIN1C_ORYSA Probable auxin efflux carrier component 1c (OsPIN1c) - Oryza sativa (Rice)Mem_trans SL2.30ch04 10F0H1E1IEG 1374244-1377161 20101015/09:20:15GMT	hormone metabolism.auxin.signal transduction	AT1G70940	1376025	1377201	Auxin efflux carrier (AHRD V1 **** D6RT11_SOLLC); contains Interpro domain(s) IPR014024 Auxin efflux carrier, subgroup	SL2.40ch04	-	Solyc04g007690	4	1374090	1377203	Solyc04g007690	.	.	.	.	.	.	DEV	AP2
410	Solyc04g008590	2224909	2229567	+	ID=mRNA:Solyc04g008590.3.1;Parent=gene:Solyc04g008590.3;Name=Solyc04g008590.3.1;Note=Pyruvate dehydrogenase E1 component subunit beta-like protein (AHRD V3.3 *** A0A2K3P721_TRIPR);_AED=0.03;_QI=200|1|0.5|1|0|0|4|243|408;_eAED=0.03	highly similar to ( 648) AT2G34590 | Symbols: | transketolase family protein | chr2:14576035-14577923 REVERSEmoderately similar to ( 417) ODPB_MESVI Pyruvate dehydrogenase E1 component subunit beta (EC 1.2.4.1) - Mesostigma viride odpB AcoB PRK09212 PRK11892 Transket_pyr Transketolase_C COG3958 Dxs SL2.30ch04 10F0H1E1IEG 2196150-2200914 20101015/09:20:15GMT	lipid metabolism.FA synthesis and FA elongation.pyruvate DH	AT2G34590	2196190	2196295	Pyruvate dehydrogenase E1 component subunit beta (AHRD V1 ***- B6TQ36_MAIZE); contains Interpro domain(s) IPR005475 Transketolase, central region	SL2.40ch04	+	Solyc04g008590	4	2195990	2201197	Solyc04g008590	FarmCPU	FD	ch4_18	4	2201058	7.84228e-06	LEAF_TRAIT	.
411	Solyc04g009360	2829768	2835486	-	ID=mRNA:Solyc04g009360.3.1;Parent=gene:Solyc04g009360.3;Name=Solyc04g009360.3.1;Note=Transducin/WD40 repeat-like superfamily protein (AHRD V3.3 *** A0A2U1KCL2_ARTAN);_AED=0.03;_QI=87|1|1|1|0|0|4|137|436;_eAED=0.03;Ontology_term=GO:0005515	moderately similar to ( 453) AT5G54520 | Symbols: | WD-40 repeat family protein | chr5:22164007-22166315 REVERSE WD40 COG2319 SL2.30ch04 10F0H1E1IEG 2794010-2799504 20101015/09:20:15GMT	RNA.processing.splicing	AT5G54520	2799259	2799544	WD-40 repeat family protein (AHRD V1 **-- D7MUA3_ARALY); contains Interpro domain(s) IPR017986 WD40 repeat, region	SL2.40ch04	-	Solyc04g009360	4	2793909	2799625	Solyc04g009360	QTCAT	Curved_FSH_Ind_L	ch4_28	4	2799401	0.0391771	FRUIT_SHAPE_DP	.
412	Solyc04g009360	2829768	2835486	-	ID=mRNA:Solyc04g009360.3.1;Parent=gene:Solyc04g009360.3;Name=Solyc04g009360.3.1;Note=Transducin/WD40 repeat-like superfamily protein (AHRD V3.3 *** A0A2U1KCL2_ARTAN);_AED=0.03;_QI=87|1|1|1|0|0|4|137|436;_eAED=0.03;Ontology_term=GO:0005515	moderately similar to ( 453) AT5G54520 | Symbols: | WD-40 repeat family protein | chr5:22164007-22166315 REVERSE WD40 COG2319 SL2.30ch04 10F0H1E1IEG 2794010-2799504 20101015/09:20:15GMT	RNA.processing.splicing	AT5G54520	2799259	2799544	WD-40 repeat family protein (AHRD V1 **-- D7MUA3_ARALY); contains Interpro domain(s) IPR017986 WD40 repeat, region	SL2.40ch04	-	Solyc04g009360	4	2793909	2799625	Solyc04g009360	GAPIT.MLM	Curved_FSH_Ind_L	ch4_28	4	2799401	5.07451e-06	FRUIT_SHAPE_DP	.
413	Solyc04g009360	2829768	2835486	-	ID=mRNA:Solyc04g009360.3.1;Parent=gene:Solyc04g009360.3;Name=Solyc04g009360.3.1;Note=Transducin/WD40 repeat-like superfamily protein (AHRD V3.3 *** A0A2U1KCL2_ARTAN);_AED=0.03;_QI=87|1|1|1|0|0|4|137|436;_eAED=0.03;Ontology_term=GO:0005515	moderately similar to ( 453) AT5G54520 | Symbols: | WD-40 repeat family protein | chr5:22164007-22166315 REVERSE WD40 COG2319 SL2.30ch04 10F0H1E1IEG 2794010-2799504 20101015/09:20:15GMT	RNA.processing.splicing	AT5G54520	2799259	2799544	WD-40 repeat family protein (AHRD V1 **-- D7MUA3_ARALY); contains Interpro domain(s) IPR017986 WD40 repeat, region	SL2.40ch04	-	Solyc04g009360	4	2793909	2799625	Solyc04g009360	GAPIT.MLM	FSH_In_Ext_I_L	ch4_28	4	2799401	7.71824e-06	FRUIT_SHAPE_DP	.
414	Solyc04g009360	2829768	2835486	-	ID=mRNA:Solyc04g009360.3.1;Parent=gene:Solyc04g009360.3;Name=Solyc04g009360.3.1;Note=Transducin/WD40 repeat-like superfamily protein (AHRD V3.3 *** A0A2U1KCL2_ARTAN);_AED=0.03;_QI=87|1|1|1|0|0|4|137|436;_eAED=0.03;Ontology_term=GO:0005515	moderately similar to ( 453) AT5G54520 | Symbols: | WD-40 repeat family protein | chr5:22164007-22166315 REVERSE WD40 COG2319 SL2.30ch04 10F0H1E1IEG 2794010-2799504 20101015/09:20:15GMT	RNA.processing.splicing	AT5G54520	2799259	2799544	WD-40 repeat family protein (AHRD V1 **-- D7MUA3_ARALY); contains Interpro domain(s) IPR017986 WD40 repeat, region	SL2.40ch04	-	Solyc04g009360	4	2793909	2799625	Solyc04g009360	GAPIT.MLM	FSH_In_Ext_II_L	ch4_28	4	2799401	7.26985e-06	FRUIT_SHAPE_DP	.
415	Solyc04g009360	2829768	2835486	-	ID=mRNA:Solyc04g009360.3.1;Parent=gene:Solyc04g009360.3;Name=Solyc04g009360.3.1;Note=Transducin/WD40 repeat-like superfamily protein (AHRD V3.3 *** A0A2U1KCL2_ARTAN);_AED=0.03;_QI=87|1|1|1|0|0|4|137|436;_eAED=0.03;Ontology_term=GO:0005515	moderately similar to ( 453) AT5G54520 | Symbols: | WD-40 repeat family protein | chr5:22164007-22166315 REVERSE WD40 COG2319 SL2.30ch04 10F0H1E1IEG 2794010-2799504 20101015/09:20:15GMT	RNA.processing.splicing	AT5G54520	2799259	2799544	WD-40 repeat family protein (AHRD V1 **-- D7MUA3_ARALY); contains Interpro domain(s) IPR017986 WD40 repeat, region	SL2.40ch04	-	Solyc04g009360	4	2793909	2799625	Solyc04g009360	FarmCPU	FL.W	ch4_28	4	2799401	1.23014e-06	FRUIT_SHAPE_CP	.
416	Solyc04g009360	2829768	2835486	-	ID=mRNA:Solyc04g009360.3.1;Parent=gene:Solyc04g009360.3;Name=Solyc04g009360.3.1;Note=Transducin/WD40 repeat-like superfamily protein (AHRD V3.3 *** A0A2U1KCL2_ARTAN);_AED=0.03;_QI=87|1|1|1|0|0|4|137|436;_eAED=0.03;Ontology_term=GO:0005515	moderately similar to ( 453) AT5G54520 | Symbols: | WD-40 repeat family protein | chr5:22164007-22166315 REVERSE WD40 COG2319 SL2.30ch04 10F0H1E1IEG 2794010-2799504 20101015/09:20:15GMT	RNA.processing.splicing	AT5G54520	2799259	2799544	WD-40 repeat family protein (AHRD V1 **-- D7MUA3_ARALY); contains Interpro domain(s) IPR017986 WD40 repeat, region	SL2.40ch04	-	Solyc04g009360	4	2793909	2799625	Solyc04g009360	FarmCPU	FSH_In_Ext_I_L	ch4_28	4	2799401	1.72894e-05	FRUIT_SHAPE_DP	.
417	Solyc04g009360	2829768	2835486	-	ID=mRNA:Solyc04g009360.3.1;Parent=gene:Solyc04g009360.3;Name=Solyc04g009360.3.1;Note=Transducin/WD40 repeat-like superfamily protein (AHRD V3.3 *** A0A2U1KCL2_ARTAN);_AED=0.03;_QI=87|1|1|1|0|0|4|137|436;_eAED=0.03;Ontology_term=GO:0005515	moderately similar to ( 453) AT5G54520 | Symbols: | WD-40 repeat family protein | chr5:22164007-22166315 REVERSE WD40 COG2319 SL2.30ch04 10F0H1E1IEG 2794010-2799504 20101015/09:20:15GMT	RNA.processing.splicing	AT5G54520	2799259	2799544	WD-40 repeat family protein (AHRD V1 **-- D7MUA3_ARALY); contains Interpro domain(s) IPR017986 WD40 repeat, region	SL2.40ch04	-	Solyc04g009360	4	2793909	2799625	Solyc04g009360	FarmCPU	FSH_In_Ext_II_L	ch4_28	4	2799401	4.18416e-06	FRUIT_SHAPE_DP	.
418	Solyc04g009360	2829768	2835486	-	ID=mRNA:Solyc04g009360.3.1;Parent=gene:Solyc04g009360.3;Name=Solyc04g009360.3.1;Note=Transducin/WD40 repeat-like superfamily protein (AHRD V3.3 *** A0A2U1KCL2_ARTAN);_AED=0.03;_QI=87|1|1|1|0|0|4|137|436;_eAED=0.03;Ontology_term=GO:0005515	moderately similar to ( 453) AT5G54520 | Symbols: | WD-40 repeat family protein | chr5:22164007-22166315 REVERSE WD40 COG2319 SL2.30ch04 10F0H1E1IEG 2794010-2799504 20101015/09:20:15GMT	RNA.processing.splicing	AT5G54520	2799259	2799544	WD-40 repeat family protein (AHRD V1 **-- D7MUA3_ARALY); contains Interpro domain(s) IPR017986 WD40 repeat, region	SL2.40ch04	-	Solyc04g009360	4	2793909	2799625	Solyc04g009360	FarmCPU	FSH_Ind_Int_L	ch4_28	4	2799401	7.70065e-07	FRUIT_SHAPE_DP	.
419	Solyc04g009450	2895637	2897436	-	ID=mRNA:Solyc04g009450.1.1;Parent=gene:Solyc04g009450.1;Name=Solyc04g009450.1.1;Note=Ethylene-responsive transcription factor (AHRD V3.3 *** A0A2G3CEN0_CAPCH);_AED=0.33;_QI=0|-1|0|1|-1|0|1|0|599;_eAED=0.70;Ontology_term=GO:0003700,GO:0006355	SL2.30ch04 10F0H0E1IEG 2859749-2861548 20101015/09:20:15GMT	RNA.regulation of transcription.AP2/EREBP, APETALA2/Ethylene-responsive element binding protein family	.	2859789	2861588	Ethylene-responsive transcription factor 4 (AHRD V1 *-*- B6THY5_MAIZE); contains Interpro domain(s) IPR001471 Pathogenesis-related transcriptional factor and ERF, DNA-binding	SL2.40ch04	-	Solyc04g009450	4	2859789	2861588	Solyc04g009450	.	.	.	.	.	.	DEV	ERF
420	Solyc04g009500	2951556	2963384	+	ID=mRNA:Solyc04g009500.4.1;Parent=gene:Solyc04g009500.4;Name=Solyc04g009500.4.1;Note=Mediator of RNA polymerase II transcription subunit 15a (AHRD V3.3 *-* A0A2G2X9T9_CAPBA);_AED=0.39;_QI=427|0.62|0.66|1|0|0|9|391|447;_eAED=0.40	moderately similar to ( 333) AT1G15780 | Symbols: | protein binding / transcription cofactor | chr1:5430441-5435916 REVERSE SL2.30ch04 10F0H1E1IEG 2915812-2927114 20101015/09:20:15GMT	not assigned.unknown	AT1G15780	2915852	2915994	CTV.22 (AHRD V1 *-*- Q8H6Q7_PONTR); contains Interpro domain(s) IPR003101 Coactivator CBP, KIX	SL2.40ch04	+	Solyc04g009500	4	2915852	2927412	Solyc04g009500	QTCAT	Prox_Angle_M_L	ch4_31	4	2927162	0.00609464	FRUIT_SHAPE_DP	.
421	Solyc04g009500	2951556	2963384	+	ID=mRNA:Solyc04g009500.4.1;Parent=gene:Solyc04g009500.4;Name=Solyc04g009500.4.1;Note=Mediator of RNA polymerase II transcription subunit 15a (AHRD V3.3 *-* A0A2G2X9T9_CAPBA);_AED=0.39;_QI=427|0.62|0.66|1|0|0|9|391|447;_eAED=0.40	moderately similar to ( 333) AT1G15780 | Symbols: | protein binding / transcription cofactor | chr1:5430441-5435916 REVERSE SL2.30ch04 10F0H1E1IEG 2915812-2927114 20101015/09:20:15GMT	not assigned.unknown	AT1G15780	2915852	2915994	CTV.22 (AHRD V1 *-*- Q8H6Q7_PONTR); contains Interpro domain(s) IPR003101 Coactivator CBP, KIX	SL2.40ch04	+	Solyc04g009500	4	2915852	2927412	Solyc04g009500	QTCAT	Shoulder_Height_L	ch4_31	4	2927162	0.00259226	FRUIT_SHAPE_DP	.
422	Solyc04g009500	2951556	2963384	+	ID=mRNA:Solyc04g009500.4.1;Parent=gene:Solyc04g009500.4;Name=Solyc04g009500.4.1;Note=Mediator of RNA polymerase II transcription subunit 15a (AHRD V3.3 *-* A0A2G2X9T9_CAPBA);_AED=0.39;_QI=427|0.62|0.66|1|0|0|9|391|447;_eAED=0.40	moderately similar to ( 333) AT1G15780 | Symbols: | protein binding / transcription cofactor | chr1:5430441-5435916 REVERSE SL2.30ch04 10F0H1E1IEG 2915812-2927114 20101015/09:20:15GMT	not assigned.unknown	AT1G15780	2915852	2915994	CTV.22 (AHRD V1 *-*- Q8H6Q7_PONTR); contains Interpro domain(s) IPR003101 Coactivator CBP, KIX	SL2.40ch04	+	Solyc04g009500	4	2915852	2927412	Solyc04g009500	FarmCPU	GRS	ch4_31	4	2927162	1.21111e-06	FRUIT_QUALITY	.
423	Solyc04g009500	2951556	2963384	+	ID=mRNA:Solyc04g009500.4.1;Parent=gene:Solyc04g009500.4;Name=Solyc04g009500.4.1;Note=Mediator of RNA polymerase II transcription subunit 15a (AHRD V3.3 *-* A0A2G2X9T9_CAPBA);_AED=0.39;_QI=427|0.62|0.66|1|0|0|9|391|447;_eAED=0.40	moderately similar to ( 333) AT1G15780 | Symbols: | protein binding / transcription cofactor | chr1:5430441-5435916 REVERSE SL2.30ch04 10F0H1E1IEG 2915812-2927114 20101015/09:20:15GMT	not assigned.unknown	AT1G15780	2915852	2915994	CTV.22 (AHRD V1 *-*- Q8H6Q7_PONTR); contains Interpro domain(s) IPR003101 Coactivator CBP, KIX	SL2.40ch04	+	Solyc04g009500	4	2915852	2927412	Solyc04g009500	FarmCPU	Shoulder_Height_L	ch4_31	4	2927162	4.80968e-06	FRUIT_SHAPE_DP	.
424	Solyc04g009550	2991727	2996323	+	ID=mRNA:Solyc04g009550.3.1;Parent=gene:Solyc04g009550.3;Name=Solyc04g009550.3.1;Note=Protein TONNEAU 1b (AHRD V3.3 *** A0A1U8GVY3_CAPAN);_AED=0.16;_QI=147|1|0.87|1|0|0|8|300|267;_eAED=0.16;Ontology_term=GO:0005515	moderately similar to ( 306) AT3G55000 | Symbols: TON1, TON1A | TON1A (TONNEAU 1) | chr3:20392589-20394554 FORWARD SL2.30ch04 10F1H1E1IEG 2956034-2960148 20101015/09:20:15GMT	cell.organisation	AT3G55000	2956074	2956160	FGFR1 oncogene partner (AHRD V1 *--- C1C1K3_9MAXI); contains Interpro domain(s) IPR006594 LisH dimerisation motif	SL2.40ch04	+	Solyc04g009550	4	2955891	2960456	Solyc04g009550	.	.	.	.	.	.	FRUIT	TONNEAU 1b
425	Solyc04g009650	3055126	3060566	-	ID=mRNA:Solyc04g009650.4.1;Parent=gene:Solyc04g009650.4;Name=Solyc04g009650.4.1;Note=Diphosphomevalonate decarboxylase (AHRD V3.3 *** A0A2G3B119_CAPCH);_AED=0.11;_QI=0|0.88|0.7|1|0|0|10|214|471;_eAED=0.11;Ontology_term=GO:0005524	highly similar to ( 642) AT3G54250 | Symbols: | mevalonate diphosphate decarboxylase, putative | chr3:20093446-20095666 REVERSE MVD1 SL2.30ch04 10F0H1E0IEG 3019467-3024534 20101015/09:20:15GMT	secondary metabolism.isoprenoids.mevalonate pathway.mevalonate diphosphate decarboxylase	AT3G54250	3024359	3024574	Diphosphomevalonate decarboxylase-like protein (AHRD V1 **** Q8LAR8_ARATH); contains Interpro domain(s) IPR005935 Diphosphomevalonate decarboxylase	SL2.40ch04	-	Solyc04g009650	4	3019293	3024735	Solyc04g009650	.	.	.	.	.	.	.	.
426	Solyc04g012050	4411236	4413909	-	ID=mRNA:Solyc04g012050.3.1;Parent=gene:Solyc04g012050.3;Name=Solyc04g012050.3.1;Note=Ethylene-responsive transcription factor (AHRD V3.3 *** A0A2G2XAK1_CAPBA);_AED=0.25;_QI=0|1|0|1|0|0|2|156|398;_eAED=0.25;Ontology_term=GO:0003700,GO:0006355	weakly similar to ( 110) AT5G64750 | Symbols: ABR1 | ABR1 (ABA REPRESSOR1); DNA binding / transcription factor | chr5:25908905-25910882 FORWARDvery weakly similar to (89.7) ERF1_ORYSA Ethylene-responsive transcription factor 1 (Ethylene-responsive element-binding factor 1) (EREBP-1) (OsEREBP1) - Oryza sativa (Rice)AP2 AP2 SL2.30ch04 10F0H1E0IEG 4376222-4378739 20101015/09:20:15GMT	RNA.regulation of transcription.AP2/EREBP, APETALA2/Ethylene-responsive element binding protein family	AT5G64750	4378489	4378819	Ethylene responsive transcription factor 2a (AHRD V1 *-*- C0J9I7_9ROSA); contains Interpro domain(s) IPR001471 Pathogenesis-related transcriptional factor and ERF, DNA-binding	SL2.40ch04	-	Solyc04g012050	4	4376146	4378819	Solyc04g012050	.	.	.	.	.	.	DEV	SlERF.D5
427	Solyc04g014250	4565172	4571354	+	ID=mRNA:Solyc04g014250.3.1;Parent=gene:Solyc04g014250.3;Name=Solyc04g014250.3.1;Note=GLABRA2 expression modulator (AHRD V3.3 *** A0A2G3CDH1_CAPCH);_AED=0.33;_QI=147|1|0.75|1|0|0|4|303|300;_eAED=0.33	moderately similar to ( 319) AT2G22475 | Symbols: GEM | GEM | chr2:9548603-9551858 FORWARD SL2.30ch04 10F1H1E1IEG 4544907-4550639 20101015/09:20:15GMT	hormone metabolism.abscisic acid.induced-regulated-responsive-activated	AT2G22475	4545067	4545406	FIP1 (AHRD V1 **-- B6SNS7_MAIZE); contains Interpro domain(s) IPR004182 GRAM	SL2.40ch04	+	Solyc04g014250	4	4544956	4551102	Solyc04g014250	QTCAT	Pericarp_Area_T	ch4_48	4	4550810	1.00442e-06	FRUIT_SHAPE_DP	.
428	Solyc04g014250	4565172	4571354	+	ID=mRNA:Solyc04g014250.3.1;Parent=gene:Solyc04g014250.3;Name=Solyc04g014250.3.1;Note=GLABRA2 expression modulator (AHRD V3.3 *** A0A2G3CDH1_CAPCH);_AED=0.33;_QI=147|1|0.75|1|0|0|4|303|300;_eAED=0.33	moderately similar to ( 319) AT2G22475 | Symbols: GEM | GEM | chr2:9548603-9551858 FORWARD SL2.30ch04 10F1H1E1IEG 4544907-4550639 20101015/09:20:15GMT	hormone metabolism.abscisic acid.induced-regulated-responsive-activated	AT2G22475	4545067	4545406	FIP1 (AHRD V1 **-- B6SNS7_MAIZE); contains Interpro domain(s) IPR004182 GRAM	SL2.40ch04	+	Solyc04g014250	4	4544956	4551102	Solyc04g014250	QTCAT	Pericarp_Th_T	ch4_48	4	4550810	1.09151e-05	FRUIT_SHAPE_DP	.
429	Solyc04g014250	4565172	4571354	+	ID=mRNA:Solyc04g014250.3.1;Parent=gene:Solyc04g014250.3;Name=Solyc04g014250.3.1;Note=GLABRA2 expression modulator (AHRD V3.3 *** A0A2G3CDH1_CAPCH);_AED=0.33;_QI=147|1|0.75|1|0|0|4|303|300;_eAED=0.33	moderately similar to ( 319) AT2G22475 | Symbols: GEM | GEM | chr2:9548603-9551858 FORWARD SL2.30ch04 10F1H1E1IEG 4544907-4550639 20101015/09:20:15GMT	hormone metabolism.abscisic acid.induced-regulated-responsive-activated	AT2G22475	4545067	4545406	FIP1 (AHRD V1 **-- B6SNS7_MAIZE); contains Interpro domain(s) IPR004182 GRAM	SL2.40ch04	+	Solyc04g014250	4	4544956	4551102	Solyc04g014250	FarmCPU	Pericarp_Area_T	ch4_48	4	4550810	4.12553e-06	FRUIT_SHAPE_DP	.
430	Solyc04g014250	4565172	4571354	+	ID=mRNA:Solyc04g014250.3.1;Parent=gene:Solyc04g014250.3;Name=Solyc04g014250.3.1;Note=GLABRA2 expression modulator (AHRD V3.3 *** A0A2G3CDH1_CAPCH);_AED=0.33;_QI=147|1|0.75|1|0|0|4|303|300;_eAED=0.33	moderately similar to ( 319) AT2G22475 | Symbols: GEM | GEM | chr2:9548603-9551858 FORWARD SL2.30ch04 10F1H1E1IEG 4544907-4550639 20101015/09:20:15GMT	hormone metabolism.abscisic acid.induced-regulated-responsive-activated	AT2G22475	4545067	4545406	FIP1 (AHRD V1 **-- B6SNS7_MAIZE); contains Interpro domain(s) IPR004182 GRAM	SL2.40ch04	+	Solyc04g014250	4	4544956	4551102	Solyc04g014250	FarmCPU	Pericarp_Th_T	ch4_48	4	4550810	9.21431e-08	FRUIT_SHAPE_DP	.
431	Solyc04g014530	4826573	4827274	+	ID=mRNA:Solyc04g014530.1.1;Parent=gene:Solyc04g014530.1;Name=Solyc04g014530.1.1;Note=Ethylene Response Factor C.2;_AED=0.18;_QI=0|-1|0|1|-1|0|1|0|233;_eAED=0.19;Ontology_term=GO:0003700,GO:0006355	weakly similar to ( 126) AT3G23240 | Symbols: ATERF1, ERF1 | ATERF1/ERF1 (ETHYLENE RESPONSE FACTOR 1); DNA binding / transcription activator/ transcription factor | chr3:8295712-8296368 FORWARDvery weakly similar to (97.8) ERF2_TOBAC Ethylene-responsive transcription factor 2 (Ethylene-responsive element-binding factor 2) (EREBP-2) (NtERF2) - Nicotiana tabacum (Common tobacco)AP2 AP2 SL2.30ch04 1…	hormone metabolism.ethylene.signal transduction	AT3G23240	4802150	4802851	Ethylene responsive transcription factor 1a (AHRD V1 *-*- C0J9I9_9ROSA); contains Interpro domain(s) IPR001471 Pathogenesis-related transcriptional factor and ERF, DNA-binding	SL2.40ch04	+	Solyc04g014530	4	4802150	4802851	Solyc04g014530	.	.	.	.	.	.	DEV	SlERF.C2
432	Solyc04g016130	6892812	6905918	-	ID=mRNA:Solyc04g016130.3.1;Parent=gene:Solyc04g016130.3;Name=Solyc04g016130.3.1;Note=F-box/LRR plant protein (AHRD V3.3 *** G7J3V2_MEDTR);_AED=0.26;_QI=91|1|0.9|1|0|0|10|216|534;_eAED=0.26;Ontology_term=GO:0005515	moderately similar to ( 300) AT5G63520 | Symbols: | Identical to F-box/LRR-repeat protein At5g63520 [Arabidopsis Thaliana] (GB:Q9FMV0;GB:Q8GX97); similar to unknown [Populus trichocarpa x Populus deltoides] (GB:ABK96301.1); contains InterPro domain Cyclin-like F-box (InterPro:IPR001810) | chr5:25443526-25446319 REVERSE SL2.30ch04 10F0H0E1IEG 6856341-6869139 20101015/09:20:15GMT	protein.degradation.ubiquitin.E3.SCF.FBOX	AT5G63520	6869084	6869299	F-box/LRR-repeat protein At5g63520 (AHRD V1 ***- D7MPP7_ARALY); contains Interpro domain(s) IPR019494 FIST C domain	SL2.40ch04	-	Solyc04g016130	4	6856294	6869390	Solyc04g016130	.	.	.	.	.	.	.	.
433	Solyc04g016480	7346853	7350490	-	ID=mRNA:Solyc04g016480.3.1;Parent=gene:Solyc04g016480.3;Name=Solyc04g016480.3.1;Note=SUN-like protein 12;_AED=0.28;_QI=148|1|0.83|1|0|0|6|329|410;_eAED=0.28;Ontology_term=GO:0005515	weakly similar to ( 155) AT5G03960 | Symbols: IQD12 | IQD12 (IQ-domain 12); calmodulin binding | chr5:1068332-1069682 REVERSE SL2.30ch04 10F0H1E1IEG 7305362-7307860 20101015/09:20:15GMT	signalling.calcium	AT5G03960	#N/A	#N/A	Calmodulin binding protein (AHRD V1 *--* B4FU94_MAIZE); contains Interpro domain(s) IPR000048 IQ calmodulin-binding region	SL2.40ch04	-	Solyc04g016480	4	7305326	7308804	Solyc04g016480	.	.	.	.	.	.	.	SUN-like
434	Solyc04g028560	14133485	14136241	+	ID=mRNA:Solyc04g028560.4.1;Parent=gene:Solyc04g028560.4;Name=Solyc04g028560.4.1;Note=Lysine-specific demethylase REF6 (AHRD V3.3 *-* A0A1U8FXA8_CAPAN);_AED=0.30;_QI=0|1|0|1|0|0|2|295|776;_eAED=0.30	moderately similar to ( 214) AT5G04240 | Symbols: ELF6 | ELF6 (EARLY FLOWERING 6); transcription factor | chr5:1169545-1174639 FORWARD SL2.30ch04 10F0H1E1IEG 28612651-28615552 20101015/09:20:15GMT	RNA.regulation of transcription.JUMONJI family	AT5G04240	14907517	14907519	Zinc finger transcription factor (AHRD V1 *-** Q7K9G4_DROME); contains Interpro domain(s) IPR013087 Zinc finger, C2H2-type/integrase, DNA-binding	SL2.40ch04	-	Solyc04g028560	4	28612676	28615872	Solyc04g028560	.	.	.	.	.	.	PHENOLOGY	Phenology
435	.	.	.	.	.	moderately similar to ( 322) AT5G04240 | Symbols: ELF6 | ELF6 (EARLY FLOWERING 6); transcription factor | chr5:1169545-1174639 FORWARD SL2.30ch04 10F0H1E0IEG 28619289-28629691 20101015/09:20:15GMT	RNA.regulation of transcription.JUMONJI family	AT5G04240	14893378	14893405	Lysine-specific demethylase 4D (AHRD V1 *--- KDM4D_MOUSE); contains Interpro domain(s) IPR013129 Transcription factor jumonji	SL2.40ch04	-	Solyc04g028570	4	28619609	28630011	Solyc04g028570	.	.	.	.	.	.	PHENOLOGY	Phenology
436	Solyc04g028580	14112805	14113845	+	ID=mRNA:Solyc04g028580.3.1;Parent=gene:Solyc04g028580.3;Name=Solyc04g028580.3.1;Note=Transcription factor jumonji (Jmj) family protein / zinc finger (C5HC2 type) family protein (AHRD V3.3 *-* A0A1P8BAS6_ARATH);_AED=0.43;_QI=0|-1|0|1|-1|0|1|0|346;_eAED=0.44	moderately similar to ( 428) AT5G04240 | Symbols: ELF6 | ELF6 (EARLY FLOWERING 6); transcription factor | chr5:1169545-1174639 FORWARD SL2.30ch04 10F0H1E0IEG 28634750-28635790 20101015/09:20:15GMT	RNA.regulation of transcription.JUMONJI family	AT5G04240	14887279	14888319	Lysine-specific demethylase 5A (AHRD V1 *--- KDM5A_MOUSE); contains Interpro domain(s) IPR013129 Transcription factor jumonji	SL2.40ch04	-	Solyc04g028580	4	28635070	28636110	Solyc04g028580	.	.	.	.	.	.	PHENOLOGY	Phenology
437	Solyc04g040190	11700397	11701899	+	ID=mRNA:Solyc04g040190.1.1;Parent=gene:Solyc04g040190.1;Name=Solyc04g040190.1.1;Note=lycopene beta-cyclase,Pfam:PF05834;_AED=0.03;_QI=0|-1|0|1|-1|0|1|0|500;_eAED=0.03	highly similar to ( 790) AT3G10230 | Symbols: LYC | LYC (LYCOPENE CYCLASE) | chr3:3164345-3165454 REVERSEhighly similar to ( 935) LCYB_CAPAN Lycopene beta cyclase, chloroplast precursor (EC 1.14.-.-) - Capsicum annuum (Bell pepper)Lycopene_cycl FixC SL2.30ch04 10F1H1E1IEG 31103094-31104596 20101015/09:20:15GMT	secondary metabolism.isoprenoids.carotenoids.lycopene beta cyclase	AT3G10230	11947053	11948555	Lycopene beta-cyclase 1	SL2.40ch04	-	Solyc04g040190	4	31103654	31105156	Solyc04g040190	.	.	.	.	.	.	FRUIT_QUALITY	Lycopene beta-cyclase 1
438	Solyc04g045310	31524854	31527587	-	ID=mRNA:Solyc04g045310.4.1;Parent=gene:Solyc04g045310.4;Name=Solyc04g045310.4.1;Note=DUF3537 domain-containing protein (AHRD V3.3 *** A0A1Q3DAV9_CEPFO);Dbxref=InterPro:IPR021924,Pfam:PF12056;_AED=0.24;_QI=0|0.66|0.5|1|0|0|4|102|426;_eAED=0.24	moderately similar to ( 365) AT1G67570 | Symbols: | similar to unknown protein [Arabidopsis thaliana] (TAIR:AT1G50630.1); similar to unnamed protein product [Vitis vinifera] (GB:CAO46672.1) | chr1:25328981-25330601 FORWARD SL2.30ch04 10F0H1E0IEG 31474604-31477236 20101015/09:20:15GMT	RNA.regulation of transcription.AP2/EREBP, APETALA2/Ethylene-responsive element binding protein family	AT1G67570	32329631	32330026	Extracellular ligand-gated ion channel (AHRD V1 **-- D7LAY2_ARALY)	SL2.40ch04	-	Solyc04g045310	4	31475062	31477796	Solyc04g045310	.	.	.	.	.	.	DEV	AP2/ERF
439	Solyc04g047770	36866264	36871201	+	ID=mRNA:Solyc04g047770.3.1;Parent=gene:Solyc04g047770.3;Name=Solyc04g047770.3.1;Note=VHS domain-containing protein (AHRD V3.3 *** A0A2G2ZIB2_CAPAN);_AED=0.05;_QI=115|1|0.8|1|0|0|5|402|682;_eAED=0.05	highly similar to ( 585) AT3G16270 | Symbols: | binding | chr3:5513707-5516546 FORWARDENTH_epsin_related VHS_ENTH_ANTH SL2.30ch04 10F0H1E1IEG 36798791-36803211 20101015/09:20:15GMT	not assigned.unknown	AT3G16270	37651661	37651867	VHS domain-containing protein At3g16270 (AHRD V1 **-- Y3627_ARATH); contains Interpro domain(s) IPR018205 VHS subgroup	SL2.40ch04	+	Solyc04g047770	4	36799316	36804243	Solyc04g047770	.	.	.	.	.	.	.	.
440	Solyc04g049710	42364317	42378422	-	ID=mRNA:Solyc04g049710.3.1;Parent=gene:Solyc04g049710.3;Name=Solyc04g049710.3.1;Note=Protein TONNEAU 1b (AHRD V3.3 *** A0A1U8GVY3_CAPAN);_AED=0.17;_QI=95|1|0.75|1|0|0|8|180|278;_eAED=0.17;Ontology_term=GO:0005515	moderately similar to ( 294) AT3G55005 | Symbols: TON1B | TON1B (TONNEAU 1B) | chr3:20395108-20397170 FORWARD SL2.30ch04 10F0H1E1IEG 42287501-42301292 20101015/09:20:15GMT	cell.organisation	AT3G55005	43154116	43154202	FGFR1 oncogene partner (AHRD V1 *--- FR1OP_HUMAN); contains Interpro domain(s) IPR006594 LisH dimerisation motif	SL2.40ch04	-	Solyc04g049710	4	42288001	42302109	Solyc04g049710	.	.	.	.	.	.	FRUIT	TONNEAU 1b
441	Solyc04g049800	42790316	42792845	+	ID=mRNA:Solyc04g049800.3.1;Parent=gene:Solyc04g049800.3;Name=Solyc04g049800.3.1;Note=AP2-like ethylene-responsive transcription factor (AHRD V3.3 *** A0A220QTH6_9SOLA);_AED=0.15;_QI=0|1|0.88|1|0|0|9|159|398;_eAED=0.15;Ontology_term=GO:0003700,GO:0006355	moderately similar to ( 223) AT2G28550 | Symbols: RAP2.7, TOE1 | RAP2.7/TOE1 (TARGET OF EAT1 1); DNA binding / transcription factor | chr2:12233521-12235328 REVERSEweakly similar to ( 102) BBM1_BRANA Protein BABY BOOM 1 (BnBBM1) - Brassica napus (Rape)AP2 AP2 SL2.30ch04 10F0H1E1IEG 42714293-42716664 20101015/09:20:15GMT	RNA.regulation of transcription.AP2/EREBP, APETALA2/Ethylene-responsive element binding protein family	AT2G28550	43567203	43567591	AP2-like ethylene-responsive transcription factor At1g79700 (AHRD V1 *--- AP2L3_ARATH); contains Interpro domain(s) IPR001471 Pathogenesis-related transcriptional factor and ERF, DNA-binding	SL2.40ch04	+	Solyc04g049800	4	42714973	42717503	Solyc04g049800	.	.	.	.	.	.	DEV	AP2
442	Solyc04g050050	44539129	44542195	-	ID=mRNA:Solyc04g050050.3.1;Parent=gene:Solyc04g050050.3;Name=Solyc04g050050.3.1;Note=SUN-like protein 13;_AED=0.27;_QI=109|0.8|0.66|1|0|0|6|296|460;_eAED=0.27;Ontology_term=GO:0005515	moderately similar to ( 217) AT5G03040 | Symbols: IQD2 | IQD2 (IQ-domain 2); calmodulin binding | chr5:710378-712405 REVERSE SL2.30ch04 10F0H1E1IEG 44467008-44469200 20101015/09:20:15GMT	signalling.calcium	AT5G03040	#N/A	#N/A	Calmodulin-binding protein (AHRD V1 **-* C5HYF8_BRARP); contains Interpro domain(s) IPR000048 IQ calmodulin-binding region	SL2.40ch04	-	Solyc04g050050	4	44467392	44470126	Solyc04g050050	.	.	.	.	.	.	FRUIT	SUN-like
443	Solyc04g050170	44967924	44971309	+	ID=mRNA:Solyc04g050170.4.1;Parent=gene:Solyc04g050170.4;Name=Solyc04g050170.4.1;Note=Leucine-rich receptor-like protein kinase family protein (AHRD V3.3 *** A0A061F8K0_THECC);_AED=0.02;_QI=29|1|0|1|0|0|2|229|1012;_eAED=0.02;Ontology_term=GO:0004672,GO:0005524,GO:0006468	nearly identical (1169) AT1G08590 | Symbols: | CLAVATA1 receptor kinase (CLV1) | chr1:2718862-2721951 FORWARDmoderately similar to ( 262) RPK1_IPONI Receptor-like protein kinase precursor (EC 2.7.11.1) - Ipomoea nil (Japanese morning glory) (Pharbitis nil) S_TKc Pkinase S_TKc PTKc TyrKc Pkinase_Tyr PTKc_Ack_like PTKc_Src_like PTKc_EphR PTKc_Csk_like PTKc_Jak_rpt2 PTKc_Abl PTKc_Srm_Brk PTKc_EphR_A…	signalling.receptor kinases.leucine rich repeat XI	AT1G08590	45746360	45747827	Receptor like kinase, RLK	SL2.40ch04	+	Solyc04g050170	4	44894101	44897749	Solyc04g050170	.	.	.	.	.	.	FRUIT	CLAVATA-like
444	Solyc04g050750	47406328	47406804	-	ID=mRNA:Solyc04g050750.2.1;Parent=gene:Solyc04g050750.2;Name=Solyc04g050750.2.1;Note=Ethylene-responsive transcription factor (AHRD V3.3 *-* A0A1U8HMX9_CAPAN);_AED=0.13;_QI=0|-1|0|1|-1|0|1|0|159;_eAED=0.13;Ontology_term=GO:0003700,GO:0006355	very weakly similar to (96.3) AT5G18450 | Symbols: | AP2 domain-containing transcription factor, putative | chr5:6116099-6117022 REVERSEAP2 AP2 SL2.30ch04 10F0H0E0IEG 47337007-47337492 20101015/09:20:15GMT	RNA.regulation of transcription.AP2/EREBP, APETALA2/Ethylene-responsive element binding protein family	AT5G18450	48189917	48190402	Ethylene-responsive transcription factor 1 (AHRD V1 *-*- ERF1_ORYSJ); contains Interpro domain(s) IPR001471 Pathogenesis-related transcriptional factor and ERF, DNA-binding	SL2.40ch04	-	Solyc04g050750	4	47337687	47338172	Solyc04g050750	.	.	.	.	.	.	DEV	ERF
445	Solyc04g050930	48199626	48203182	-	ID=mRNA:Solyc04g050930.3.1;Parent=gene:Solyc04g050930.3;Name=Solyc04g050930.3.1;Note=violaxanthin de-epoxidase;Dbxref=InterPro:IPR010788,Pfam:PF07137;Ontology_term=GO:0009507,GO:0046422,GO:0055114;_AED=0.31;_QI=288|1|0.83|1|0|0|6|145|478;_eAED=0.32	highly similar to ( 589) AT1G08550 | Symbols: AVDE1 | NPQ1 (NON-PHOTOCHEMICAL QUENCHING 1) | chr1:2707465-2709390 FORWARDVDE SL2.30ch04 10F1H1E1IEG 48131532-48134059 20101015/09:20:15GMT	secondary metabolism.isoprenoids.carotenoids.violaxanthin de-epoxidase	AT1G08550	#N/A	#N/A	Violaxanthin de-epoxidase	SL2.40ch04	-	Solyc04g050930	4	48132067	48135623	Solyc04g050930	.	.	.	.	.	.	FRUIT_QUALITY	Violaxanthin de-epoxidase
446	Solyc04g051190	49279688	49296616	-	ID=mRNA:Solyc04g051190.3.1;Parent=gene:Solyc04g051190.3;Name=Solyc04g051190.3.1;Note=CYP97A29;Dbxref=InterPro:IPR001128,Pfam:PF00067;Ontology_term=GO:0005506,GO:0016705,GO:0020037,GO:0055114;_AED=0.20;_QI=234|1|0.93|1|0|0|15|306|605;_eAED=0.20	highly similar to ( 894) AT1G31800 | Symbols: CYP97A3, LUT5 | CYP97A3/LUT5 (CYTOCHROME P450-TYPE MONOOXYGENASE 97A3); carotene beta-ring hydroxylase/ oxygen binding | chr1:11396421-11399451 FORWARDmoderately similar to ( 440) C97B2_SOYBN Cytochrome P450 97B2 (EC 1.14.-.-) - Glycine max (Soybean) p450 CypX SL2.30ch04 10F0H1E1IEG 49193568-49212219 20101015/09:20:15GMT	misc.cytochrome P450	AT1G31800	50064885	50065129	Cytochrome P450	SL2.40ch04	-	Solyc04g051190	4	49193942	49213054	Solyc04g051190	.	.	.	.	.	.	FRUIT	Cytochrome P450
447	Solyc04g051360	49659960	49661457	+	ID=mRNA:Solyc04g051360.3.1;Parent=gene:Solyc04g051360.3;Name=Solyc04g051360.3.1;Note=Ethylene Response Factor D.1;_AED=0.04;_QI=76|1|1|1|0|0|2|133|303;_eAED=0.04;Ontology_term=GO:0003700,GO:0006355	very weakly similar to (84.0) AT5G64750 | Symbols: ABR1 | ABR1 (ABA REPRESSOR1); DNA binding / transcription factor | chr5:25908905-25910882 FORWARDAP2 AP2 SL2.30ch04 10F0H0E1IEG 49575899-49577187 20101015/09:20:15GMT	RNA.regulation of transcription.AP2/EREBP, APETALA2/Ethylene-responsive element binding protein family	AT5G64750	50428809	50429106	Ethylene responsive transcription factor 2b (AHRD V1 *-*- C0J9I6_9ROSA); contains Interpro domain(s) IPR001471 Pathogenesis-related transcriptional factor and ERF, DNA-binding	SL2.40ch04	+	Solyc04g051360	4	49576579	49578019	Solyc04g051360	.	.	.	.	.	.	DEV	SlERF.D1
448	Solyc04g051610	50136108	50138805	-	ID=mRNA:Solyc04g051610.3.1;Parent=gene:Solyc04g051610.3;Name=Solyc04g051610.3.1;Note=Violaxanthin de-epoxidase-related protein (AHRD V3.3 *** A0A2U1KMC6_ARTAN);_AED=0.38;_QI=110|1|1|1|0|0|2|120|534;_eAED=0.38;Ontology_term=GO:0009507,GO:0046422,GO:0055114	moderately similar to ( 345) AT2G21860 | Symbols: | violaxanthin de-epoxidase-related | chr2:9325413-9327070 REVERSE SL2.30ch04 10F0H1E0IEG 50054606-50056528 20101015/09:20:15GMT	secondary metabolism.isoprenoids.carotenoids.violaxanthin de-epoxidase	AT2G21860	50909145	50909438	Violaxanthin de-epoxidase-related protein (AHRD V1 ***- A8J136_CHLRE)	SL2.40ch04	-	Solyc04g051610	4	50055286	50057216	Solyc04g051610	.	.	.	.	.	.	FRUIT_QUALITY	Violaxanthin de-epoxidase-related protein (AHRD V1 ***- A8J136_CHLRE)
449	Solyc04g054310	51582767	51588297	+	ID=mRNA:Solyc04g054310.3.1;Parent=gene:Solyc04g054310.3;Name=Solyc04g054310.3.1;Note=Alanine-glyoxylate aminotransferase 2 (AHRD V3.3 *** A0A2U1PRH4_ARTAN);Dbxref=InterPro:IPR005814,Pfam:PF00202;Ontology_term=GO:0008483,GO:0030170;_AED=0.38;_QI=213|1|0.88|1|0|0|9|194|473;_eAED=0.38	highly similar to ( 772) AT4G39660 | Symbols: AGT2 | AGT2 (ALANINE:GLYOXYLATE AMINOTRANSFERASE 2); alanine-glyoxylate transaminase | chr4:18406791-18409256 FORWARDvery weakly similar to (95.9) GSA_HORVU Glutamate-1-semialdehyde 2,1-aminomutase, chloroplast precursor (EC 5.4.3.8) (GSA) (Glutamate-1-semialdehyde aminotransferase) (GSA-AT) - Hordeum vulgare (Barley) PRK06148 GabT PRK06149 ArgD BioA …	amino acid metabolism.synthesis.central amino acid metabolism.alanine.alanine-glyoxylate aminotransferase	AT4G39660	52291124	52291348	Alanine-glyoxylate aminotransferase (AHRD V1 **** D2KZ10_WHEAT); contains Interpro domain(s) IPR005814 Aminotransferase class-III	SL2.40ch04	+	Solyc04g054310	4	51438793	51444211	Solyc04g054310	FarmCPU	Proximal_Indentation_Area_L	ch4_127	4	51441990	2.11942e-06	FRUIT_SHAPE_DP
450	Solyc04g054910	52704084	52705828	+	ID=mRNA:Solyc04g054910.4.1;Parent=gene:Solyc04g054910.4;Name=Solyc04g054910.4.1;Note=Ethylene-responsive transcription factor (AHRD V3.3 *-* A0A2G2ZQC4_CAPAN);_AED=0.23;_QI=375|0|0|1|0|0|3|266|278;_eAED=0.42;Ontology_term=GO:0003700,GO:0006355	weakly similar to ( 146) AT4G39780 | Symbols: | AP2 domain-containing transcription factor, putative | chr4:18458210-18459028 REVERSEAP2 AP2 SL2.30ch04 10F0H1E1IEG 52554058-52555161 20101015/09:20:15GMT	RNA.regulation of transcription.AP2/EREBP, APETALA2/Ethylene-responsive element binding protein family	AT4G39780	53407048	53407143	Ethylene-responsive transcription factor 13 (AHRD V1 *-*- ERF99_ARATH); contains Interpro domain(s) IPR001471 Pathogenesis-related transcriptional factor and ERF, DNA-binding	SL2.40ch04	+	Solyc04g054910	4	52554444	52556186	Solyc04g054910	.	.	.	.	.	.	DEV	SlERF.H10
451	Solyc04g056640	53945218	53947458	+	ID=mRNA:Solyc04g056640.1.1;Parent=gene:Solyc04g056640.1;Name=Solyc04g056640.1.1;Note=Leucine rich receptor kinase (AHRD V3.3 *** A0A2P5AMX7_TREOI);_AED=0.04;_QI=0|-1|0|1|-1|0|1|0|746;_eAED=0.04;Ontology_term=GO:0005515	highly similar to ( 662) AT1G65380 | Symbols: CLV2 | CLV2 (CLAVATA 2); protein binding | chr1:24290606-24292768 FORWARDmoderately similar to ( 219) RPK1_IPONI Receptor-like protein kinase precursor (EC 2.7.11.1) - Ipomoea nil (Japanese morning glory) (Pharbitis nil) SL2.30ch04 10F0H1E1IEG 53774539-53776779 20101015/09:20:15GMT	stress.biotic.PR-proteins	AT1G65380	54627569	54629809	LRR receptor-like serine/threonine-protein kinase, RLP	SL2.40ch04	+	Solyc04g056640	4	53775339	53777579	Solyc04g056640	.	.	.	.	.	.	FRUIT	CLAVATA-like
452	Solyc04g057880	54308396	54329762	+	ID=mRNA:Solyc04g057880.3.1;Parent=gene:Solyc04g057880.3;Name=Solyc04g057880.3.1;Note=Histone-lysine N-methyltransferase ASHH2 (AHRD V3.3 *** A0A2G2WXU8_CAPBA);_AED=0.32;_QI=131|1|0.94|1|0|0|17|552|1396;_eAED=0.32;Ontology_term=GO:0005515	moderately similar to ( 432) AT1G77300 | Symbols: SDG8, EFS | EFS (EARLY FLOWERING IN SHORT DAYS) | chr1:29045830-29053704 REVERSE SET SET COG2940 SL2.30ch04 10F0H1E1IEG 54136489-54158212 20101015/09:20:15GMT	RNA.regulation of transcription.SET-domain transcriptional regulator family	AT1G77300	54989559	54990765	Histone-lysine N-methyltransferase (AHRD V1 *-*- B6K1E8_SCHJY); contains Interpro domain(s) IPR001214 SET	SL2.40ch04	+	Solyc04g057880	4	54137198	54159396	Solyc04g057880	.	.	.	.	.	.	PHENOLOGY	Phenology
[truncated: 745 more rows]

## Sheet: Table S10
Table S10. Distribution of MTAs on the different chromosomes and genes within each chromosomes. Data are subdivided into groups of different phenotypic traits
Chromosome/gene	CLIMATE	FRUIT_QUALITY	FRUIT_SHAPE_CP	FRUIT_SHAPE_DP	FRUIT_SIZE_CP	FRUIT_SIZE_DP	GROWTH	INFLORESCENCE	LEAF	PHENOLOGY	Total
1	4	7	4	8	9	23	1	3	2	3	64
Solyc01g005370	1										1
Solyc01g006530				1							1
Solyc01g009420								1			1
Solyc01g010440					3	17			1	3	24
Solyc01g011350					1						1
[truncated: 210 more rows]
