# Supplementary material for: GWAS Based on RNA-Seq SNPs and High-Throughput Phenotyping Combined with Climatic Data Highlights the Reservoir of Valuable Genetic Diversity in Regional Tomato Landraces
Source: Genes (Basel). 2020 Nov 23;11(11):1387. doi: 10.3390/genes11111387 (PMC7709041; doi:10.3390/genes11111387)
Supplement: Supplementary file 1 [file genes-11-01387-s001.zip › Supplementary_Data_Tables_Figures/tmt_120g_2470SNPs.hmp.txt]

rs	alleles	chrom	pos	strand	assembly	center	protLSID	assayLSID	panelLSID	QCcode	CGN14408	CGN14459	CGN14469	CGN15258	CGN15262	CGN15311	CGN15317	CGN15470	CGN15517	CGN15855	CGN15894	CGN15895	CGN15924	CGN15925	CGN15949	CGN16325	CGN16332	CGN16760	CGN17058	CGN17079	CGN17125	CGN17129	CGN18387	CGN18410	CGN18415	CGN19157	CGN23999	CGN24205	CGN24453	CGN24465	P02	P03	P05	P07	P08	P08S2	P09	P101	P10
ch1_1	T/A	1	166651	+	NA	NA	NA	NA	NA	NA	T	T	T	T	T	T	T	T	T	T	T	T	T	T	T	T	T	T	T	T	T	T	T	T	T	T	T	T	T	T	T	T	A	T	T	T	T	T	T
ch1_2	A/C	1	259974	+	NA	NA	NA	NA	NA	NA	C	C	C	C	C	M	A	C	A	C	A	C	A	A	A	C	C	C	M	A	A	C	A	A	A	A	C	A	A	C	A	A	A	C	A	A	A	A	A
ch1_3	A/C	1	534448	+	NA	NA	NA	NA	NA	NA	A	A	A	A	A	M	C	A	A	A	A	C	C	C	C	A	A	A	M	C	C	A	C	C	C	C	A	C	C	A	M	A	A	A	A	A	C	A	A
ch1_4	T/C	1	678452	+	NA	NA	NA	NA	NA	NA	T	T	T	T	T	Y	T	T	C	T	T	C	C	T	C	T	T	T	T	C	C	T	C	C	C	C	C	C	C	T	Y	T	C	T	T	T	T	T	T
ch1_5	A/G	1	809574	+	NA	NA	NA	NA	NA	NA	A	A	A	A	A	A	A	A	A	A	A	G	A	A	A	A	A	A	G	A	A	A	A	G	A	A	G	A	G	A	A	A	G	A	A	A	G	A	A
ch1_6	C/T	1	1097091	+	NA	NA	NA	NA	NA	NA	C	C	C	C	C	T	T	C	C	C	C	C	C	T	T	C	C	C	C	C	C	C	C	C	T	C	C	T	C	C	C	C	C	C	C	C	C	C	C
ch1_7	T/A	1	1116398	+	NA	NA	NA	NA	NA	NA	T	T	A	T	T	A	A	T	T	A	T	A	T	A	A	T	T	T	T	A	A	T	T	A	A	A	A	A	A	T	W	T	A	T	T	T	T	T	T
ch1_8	A/C	1	1390843	+	NA	NA	NA	NA	NA	NA	A	A	A	A	A	A	A	A	C	A	A	A	C	A	C	A	A	A	A	A	C	A	A	A	C	C	A	C	A	A	A	A	A	A	A	A	A	A	A
ch1_9	A/G	1	2311760	+	NA	NA	NA	NA	NA	NA	G	A	G	G	A	G	G	A	G	A	A	G	G	G	G	A	G	G	G	A	G	G	G	A	G	A	A	A	A	A	R	A	A	A	A	A	G	A	A
ch1_10	T/A	1	2409222	+	NA	NA	NA	NA	NA	NA	A	T	A	T	T	A	A	T	A	T	T	A	A	A	A	T	A	A	A	T	T	A	A	T	A	T	T	T	T	T	A	A	T	T	W	A	A	T	T
ch1_11	T/C	1	2446381	+	NA	NA	NA	NA	NA	NA	C	T	C	C	T	C	C	T	C	T	T	C	C	C	C	T	C	C	C	T	T	C	C	T	C	T	T	T	T	T	C	C	T	T	C	C	C	T	T
ch1_12	T/C	1	2463253	+	NA	NA	NA	NA	NA	NA	C	T	C	C	T	C	C	T	C	T	T	C	C	C	C	T	C	C	C	T	T	C	C	T	C	T	T	T	T	T	C	C	T	T	Y	C	C	T	T
ch1_13	T/C	1	2465497	+	NA	NA	NA	NA	NA	NA	C	T	C	C	T	C	C	T	C	T	T	C	C	C	C	T	C	C	C	T	T	C	C	T	C	T	T	T	T	T	C	C	T	T	Y	C	C	T	T
ch1_14	T/A	1	2465565	+	NA	NA	NA	NA	NA	NA	A	T	A	A	T	A	A	T	A	T	T	A	A	A	A	T	A	A	A	T	T	A	A	T	A	T	T	T	T	T	A	A	T	T	W	A	A	T	T
ch1_15	T/G	1	2477609	+	NA	NA	NA	NA	NA	NA	T	T	G	T	T	G	G	T	T	T	T	G	G	G	T	T	T	G	T	T	T	T	T	T	T	T	T	T	T	T	K	G	T	G	K	T	T	T	T
ch1_16	A/G	1	2837166	+	NA	NA	NA	NA	NA	NA	A	A	A	A	A	R	G	A	A	A	A	A	A	G	A	A	A	A	A	A	A	A	A	A	A	A	A	A	A	A	A	A	A	A	A	A	A	A	A
ch1_17	A/G	1	3635071	+	NA	NA	NA	NA	NA	NA	A	A	A	G	A	A	A	A	A	A	A	A	G	A	A	G	A	A	A	A	A	A	G	A	A	G	A	A	A	A	A	A	G	A	A	A	A	A	A
ch1_18	C/A	1	4382680	+	NA	NA	NA	NA	NA	NA	C	C	C	C	C	M	A	C	C	C	C	A	C	A	C	C	C	C	C	C	C	C	C	C	C	C	C	C	C	C	C	C	C	C	C	C	C	C	C
ch1_19	T/C	1	4961122	+	NA	NA	NA	NA	NA	NA	T	T	T	T	T	T	T	T	T	T	T	T	T	T	T	T	T	T	T	T	T	T	T	T	T	T	T	T	T	T	T	T	T	T	T	T	T	T	T
ch1_20	C/T	1	4961132	+	NA	NA	NA	NA	NA	NA	C	C	C	C	C	C	C	C	C	C	C	C	C	C	C	C	C	C	C	C	C	C	C	C	C	C	C	C	C	C	C	C	C	C	C	C	C	C	C
ch1_21	A/G	1	4989212	+	NA	NA	NA	NA	NA	NA	A	A	A	A	A	A	A	A	A	A	A	A	A	A	A	A	A	A	A	A	A	A	A	A	A	A	A	A	A	A	A	A	A	A	A	A	A	A	A
ch1_22	T/C	1	5346991	+	NA	NA	NA	NA	NA	NA	T	T	T	T	T	C	C	T	T	C	T	C	C	C	C	T	T	C	T	T	C	T	T	C	C	T	C	C	C	C	T	T	T	T	T	T	T	T	T
ch1_23	C/T	1	8689986	+	NA	NA	NA	NA	NA	NA	C	C	C	C	C	T	T	C	C	T	C	T	T	C	C	C	C	T	C	C	T	C	C	C	C	T	C	T	C	T	Y	C	C	C	C	C	C	C	C
ch1_24	C/T	1	38276275	+	NA	NA	NA	NA	NA	NA	C	C	C	C	C	T	T	C	C	T	C	T	T	C	C	C	C	T	C	C	T	C	C	C	C	T	C	T	C	T	T	C	C	C	C	C	C	C	C
ch1_25	C/T	1	58789374	+	NA	NA	NA	NA	NA	NA	C	C	C	C	C	C	C	C	C	C	C	C	C	C	C	C	C	C	C	C	T	C	C	C	C	T	C	T	C	T	C	C	C	C	C	C	C	C	C
ch1_26	T/G	1	65175893	+	NA	NA	NA	NA	NA	NA	K	T	T	T	T	K	T	T	T	T	T	T	T	K	T	T	K	K	T	T	T	T	K	T	T	T	T	K	K	K	T	T	T	T	T	T	T	K	T
ch1_27	T/C	1	67703584	+	NA	NA	NA	NA	NA	NA	T	T	T	T	T	C	C	T	T	C	T	C	C	T	T	T	T	T	T	T	C	T	C	T	T	C	T	C	T	C	T	T	T	T	T	T	T	T	T
ch1_28	C/T	1	67818659	+	NA	NA	NA	NA	NA	NA	C	C	C	C	C	C	C	C	C	C	C	C	C	C	C	C	C	C	C	C	T	C	C	C	C	T	C	C	C	T	C	C	C	C	C	C	C	C	C
ch1_29	T/G	1	67855513	+	NA	NA	NA	NA	NA	NA	G	G	G	T	G	T	T	G	G	T	T	T	G	T	T	G	T	G	G	G	T	T	T	T	T	T	T	T	G	T	K	G	T	T	T	T	G	T	T
ch1_30	G/A	1	69590071	+	NA	NA	NA	NA	NA	NA	G	G	G	G	G	G	G	G	G	G	G	A	G	G	G	G	G	G	G	G	G	G	G	G	G	G	G	G	G	G	G	A	G	G	G	G	G	G	G
ch1_31	T/C	1	69657201	+	NA	NA	NA	NA	NA	NA	T	T	T	T	T	T	T	T	C	T	T	C	T	T	C	T	T	T	T	T	T	T	T	T	C	T	T	T	T	T	T	C	T	T	T	T	T	T	T
ch1_32	A/G	1	70146914	+	NA	NA	NA	NA	NA	NA	A	A	A	A	A	A	A	A	A	A	A	A	A	A	G	A	A	A	A	A	A	A	A	A	G	A	A	A	A	A	A	A	A	A	A	A	A	A	A
ch1_33	T/G	1	70146920	+	NA	NA	NA	NA	NA	NA	T	T	T	T	T	T	T	T	T	T	T	T	T	T	G	T	T	T	T	T	T	T	T	T	G	T	T	T	T	T	T	T	T	T	T	T	T	T	T
ch1_34	G/A	1	70275023	+	NA	NA	NA	NA	NA	NA	G	G	G	G	G	A	A	G	G	G	G	A	G	G	G	G	G	G	G	G	G	G	G	G	G	G	G	G	G	G	G	G	G	G	G	G	A	G	G
ch1_35	A/G	1	70522959	+	NA	NA	NA	NA	NA	NA	A	A	A	A	A	A	A	A	A	A	A	A	A	A	A	A	A	A	A	A	A	A	A	A	A	A	A	A	A	A	A	A	A	A	A	A	A	A	A
ch1_36	A/G	1	70579078	+	NA	NA	NA	NA	NA	NA	A	A	A	A	A	A	A	A	A	A	A	G	A	A	A	A	A	A	A	A	A	A	A	A	A	A	A	A	A	A	A	A	A	A	A	A	A	A	A
ch1_37	T/G	1	70579648	+	NA	NA	NA	NA	NA	NA	T	T	T	T	T	T	T	T	T	T	T	T	T	T	T	T	T	T	T	T	T	T	T	T	T	T	T	T	T	T	T	T	T	T	T	T	T	T	T
ch1_38	T/A	1	71424492	+	NA	NA	NA	NA	NA	NA	T	T	T	T	T	T	T	T	T	T	T	T	T	T	T	T	T	T	T	T	T	T	T	T	T	T	T	T	T	T	T	T	T	T	T	T	T	T	T
ch1_39	T/C	1	71427339	+	NA	NA	NA	NA	NA	NA	T	T	T	T	T	T	T	T	T	T	T	T	T	T	T	T	T	T	T	T	T	T	T	T	T	T	T	T	T	T	T	T	T	T	T	T	T	T	T
ch1_40	G/A	1	71755560	+	NA	NA	NA	NA	NA	NA	R	G	G	G	G	G	G	G	G	G	G	G	A	G	G	G	G	G	A	G	G	G	G	G	G	A	G	G	G	G	G	G	G	G	G	G	G	G	G
ch1_41	C/T	1	71945854	+	NA	NA	NA	NA	NA	NA	C	C	C	C	C	Y	C	C	C	C	C	C	C	T	C	C	C	C	C	C	C	C	C	C	C	C	C	C	C	C	C	C	C	T	Y	C	C	C	C
ch1_42	G/A	1	72212197	+	NA	NA	NA	NA	NA	NA	G	G	G	G	G	R	G	G	G	G	G	G	G	A	G	G	G	G	G	G	G	G	G	G	G	G	G	G	G	G	R	G	G	A	R	G	G	G	G
ch1_43	T/G	1	72268662	+	NA	NA	NA	NA	NA	NA	T	T	T	T	T	T	G	T	G	T	T	G	T	T	T	G	G	T	T	T	T	T	T	G	T	G	G	G	G	T	K	T	T	T	T	G	G	T	T
ch1_44	G/A	1	72431970	+	NA	NA	NA	NA	NA	NA	G	G	A	G	G	G	G	G	A	G	G	G	G	G	A	G	G	G	G	G	G	G	G	G	A	G	A	G	G	G	R	G	G	G	R	G	G	G	G
ch1_45	A/T	1	72654408	+	NA	NA	NA	NA	NA	NA	A	A	A	A	A	T	T	A	A	A	A	T	A	A	A	A	A	A	A	A	A	A	A	A	A	A	A	T	A	A	W	A	A	A	W	T	T	A	A
ch1_46	C/T	1	72658153	+	NA	NA	NA	NA	NA	NA	C	C	C	C	C	T	T	C	C	C	C	T	C	C	C	C	C	C	C	C	C	C	C	C	C	C	C	T	C	C	T	C	C	C	Y	T	T	C	C
ch1_47	A/G	1	72696613	+	NA	NA	NA	NA	NA	NA	A	A	A	A	A	G	G	A	A	A	A	G	A	A	A	A	A	A	A	A	A	A	A	A	A	A	A	G	A	A	R	A	A	A	R	G	G	A	A
ch1_48	G/A	1	72705446	+	NA	NA	NA	NA	NA	NA	G	G	G	G	G	A	A	G	G	G	G	A	G	G	G	G	G	G	G	G	G	G	G	G	G	G	G	A	G	G	G	G	G	G	G	G	A	G	G
ch1_49	A/C	1	72831305	+	NA	NA	NA	NA	NA	NA	A	A	A	A	A	C	C	A	C	A	A	C	A	A	A	C	C	A	A	A	A	A	A	C	A	C	A	A	A	A	M	A	A	A	M	C	C	A	A
ch1_50	A/G	1	73157970	+	NA	NA	NA	NA	NA	NA	G	G	A	G	G	A	G	G	G	G	A	G	G	G	G	A	A	G	G	G	G	A	G	A	G	A	A	A	G	G	A	G	G	A	A	A	A	A	A
ch1_51	T/G	1	73211170	+	NA	NA	NA	NA	NA	NA	T	T	T	T	T	T	T	T	T	T	T	T	T	T	T	T	T	T	T	T	T	T	T	T	T	T	T	T	T	T	T	T	T	T	T	T	T	T	T
ch1_52	C/T	1	73229235	+	NA	NA	NA	NA	NA	NA	C	C	C	C	C	C	C	C	C	C	C	C	C	C	C	C	C	C	C	C	C	C	C	C	C	C	C	C	C	C	C	C	C	C	C	C	C	C	C
ch1_53	G/T	1	73647887	+	NA	NA	NA	NA	NA	NA	G	G	G	G	G	G	G	G	G	G	G	T	G	G	G	G	G	G	G	G	G	G	G	G	G	G	G	G	G	G	G	G	G	G	G	G	G	G	G
ch1_54	C/T	1	73800080	+	NA	NA	NA	NA	NA	NA	C	C	C	C	C	C	C	C	C	C	C	C	C	C	C	C	C	C	C	C	C	C	C	C	C	C	C	C	C	C	C	C	C	C	C	C	C	C	C
ch1_55	G/T	1	74360513	+	NA	NA	NA	NA	NA	NA	G	G	G	G	G	T	T	G	G	T	G	G	G	G	G	G	G	G	G	G	T	G	G	G	G	T	G	T	G	G	K	G	G	G	G	G	T	G	G
ch1_56	T/C	1	74360839	+	NA	NA	NA	NA	NA	NA	T	T	T	T	T	C	C	T	T	C	T	T	T	T	T	T	T	T	T	T	C	T	T	T	T	C	T	C	T	T	Y	T	T	T	T	T	C	T	T
ch1_57	A/G	1	74515538	+	NA	NA	NA	NA	NA	NA	A	A	A	A	A	R	A	A	A	G	A	A	A	A	A	A	A	G	A	A	G	A	A	A	A	G	A	G	A	A	R	G	A	A	A	A	G	A	A
ch1_58	T/C	1	74515570	+	NA	NA	NA	NA	NA	NA	T	T	T	T	T	T	T	T	T	T	Y	T	T	Y	T	Y	T	T	T	T	T	T	C	T	T	T	T	T	Y	T	T	T	T	T	T	T	T	T	T
ch1_59	C/A	1	74558548	+	NA	NA	NA	NA	NA	NA	C	C	C	C	C	M	C	C	C	A	C	C	C	C	C	C	C	C	C	C	A	C	C	C	C	A	C	A	C	C	M	A	C	C	C	C	C	C	C
ch1_60	A/C	1	75212053	+	NA	NA	NA	NA	NA	NA	A	A	A	C	A	M	C	A	A	A	A	C	A	A	A	A	A	A	A	A	A	A	A	A	A	A	A	A	A	A	A	A	A	A	A	A	A	A	A
ch1_61	C/G	1	75298671	+	NA	NA	NA	NA	NA	NA	C	C	C	G	C	S	G	C	C	C	C	G	C	C	C	C	C	C	C	C	C	C	C	C	C	C	C	C	C	C	C	C	C	C	C	C	C	C	C
ch1_62	A/T	1	75574486	+	NA	NA	NA	NA	NA	NA	T	A	A	A	A	A	A	A	A	A	A	T	A	A	A	A	A	A	T	A	A	A	A	A	A	A	A	A	A	A	A	A	A	A	A	A	A	A	A
ch1_63	A/G	1	75574569	+	NA	NA	NA	NA	NA	NA	G	A	A	A	A	A	A	A	A	A	A	G	A	A	A	A	A	A	G	A	A	A	A	A	A	A	A	A	A	A	A	A	A	A	A	A	A	A	A
ch1_64	G/A	1	75638524	+	NA	NA	NA	NA	NA	NA	G	G	G	A	G	R	A	G	G	G	G	G	G	G	G	G	G	G	G	G	G	G	G	G	G	G	G	G	G	G	G	G	G	G	G	G	G	G	G
ch1_65	T/C	1	76905272	+	NA	NA	NA	NA	NA	NA	T	T	T	T	T	C	C	T	T	T	T	C	C	T	T	T	T	T	T	T	C	T	T	T	T	C	C	C	C	T	C	C	C	C	Y	C	C	T	T
ch1_66	A/C	1	76905658	+	NA	NA	NA	NA	NA	NA	A	A	A	A	A	C	C	A	A	A	A	C	C	A	A	A	A	A	A	A	C	A	A	A	A	C	C	C	C	A	C	C	C	C	A	C	C	A	A
ch1_67	C/T	1	77709670	+	NA	NA	NA	NA	NA	NA	C	T	C	C	T	C	C	T	C	C	C	C	C	C	C	C	C	C	C	C	C	C	C	C	C	C	C	C	C	C	C	C	C	C	C	C	C	C	C
ch1_68	G/A	1	78180273	+	NA	NA	NA	NA	NA	NA	G	A	G	G	A	R	G	A	G	G	G	G	G	G	G	G	G	A	G	G	G	G	G	G	G	G	G	G	G	G	G	A	G	G	G	G	A	G	G
ch1_69	G/A	1	78309987	+	NA	NA	NA	NA	NA	NA	G	G	A	A	G	G	G	G	G	A	G	A	G	G	G	G	A	G	A	G	G	A	G	G	G	G	A	G	G	A	G	G	G	G	G	G	A	G	G
ch1_70	T/G	1	78359870	+	NA	NA	NA	NA	NA	NA	T	T	G	G	T	K	T	T	T	G	G	G	T	G	T	G	G	T	G	G	G	G	T	G	T	G	G	G	G	G	K	T	T	G	T	T	G	G	G
ch1_71	A/G	1	78390713	+	NA	NA	NA	NA	NA	NA	A	A	G	G	A	R	A	A	A	G	G	G	A	G	A	G	G	A	G	G	G	G	A	G	A	G	G	G	G	G	R	A	A	G	A	A	G	G	G
ch1_72	T/C	1	78812564	+	NA	NA	NA	NA	NA	NA	T	T	T	T	T	T	T	T	T	Y	T	T	Y	T	T	T	T	T	T	T	T	T	C	T	T	T	T	T	T	T	T	T	T	T	T	T	T	T	T
ch1_73	C/T	1	79565078	+	NA	NA	NA	NA	NA	NA	C	T	T	C	T	Y	C	T	C	C	C	C	T	C	T	C	C	T	C	C	C	C	C	C	T	T	C	C	C	T	C	C	C	C	C	C	C	C	C
ch1_74	A/T	1	79966753	+	NA	NA	NA	NA	NA	NA	A	T	A	A	T	A	A	T	T	A	A	A	A	A	A	A	A	A	A	A	A	A	A	A	A	A	A	A	A	A	A	A	A	A	A	A	A	A	A
ch1_75	A/C	1	79970250	+	NA	NA	NA	NA	NA	NA	A	A	C	A	A	M	A	A	A	A	A	A	A	A	A	A	A	C	A	A	A	A	A	A	A	A	C	A	A	C	A	A	A	A	A	A	A	A	A
ch1_76	C/T	1	80280361	+	NA	NA	NA	NA	NA	NA	C	C	T	C	C	Y	C	C	C	C	C	C	C	C	C	T	C	T	C	C	C	C	C	C	C	C	T	C	C	T	Y	C	C	C	C	C	C	C	C
ch1_77	G/T	1	80459729	+	NA	NA	NA	NA	NA	NA	G	G	G	G	G	G	G	G	G	T	G	G	G	G	G	G	G	G	G	T	T	G	G	G	G	T	G	T	G	G	G	G	G	G	G	G	G	G	G
ch1_78	T/C	1	80462749	+	NA	NA	NA	NA	NA	NA	T	T	T	T	T	C	C	T	T	T	T	C	T	C	T	C	T	C	T	T	T	T	T	T	T	T	C	T	T	C	Y	T	T	T	T	T	C	T	T
ch1_79	A/G	1	80797358	+	NA	NA	NA	NA	NA	NA	A	A	A	A	A	R	A	A	A	A	A	A	A	G	A	A	A	G	A	A	A	A	A	A	A	A	G	A	A	G	R	A	A	A	A	A	G	A	A
ch1_80	G/A	1	80944132	+	NA	NA	NA	NA	NA	NA	G	G	G	G	G	G	G	G	G	G	A	G	G	G	G	G	G	G	G	G	G	G	G	G	G	G	A	G	G	G	G	G	G	G	G	G	G	A	A
ch1_81	C/T	1	81023613	+	NA	NA	NA	NA	NA	NA	C	C	C	C	C	Y	C	C	C	C	T	C	C	T	C	C	C	T	C	C	C	T	C	C	C	C	T	C	C	T	Y	C	C	C	C	C	C	T	T
ch1_82	C/T	1	81252867	+	NA	NA	NA	NA	NA	NA	C	C	C	C	C	Y	C	C	C	C	C	C	C	T	C	C	C	T	C	C	C	T	C	C	C	C	T	C	C	T	C	C	C	C	C	C	C	C	C
ch1_83	T/A	1	81254464	+	NA	NA	NA	NA	NA	NA	T	A	T	T	A	A	A	A	A	T	T	A	T	A	A	T	T	A	T	T	T	A	T	T	A	T	A	T	T	A	T	T	T	T	T	T	T	T	T
ch1_84	G/A	1	81255192	+	NA	NA	NA	NA	NA	NA	G	A	G	G	A	A	A	A	A	G	G	G	G	A	G	G	G	A	G	G	G	A	G	G	G	G	A	G	G	A	G	G	G	G	G	G	G	G	G
ch1_85	A/C	1	81416753	+	NA	NA	NA	NA	NA	NA	A	A	A	A	A	A	A	A	A	A	A	A	A	A	C	A	A	A	A	A	A	A	A	A	C	A	A	A	A	A	A	A	A	A	A	A	A	A	A
ch1_86	A/G	1	81538959	+	NA	NA	NA	NA	NA	NA	A	A	A	A	A	R	G	A	A	A	A	A	A	A	A	A	A	A	A	A	A	A	A	A	A	A	A	A	A	A	A	A	A	A	A	A	A	A	A
ch1_87	G/A	1	81610274	+	NA	NA	NA	NA	NA	NA	G	A	G	G	A	G	G	A	A	G	G	G	A	G	G	G	G	G	G	G	G	G	G	G	G	G	G	G	G	G	G	G	G	G	G	G	G	G	G
ch1_88	T/C	1	81695017	+	NA	NA	NA	NA	NA	NA	T	C	T	T	C	T	T	C	C	T	T	T	C	T	T	T	T	T	T	T	T	T	T	T	T	T	T	T	T	T	T	T	T	T	T	T	T	T	T
ch1_89	A/C	1	81709912	+	NA	NA	NA	NA	NA	NA	A	C	A	A	C	A	A	C	C	A	A	A	C	A	A	A	A	A	A	A	A	A	A	A	A	A	A	A	A	A	A	A	A	A	A	A	A	A	A
ch1_90	G/C	1	81925189	+	NA	NA	NA	NA	NA	NA	G	G	G	G	G	G	G	G	G	G	G	G	G	G	G	G	G	G	G	G	G	G	G	G	G	G	G	G	G	G	G	G	G	G	G	G	G	G	G
ch1_91	C/T	1	81986649	+	NA	NA	NA	NA	NA	NA	T	C	C	C	C	Y	T	C	C	C	C	T	C	C	C	C	C	C	C	C	C	C	C	T	C	C	C	C	T	C	C	C	C	C	C	C	C	C	C
ch1_92	C/G	1	81990292	+	NA	NA	NA	NA	NA	NA	C	C	C	C	C	C	C	C	C	C	C	C	C	C	C	C	C	C	C	C	C	C	C	C	C	C	C	C	C	C	C	C	C	C	C	C	C	C	C
ch1_93	A/G	1	81994892	+	NA	NA	NA	NA	NA	NA	A	A	A	A	A	A	A	A	A	A	A	A	A	A	A	A	A	A	A	A	A	A	A	A	A	A	A	A	A	A	A	A	A	A	A	A	A	A	A
ch1_94	T/C	1	82042158	+	NA	NA	NA	NA	NA	NA	T	T	T	T	T	T	T	T	T	T	T	T	T	T	T	T	T	T	T	T	T	T	T	T	T	T	T	T	T	T	T	T	T	T	T	T	T	T	T
ch1_95	G/A	1	82148584	+	NA	NA	NA	NA	NA	NA	G	G	G	G	G	G	G	G	G	G	G	G	G	G	G	G	G	G	G	G	G	G	G	G	G	G	G	G	G	G	G	G	G	G	G	G	G	G	G
ch1_96	G/A	1	82175996	+	NA	NA	NA	NA	NA	NA	G	G	G	G	G	R	A	G	G	G	G	A	G	G	G	G	G	G	G	G	G	G	G	G	G	G	G	G	G	G	G	G	G	G	G	G	G	G	G
ch1_97	T/G	1	82179670	+	NA	NA	NA	NA	NA	NA	T	K	T	T	T	T	T	T	T	T	T	T	T	K	T	T	T	T	T	T	T	T	T	T	T	T	T	T	T	T	T	T	T	T	T	T	T	T	T
ch1_98	G/A	1	82188690	+	NA	NA	NA	NA	NA	NA	G	G	A	G	G	R	A	G	G	G	G	A	G	G	A	G	G	G	G	G	G	G	G	G	A	G	G	G	G	G	G	A	A	G	R	G	G	G	G
ch1_99	C/A	1	82189596	+	NA	NA	NA	NA	NA	NA	C	C	A	C	C	M	A	C	C	C	C	A	C	C	A	C	C	C	C	C	C	C	C	C	A	C	C	C	C	C	C	A	A	C	M	C	C	C	C
ch1_100	G/A	1	82252902	+	NA	NA	NA	NA	NA	NA	G	G	G	G	G	G	G	G	G	G	G	G	G	G	G	G	G	G	G	G	G	G	G	G	G	G	G	G	G	G	G	G	G	G	G	G	G	G	G
ch1_101	T/C	1	82253282	+	NA	NA	NA	NA	NA	NA	T	T	T	T	T	C	C	T	T	T	T	C	T	T	C	T	T	T	T	T	T	T	T	T	C	T	T	T	T	T	T	C	C	T	C	T	T	T	T
ch1_102	A/C	1	82268044	+	NA	NA	NA	NA	NA	NA	A	A	A	A	A	A	A	A	A	A	A	A	A	A	A	A	A	A	A	A	A	A	A	A	A	A	A	A	A	A	A	A	A	A	A	A	A	A	A
ch1_103	T/C	1	82320528	+	NA	NA	NA	NA	NA	NA	T	T	T	T	T	T	T	T	T	T	T	T	T	T	T	T	T	T	T	T	T	T	T	T	T	T	T	T	T	T	T	T	T	T	T	T	T	T	T
ch1_104	G/A	1	82422889	+	NA	NA	NA	NA	NA	NA	G	G	G	G	G	G	G	G	G	G	G	G	G	G	G	G	G	G	G	G	G	G	G	A	G	G	G	G	A	G	G	A	A	G	R	G	G	G	G
ch1_106	C/G	1	82428801	+	NA	NA	NA	NA	NA	NA	C	C	C	C	C	C	C	C	C	C	C	C	C	C	C	C	C	C	C	C	C	C	C	G	C	C	C	C	G	C	C	G	G	C	S	C	C	C	C
ch1_107	G/A	1	82598289	+	NA	NA	NA	NA	NA	NA	G	G	G	G	G	G	G	G	G	G	G	G	G	G	G	G	G	G	G	G	G	G	G	G	G	G	G	G	G	G	G	G	G	G	G	G	G	G	G
ch1_108	T/C	1	82641269	+	NA	NA	NA	NA	NA	NA	T	T	T	T	T	T	T	T	T	T	T	T	T	T	T	T	T	T	T	T	T	T	T	T	T	T	T	T	T	T	T	T	T	T	T	T	T	T	T
ch1_109	A/G	1	82663015	+	NA	NA	NA	NA	NA	NA	A	A	A	A	A	A	A	A	A	A	A	G	A	A	A	A	A	A	A	A	A	A	A	A	A	A	A	A	A	A	A	A	A	A	A	A	A	A	A
ch1_110	T/C	1	82823522	+	NA	NA	NA	NA	NA	NA	T	T	T	T	T	T	T	T	T	T	Y	T	Y	Y	T	T	T	T	T	T	T	T	T	T	T	T	T	T	T	T	Y	T	T	T	T	T	T	T	T
ch1_111	T/A	1	83057168	+	NA	NA	NA	NA	NA	NA	T	T	A	T	T	T	A	T	T	T	T	A	T	T	A	T	T	T	T	T	T	T	T	T	A	T	T	T	T	T	W	T	A	A	W	A	T	T	T
ch1_112	C/T	1	83057208	+	NA	NA	NA	NA	NA	NA	C	C	T	C	C	Y	T	C	C	C	C	T	C	C	T	C	C	C	C	C	C	C	C	C	T	C	C	C	C	C	T	C	T	T	Y	T	C	C	C
ch1_113	A/G	1	83057672	+	NA	NA	NA	NA	NA	NA	A	A	G	A	A	R	G	A	A	A	A	G	A	A	G	A	A	A	A	A	A	A	A	A	G	A	A	A	A	A	G	A	G	G	R	G	A	A	A
ch1_114	C/T	1	83171182	+	NA	NA	NA	NA	NA	NA	C	C	C	C	C	C	C	C	C	C	C	C	C	C	T	C	C	C	C	C	C	C	C	C	T	C	C	C	C	C	C	C	C	C	C	C	C	C	C
ch1_115	T/G	1	83986762	+	NA	NA	NA	NA	NA	NA	T	T	T	T	T	G	G	T	G	T	T	T	T	T	T	T	T	T	T	T	T	T	T	T	T	T	T	T	T	T	T	T	T	T	T	T	T	T	T
ch1_116	T/C	1	83992158	+	NA	NA	NA	NA	NA	NA	T	T	T	T	T	C	C	T	C	T	T	T	T	T	T	T	T	T	T	T	T	T	T	T	T	T	T	T	T	T	T	T	T	T	T	T	T	T	T
ch1_117	A/T	1	83992221	+	NA	NA	NA	NA	NA	NA	A	A	A	A	A	T	T	A	T	A	A	A	A	A	A	A	A	A	A	A	A	A	A	A	A	A	A	A	A	A	A	A	A	A	A	A	A	A	A
ch1_118	T/C	1	84021690	+	NA	NA	NA	NA	NA	NA	T	T	T	T	T	C	C	T	C	T	T	T	T	T	T	T	T	T	T	T	T	T	T	T	T	T	T	T	T	T	T	T	T	T	T	T	T	T	T
ch1_119	A/T	1	84065309	+	NA	NA	NA	NA	NA	NA	A	A	A	A	A	T	T	A	T	A	A	T	A	A	T	A	A	T	A	A	A	A	A	A	T	A	A	A	A	A	A	A	A	A	A	A	A	A	A
ch1_120	C/T	1	84236684	+	NA	NA	NA	NA	NA	NA	C	C	C	C	C	T	T	C	C	C	C	C	C	C	C	C	C	C	C	C	C	C	C	C	C	C	C	C	C	C	C	C	C	C	C	C	C	C	C
ch1_121	C/T	1	84255613	+	NA	NA	NA	NA	NA	NA	C	C	C	C	C	T	T	C	C	C	C	C	C	C	C	C	C	C	C	C	C	C	C	C	C	C	C	C	C	C	C	C	C	C	C	C	C	C	C
ch1_122	C/A	1	84388014	+	NA	NA	NA	NA	NA	NA	C	C	C	C	C	M	A	C	C	C	C	A	C	C	C	C	C	C	C	C	C	C	C	C	C	C	C	C	C	C	C	C	C	C	C	C	C	C	C
ch1_123	T/A	1	84393667	+	NA	NA	NA	NA	NA	NA	T	T	T	T	T	W	T	T	T	T	T	T	T	T	A	T	T	T	T	T	T	T	T	T	A	T	T	T	T	T	T	T	T	T	T	T	T	T	T
ch1_124	C/A	1	84395460	+	NA	NA	NA	NA	NA	NA	C	C	C	C	C	C	C	C	C	C	C	C	C	C	C	C	C	C	C	C	C	C	C	C	C	C	C	C	C	C	M	C	C	C	C	C	C	C	C
ch1_125	T/G	1	84790041	+	NA	NA	NA	NA	NA	NA	T	T	T	T	T	G	G	T	T	G	T	G	T	G	T	T	T	T	T	G	G	T	T	T	T	T	T	G	T	G	K	T	T	T	T	T	T	T	T
ch1_126	T/C	1	84852035	+	NA	NA	NA	NA	NA	NA	T	T	T	T	T	T	T	T	T	T	T	C	T	C	T	T	T	T	T	T	T	T	T	T	T	T	T	T	T	T	T	T	T	T	T	T	T	T	T
ch1_127	C/T	1	84861120	+	NA	NA	NA	NA	NA	NA	C	C	C	C	C	Y	C	C	C	C	C	C	C	C	C	C	C	Y	C	C	C	C	C	C	C	Y	C	C	C	C	C	C	C	C	C	C	C	C	C
ch1_128	G/A	1	84872326	+	NA	NA	NA	NA	NA	NA	G	R	G	G	G	R	R	R	G	G	G	G	R	G	G	G	G	G	G	R	G	G	R	G	G	G	G	G	G	R	G	G	G	G	R	G	G	G	G
ch1_129	A/T	1	84873441	+	NA	NA	NA	NA	NA	NA	A	A	A	A	A	A	W	A	A	A	A	A	A	T	W	A	A	W	A	W	A	A	W	A	W	A	A	W	A	W	W	A	A	W	W	A	A	A	A
ch1_130	A/C	1	84879470	+	NA	NA	NA	NA	NA	NA	A	A	M	M	A	C	A	M	A	M	A	M	M	C	M	M	A	C	M	A	A	A	C	A	M	M	M	C	M	A	M	C	A	M	A	A	A	M	M
ch1_131	C/G	1	84879651	+	NA	NA	NA	NA	NA	NA	C	C	C	S	C	C	C	G	S	C	C	C	C	C	C	G	C	C	C	S	C	C	C	S	S	C	C	S	C	S	C	C	C	C	S	C	C	S	C
ch1_132	T/A	1	85236157	+	NA	NA	NA	NA	NA	NA	T	T	A	T	T	T	T	T	A	A	T	T	T	T	T	T	T	A	A	A	A	T	A	T	T	T	T	A	T	A	A	T	T	T	T	T	T	T	T
ch1_133	G/T	1	85352593	+	NA	NA	NA	NA	NA	NA	G	G	G	G	G	G	G	G	G	G	G	G	G	G	G	G	G	G	G	G	G	G	G	G	G	G	G	G	G	G	G	G	G	G	G	G	G	G	G
ch1_134	G/A	1	85517924	+	NA	NA	NA	NA	NA	NA	G	G	G	G	G	A	A	G	G	G	G	G	G	G	A	G	G	G	G	G	G	G	G	G	A	G	G	G	G	G	G	G	G	G	G	G	G	G	G
ch1_135	C/T	1	85588231	+	NA	NA	NA	NA	NA	NA	T	C	C	C	C	C	C	C	C	C	C	C	T	C	C	C	C	C	C	C	C	C	C	T	C	C	C	C	T	C	C	C	C	C	C	C	C	C	C
ch1_136	A/G	1	85588973	+	NA	NA	NA	NA	NA	NA	G	A	A	A	A	A	A	A	A	A	A	G	G	A	A	A	A	A	A	A	A	A	A	G	A	A	A	A	G	A	A	A	A	A	A	A	A	A	A
ch1_138	A/G	1	85921337	+	NA	NA	NA	NA	NA	NA	A	A	A	A	A	A	A	A	A	A	A	A	G	A	A	A	A	A	A	A	A	A	A	A	A	A	A	A	A	A	A	A	A	A	A	A	A	A	A
ch1_139	G/T	1	86133027	+	NA	NA	NA	NA	NA	NA	G	G	G	G	G	G	G	G	G	G	G	G	G	T	G	G	G	G	G	G	G	G	G	G	G	G	G	G	G	T	G	T	G	G	G	G	G	G	G
ch1_140	C/T	1	86133303	+	NA	NA	NA	NA	NA	NA	C	C	C	C	C	C	C	C	C	C	C	C	C	T	C	C	C	C	C	C	C	C	C	C	C	C	C	C	C	T	C	T	C	C	C	C	C	C	C
ch1_141	C/T	1	86150106	+	NA	NA	NA	NA	NA	NA	C	C	C	C	C	C	C	C	C	C	C	C	C	T	C	C	C	C	C	C	C	C	C	C	C	C	C	C	C	C	C	T	C	C	C	C	C	C	C
ch1_142	G/A	1	86220100	+	NA	NA	NA	NA	NA	NA	G	G	G	G	G	G	G	G	G	G	G	A	G	G	A	G	G	G	G	G	G	G	G	G	A	G	G	G	G	A	G	G	G	G	G	G	G	G	G
ch1_143	G/A	1	86335226	+	NA	NA	NA	NA	NA	NA	G	A	A	G	A	R	G	A	G	G	G	A	A	A	G	G	G	A	A	G	G	G	A	G	G	A	G	G	G	G	R	A	A	G	G	G	G	G	G
ch1_144	A/G	1	86467453	+	NA	NA	NA	NA	NA	NA	A	A	A	A	A	A	A	A	A	A	A	A	A	A	G	A	A	A	A	A	A	A	A	A	G	A	A	A	A	G	A	A	A	A	A	A	A	A	A
ch1_145	G/C	1	86469586	+	NA	NA	NA	NA	NA	NA	G	G	G	G	G	G	G	G	G	G	G	G	G	G	C	G	G	G	G	G	G	G	G	G	C	G	G	G	G	C	G	G	G	G	G	G	G	G	G
ch1_146	C/T	1	86484250	+	NA	NA	NA	NA	NA	NA	C	T	T	C	T	Y	C	T	C	C	C	T	T	T	T	C	C	T	C	C	C	C	T	C	T	T	C	C	C	T	Y	C	T	C	C	C	C	C	C
ch1_147	G/T	1	86813125	+	NA	NA	NA	NA	NA	NA	G	G	G	G	G	K	G	G	G	G	G	G	G	T	G	G	G	G	G	G	G	G	G	G	G	G	G	G	G	T	G	G	G	G	G	G	G	G	G
ch1_148	G/A	1	86816964	+	NA	NA	NA	NA	NA	NA	G	G	G	G	G	G	G	G	G	G	G	G	G	G	G	G	G	G	G	G	G	G	G	G	G	G	G	G	G	G	R	G	G	G	G	G	G	G	G
ch1_149	A/G	1	86869720	+	NA	NA	NA	NA	NA	NA	A	A	A	A	A	A	A	A	A	A	A	A	A	A	A	A	A	A	A	A	A	A	A	A	A	A	A	A	A	G	A	A	A	A	A	A	A	A	A
ch1_150	A/G	1	86884412	+	NA	NA	NA	NA	NA	NA	A	A	A	A	A	A	A	A	A	A	A	A	A	A	A	A	A	A	A	A	A	A	A	A	A	A	A	A	A	G	A	A	A	A	A	A	A	A	A
ch1_151	T/C	1	86915906	+	NA	NA	NA	NA	NA	NA	T	T	T	T	T	T	T	T	T	T	T	T	T	T	T	T	T	T	T	T	T	T	T	T	T	T	T	T	T	C	T	T	T	T	T	T	T	T	T
ch1_152	A/C	1	87154775	+	NA	NA	NA	NA	NA	NA	A	A	A	A	A	C	A	A	A	A	A	A	A	C	C	A	A	A	A	A	A	A	A	A	C	A	A	A	A	C	A	A	A	A	A	A	A	A	A
ch1_153	G/T	1	87161570	+	NA	NA	NA	NA	NA	NA	G	G	G	G	G	G	G	G	G	G	G	G	G	G	G	G	G	G	G	G	G	G	G	G	G	G	G	G	G	G	G	G	G	G	G	G	G	G	G
ch1_154	C/T	1	87383964	+	NA	NA	NA	NA	NA	NA	C	C	C	C	C	C	C	C	C	C	C	C	C	C	C	C	C	C	C	C	C	C	C	C	C	C	C	C	C	C	Y	C	C	C	Y	T	C	C	C
ch1_155	C/A	1	87384212	+	NA	NA	NA	NA	NA	NA	C	C	C	C	C	C	C	C	C	C	C	C	C	C	C	C	C	C	C	C	C	C	C	C	C	C	C	C	C	C	M	C	C	C	M	A	C	C	C
ch1_156	A/G	1	87384442	+	NA	NA	NA	NA	NA	NA	A	A	A	A	A	A	A	A	A	A	A	A	A	A	A	A	A	A	A	A	A	A	A	A	A	A	A	A	A	A	R	A	A	A	R	G	A	A	A
ch1_157	G/T	1	87384616	+	NA	NA	NA	NA	NA	NA	G	G	G	G	G	G	G	G	G	G	G	G	G	G	G	G	G	G	G	G	G	G	G	G	G	G	G	G	G	G	G	G	G	G	K	T	G	G	G
ch1_158	G/A	1	87384644	+	NA	NA	NA	NA	NA	NA	G	G	G	G	G	G	G	G	G	G	G	G	G	G	G	G	G	G	G	G	G	G	G	G	G	G	G	G	G	G	G	G	G	G	R	A	G	G	G
ch1_160	A/G	1	87386450	+	NA	NA	NA	NA	NA	NA	A	A	A	A	A	A	A	A	A	A	A	A	A	A	A	A	A	A	A	A	A	A	A	A	A	A	A	A	A	A	R	A	A	A	A	G	A	A	A
ch1_161	A/T	1	87386455	+	NA	NA	NA	NA	NA	NA	A	A	A	A	A	A	A	A	A	A	A	A	A	A	A	A	A	A	A	A	A	A	A	A	A	A	A	A	A	T	W	A	A	A	W	T	A	A	A
ch1_162	T/G	1	87386474	+	NA	NA	NA	NA	NA	NA	K	K	K	T	K	K	K	T	K	T	K	K	K	K	K	K	K	K	K	K	K	T	K	T	K	K	K	K	K	T	T	K	K	T	K	K	K	K	T
ch1_163	T/A	1	87386563	+	NA	NA	NA	NA	NA	NA	T	T	T	T	T	T	T	T	T	T	T	T	T	T	T	T	T	T	T	T	T	T	T	T	T	T	T	T	T	A	W	T	T	T	W	A	T	T	T
ch1_164	G/A	1	87424381	+	NA	NA	NA	NA	NA	NA	G	G	G	G	G	G	G	G	G	G	G	G	A	G	G	G	G	G	G	G	G	G	G	G	G	G	G	G	G	G	G	G	G	G	A	A	G	G	G
ch1_165	T/A	1	87567756	+	NA	NA	NA	NA	NA	NA	T	T	T	T	T	T	T	T	T	T	T	T	T	T	T	T	T	T	T	T	T	T	T	T	T	T	T	T	T	T	W	T	T	T	W	A	T	T	T
ch1_166	A/G	1	87620446	+	NA	NA	NA	NA	NA	NA	A	A	A	A	A	A	A	A	A	A	A	A	A	G	A	A	A	A	A	A	A	A	A	A	A	A	A	A	A	A	A	A	A	A	A	A	A	A	A
ch1_167	C/T	1	87623554	+	NA	NA	NA	NA	NA	NA	C	C	C	C	C	C	C	C	C	C	C	C	C	T	C	C	C	C	C	C	C	C	C	C	C	C	C	C	C	C	C	C	C	C	C	C	C	C	C
ch1_168	A/C	1	87623568	+	NA	NA	NA	NA	NA	NA	A	A	A	A	A	A	A	A	A	A	A	A	A	C	A	A	A	A	A	A	A	A	A	A	A	A	A	A	A	A	A	A	A	A	A	A	A	A	A
ch1_169	A/G	1	87757079	+	NA	NA	NA	NA	NA	NA	A	A	A	A	A	A	A	A	G	A	A	A	G	A	G	A	A	A	A	A	A	A	A	A	G	A	A	A	A	A	A	A	A	A	R	G	A	A	A
ch1_170	G/C	1	87786998	+	NA	NA	NA	NA	NA	NA	G	G	G	G	G	G	G	G	C	G	G	G	C	G	C	G	G	G	G	G	G	G	G	G	C	G	G	G	G	C	S	G	G	G	S	C	G	G	G
ch1_171	A/G	1	87896915	+	NA	NA	NA	NA	NA	NA	A	A	A	A	A	A	A	A	G	A	A	A	G	A	G	A	A	A	A	A	A	A	A	A	G	A	A	A	A	A	A	A	A	A	A	G	A	A	A
ch1_172	G/A	1	87896931	+	NA	NA	NA	NA	NA	NA	G	G	G	G	G	G	G	G	A	G	G	G	A	G	A	G	G	G	G	G	G	G	G	G	A	G	G	G	G	G	R	G	G	G	G	A	G	G	G
ch1_173	C/G	1	87899663	+	NA	NA	NA	NA	NA	NA	C	C	C	C	C	C	C	C	G	C	C	C	G	C	G	C	C	C	C	C	C	C	C	C	G	C	C	C	C	C	S	C	C	C	S	G	C	C	C
ch1_174	G/T	1	87977912	+	NA	NA	NA	NA	NA	NA	G	G	G	G	G	G	T	G	G	G	T	T	G	T	G	T	T	G	G	G	G	G	G	G	G	G	G	G	G	T	G	G	G	G	G	G	T	T	T
ch1_175	C/T	1	87978163	+	NA	NA	NA	NA	NA	NA	C	C	C	C	C	C	T	C	C	C	T	T	C	T	C	T	T	C	C	C	C	C	C	C	C	C	C	C	C	T	C	C	C	C	C	C	T	T	T
ch1_176	A/G	1	88074761	+	NA	NA	NA	NA	NA	NA	A	A	A	A	A	R	G	A	G	A	G	G	G	G	G	G	G	A	A	A	A	A	A	A	G	A	A	A	A	G	G	A	A	A	R	G	G	G	G
ch1_177	C/G	1	88140227	+	NA	NA	NA	NA	NA	NA	C	C	C	C	C	C	C	C	C	C	C	C	C	C	C	C	C	C	C	C	C	C	C	C	C	C	C	C	C	G	C	C	C	C	C	C	C	C	C
ch1_178	C/T	1	88207743	+	NA	NA	NA	NA	NA	NA	C	C	C	C	C	C	C	C	C	C	C	C	C	C	C	C	C	C	C	C	C	C	C	C	C	C	C	C	C	T	C	C	C	C	C	C	C	C	C
ch1_179	C/T	1	88269316	+	NA	NA	NA	NA	NA	NA	C	C	C	C	C	C	C	C	C	C	C	C	C	C	C	C	C	C	C	C	C	C	C	C	C	C	C	C	C	T	C	C	C	C	C	C	C	C	C
ch1_180	A/G	1	88269508	+	NA	NA	NA	NA	NA	NA	A	A	A	A	A	A	A	A	A	A	A	A	A	A	A	A	A	A	A	A	A	A	A	A	A	A	A	A	A	G	A	A	A	A	A	A	A	A	A
ch1_181	A/C	1	88322147	+	NA	NA	NA	NA	NA	NA	A	A	A	A	A	A	A	A	A	A	A	A	A	A	A	A	A	A	A	A	A	A	A	A	A	A	A	A	A	C	A	A	A	A	A	A	A	A	A
ch1_182	G/T	1	88322183	+	NA	NA	NA	NA	NA	NA	G	G	G	G	G	G	G	G	G	G	G	G	G	G	G	G	G	G	G	G	G	G	G	G	G	G	G	G	G	T	G	G	G	G	G	G	G	G	G
ch1_183	G/C	1	88464448	+	NA	NA	NA	NA	NA	NA	G	G	G	G	G	G	G	G	G	G	G	G	G	G	G	G	G	G	G	G	G	G	G	G	G	G	G	G	G	C	G	G	G	G	G	G	G	G	G
ch1_184	T/A	1	88485644	+	NA	NA	NA	NA	NA	NA	T	W	T	T	T	T	T	W	T	T	T	T	T	T	T	W	W	W	W	W	T	T	T	T	W	T	T	T	T	T	T	T	T	W	T	T	T	T	T
ch1_185	G/C	1	88517595	+	NA	NA	NA	NA	NA	NA	G	G	G	G	G	G	G	G	G	G	G	G	G	G	G	G	G	G	G	G	G	G	G	G	G	G	G	G	G	C	G	G	G	G	G	G	G	G	G
ch1_186	A/G	1	88521530	+	NA	NA	NA	NA	NA	NA	A	A	A	A	A	A	A	A	A	A	A	A	A	A	A	A	A	A	A	A	A	A	A	A	A	A	A	A	A	G	A	A	A	A	A	A	A	A	A
ch1_187	C/T	1	88580190	+	NA	NA	NA	NA	NA	NA	C	C	C	C	C	C	C	C	C	C	C	C	C	C	C	C	C	C	C	C	C	C	C	C	C	C	C	C	C	T	C	C	C	C	C	C	C	C	C
ch1_188	T/C	1	88580223	+	NA	NA	NA	NA	NA	NA	T	T	T	T	T	T	T	T	T	T	T	T	T	T	T	T	T	T	T	T	T	T	T	T	T	T	T	T	T	C	T	T	T	T	T	T	T	T	T
ch1_189	A/G	1	88872117	+	NA	NA	NA	NA	NA	NA	A	A	A	A	A	A	A	A	A	A	A	A	A	A	A	A	A	A	A	A	A	A	A	A	A	A	A	A	A	G	A	A	A	A	A	A	A	A	A
ch1_190	C/T	1	89254037	+	NA	NA	NA	NA	NA	NA	C	C	C	C	C	C	C	C	C	C	C	C	C	C	C	C	C	C	C	C	C	C	C	C	C	C	C	C	C	T	C	C	C	C	C	C	C	C	C
ch1_191	T/C	1	89254065	+	NA	NA	NA	NA	NA	NA	T	T	T	T	T	T	T	T	T	T	T	T	T	T	T	T	T	T	T	T	T	T	T	T	T	T	T	T	T	C	T	T	T	T	T	T	T	T	T
ch1_192	C/G	1	89254224	+	NA	NA	NA	NA	NA	NA	C	C	C	C	C	C	C	C	C	C	C	C	C	C	C	C	C	C	C	C	C	C	C	C	C	C	C	C	C	G	C	C	C	C	C	C	C	C	C
ch1_193	G/A	1	89255974	+	NA	NA	NA	NA	NA	NA	G	G	G	G	G	G	G	G	G	G	G	G	G	G	G	G	G	G	G	G	G	G	G	G	G	G	G	G	G	A	G	G	G	G	G	G	G	G	G
ch1_194	A/G	1	89319930	+	NA	NA	NA	NA	NA	NA	A	A	A	A	A	A	A	A	A	A	A	A	A	A	A	A	A	A	A	A	A	A	A	A	A	A	A	A	A	G	A	A	A	A	A	A	A	A	A
ch1_195	A/T	1	89321211	+	NA	NA	NA	NA	NA	NA	A	A	A	A	A	A	A	A	A	A	A	A	A	A	A	A	A	A	A	A	A	A	A	A	A	A	A	A	A	T	A	A	A	A	A	A	A	A	A
ch1_196	A/G	1	89436589	+	NA	NA	NA	NA	NA	NA	A	A	A	A	A	A	A	A	A	A	A	A	A	A	A	A	A	A	A	A	A	A	A	A	A	A	A	A	A	G	A	A	A	A	A	A	A	A	A
ch1_198	A/G	1	89569398	+	NA	NA	NA	NA	NA	NA	A	A	A	A	A	A	A	A	A	A	A	A	A	A	A	A	A	A	A	A	A	A	A	A	A	A	A	A	A	G	A	A	A	A	A	A	A	A	A
ch1_199	T/G	1	89573078	+	NA	NA	NA	NA	NA	NA	T	T	T	T	T	T	T	T	T	T	T	T	T	T	T	T	T	T	T	T	T	T	T	T	T	T	T	T	T	G	T	T	T	T	T	T	T	T	T
ch1_200	C/T	1	89619682	+	NA	NA	NA	NA	NA	NA	C	C	C	C	C	C	C	C	C	C	C	C	C	C	C	C	C	C	C	C	C	C	C	C	C	C	C	C	C	T	C	C	C	C	C	C	C	C	C
ch1_201	G/C	1	89619784	+	NA	NA	NA	NA	NA	NA	G	G	G	G	G	G	G	G	G	G	G	G	G	G	G	G	G	G	G	G	G	G	G	G	G	G	G	G	G	C	G	G	G	G	G	G	G	G	G
ch1_202	C/T	1	89651138	+	NA	NA	NA	NA	NA	NA	C	C	C	C	C	C	C	C	C	C	C	C	C	C	C	C	C	C	C	C	C	C	C	C	C	C	C	C	C	T	C	C	C	C	C	C	C	C	C
ch1_203	T/C	1	89651632	+	NA	NA	NA	NA	NA	NA	T	T	T	T	T	Y	C	T	T	T	T	T	T	T	T	T	T	T	T	T	T	T	T	T	T	T	T	T	T	C	T	T	T	T	T	T	T	T	T
ch1_204	G/T	1	89653248	+	NA	NA	NA	NA	NA	NA	G	G	G	G	G	K	T	G	T	G	G	T	T	G	T	T	G	G	G	G	G	G	G	G	T	G	G	G	G	T	G	G	G	G	G	G	G	G	G
ch1_205	A/G	1	89653952	+	NA	NA	NA	NA	NA	NA	A	A	A	A	A	A	A	A	A	A	A	A	A	A	A	A	A	A	A	A	A	A	A	A	A	A	A	A	A	G	A	A	A	A	A	A	A	A	A
ch1_206	T/C	1	89657317	+	NA	NA	NA	NA	NA	NA	T	T	T	T	T	T	T	T	T	T	T	T	T	T	T	T	T	T	T	T	T	T	T	T	T	T	T	T	T	C	T	T	T	T	T	T	T	T	T
ch1_207	G/C	1	89713951	+	NA	NA	NA	NA	NA	NA	G	G	G	G	G	G	G	G	G	G	G	G	G	G	G	G	G	G	G	G	G	G	G	G	G	G	G	G	G	C	G	G	G	G	G	G	G	G	G
ch1_208	T/C	1	89838736	+	NA	NA	NA	NA	NA	NA	T	T	T	T	T	T	T	T	T	T	T	T	T	T	T	T	T	T	T	T	T	T	T	T	T	T	T	T	T	C	T	T	T	T	T	T	T	T	T
ch1_209	A/G	1	89930314	+	NA	NA	NA	NA	NA	NA	A	A	A	A	A	A	A	A	A	A	A	A	A	A	A	A	A	A	A	A	A	A	A	A	A	A	A	A	A	G	A	A	A	A	A	A	A	A	A
ch1_210	T/C	1	89962841	+	NA	NA	NA	NA	NA	NA	T	T	T	T	T	T	T	T	T	T	T	T	T	T	T	T	T	T	T	T	T	T	T	T	T	T	T	T	T	C	T	T	T	T	T	T	T	T	T
ch1_211	A/G	1	90120175	+	NA	NA	NA	NA	NA	NA	A	A	A	A	A	A	A	A	A	A	A	A	A	A	A	A	A	A	A	A	A	A	A	A	A	A	A	A	A	G	A	A	A	A	A	A	A	A	A
ch1_212	C/T	1	90172194	+	NA	NA	NA	NA	NA	NA	C	C	C	C	C	C	C	C	C	C	C	C	C	C	C	C	C	C	C	C	C	C	C	C	C	C	C	C	C	T	C	C	C	C	C	C	C	C	C
ch2_1	C/A	2	1515231	+	NA	NA	NA	NA	NA	NA	C	C	C	C	C	C	C	C	C	C	C	C	C	C	C	A	C	C	C	C	C	C	C	C	C	C	C	C	C	C	C	C	C	C	C	C	C	C	C
ch2_2	G/A	2	2309824	+	NA	NA	NA	NA	NA	NA	G	G	A	A	G	A	A	G	G	G	A	A	G	A	G	A	A	G	G	G	G	G	A	G	G	A	A	G	G	G	A	G	A	G	G	G	A	A	A
ch2_3	T/C	2	11041792	+	NA	NA	NA	NA	NA	NA	T	T	T	C	T	Y	C	T	T	T	C	C	T	T	T	C	C	T	T	T	T	T	C	T	T	T	T	T	T	T	T	T	C	T	T	T	T	C	C
ch2_4	G/T	2	14208791	+	NA	NA	NA	NA	NA	NA	T	T	G	G	T	G	G	T	T	T	G	G	T	G	T	G	G	T	T	T	T	T	G	T	T	G	G	T	G	T	G	T	G	T	T	T	G	G	G
ch2_5	G/A	2	14283187	+	NA	NA	NA	NA	NA	NA	A	A	G	G	A	G	G	A	A	A	G	G	A	G	A	G	G	A	A	A	A	A	G	A	A	G	G	A	G	A	R	A	G	A	A	A	G	G	G
ch2_6	A/G	2	15571732	+	NA	NA	NA	NA	NA	NA	A	A	A	A	A	A	A	A	A	A	A	A	A	A	A	A	A	A	A	A	A	A	A	A	A	A	A	A	G	A	A	A	A	A	A	A	A	A	A
ch2_7	A/G	2	27933597	+	NA	NA	NA	NA	NA	NA	A	G	A	A	G	A	A	G	G	A	A	A	G	A	G	A	A	A	A	A	A	A	A	A	G	A	A	A	G	A	A	A	A	A	A	A	A	A	A
ch2_8	C/T	2	28458312	+	NA	NA	NA	NA	NA	NA	C	T	C	C	T	T	T	T	T	C	C	C	T	C	T	C	C	C	C	C	C	C	C	C	T	C	C	C	T	C	C	C	C	C	C	C	C	C	C
ch2_9	C/G	2	28754227	+	NA	NA	NA	NA	NA	NA	C	G	C	C	G	S	G	G	G	C	C	C	G	C	C	C	C	C	C	C	C	C	C	G	C	C	C	C	G	C	C	C	C	C	C	C	C	C	C
ch2_10	G/A	2	28792187	+	NA	NA	NA	NA	NA	NA	G	A	G	G	A	R	A	A	A	G	G	G	A	G	G	G	G	G	G	G	G	G	G	A	G	G	G	G	A	G	G	G	G	G	G	G	G	G	G
ch2_11	T/G	2	29057681	+	NA	NA	NA	NA	NA	NA	T	T	T	T	T	T	T	T	T	T	T	T	T	T	T	T	T	T	T	T	T	T	T	T	T	T	T	T	T	T	T	T	G	T	T	T	T	T	T
ch2_12	T/G	2	29447175	+	NA	NA	NA	NA	NA	NA	T	T	T	T	T	G	G	T	T	T	T	T	T	T	T	T	T	T	T	T	T	T	T	T	T	T	T	T	T	T	T	T	G	T	T	T	T	T	T
ch2_13	C/G	2	29474288	+	NA	NA	NA	NA	NA	NA	C	C	C	C	C	S	G	C	C	C	C	C	C	C	C	C	C	C	C	C	C	C	C	C	C	C	C	C	C	C	C	C	G	C	C	C	C	C	C
ch2_14	A/T	2	29693000	+	NA	NA	NA	NA	NA	NA	A	A	W	W	W	A	A	A	T	W	W	A	A	A	A	W	W	A	A	A	W	A	W	T	A	A	W	A	W	T	A	A	A	T	W	W	W	A	A
ch2_15	G/T	2	29750873	+	NA	NA	NA	NA	NA	NA	T	G	G	G	G	G	G	G	G	T	G	G	G	G	G	T	G	T	T	T	T	T	G	G	G	G	T	G	G	G	K	T	G	T	T	T	T	G	G
ch2_16	C/T	2	29755433	+	NA	NA	NA	NA	NA	NA	T	C	C	C	C	C	C	C	C	T	C	T	C	C	C	T	C	T	T	T	T	T	C	C	C	C	T	C	C	C	Y	T	C	T	T	T	T	C	C
ch2_17	C/A	2	29883683	+	NA	NA	NA	NA	NA	NA	C	C	C	C	C	C	C	C	C	C	C	A	C	C	C	C	C	C	C	C	C	C	C	C	C	C	C	C	C	C	C	C	C	C	C	C	C	C	C
ch2_18	G/A	2	30120898	+	NA	NA	NA	NA	NA	NA	A	R	A	R	R	R	R	R	R	R	R	R	R	G	R	G	G	R	R	R	R	R	G	R	R	R	R	G	R	R	G	R	A	G	R	R	R	R	G
ch2_19	C/T	2	30143363	+	NA	NA	NA	NA	NA	NA	C	T	T	T	T	Y	C	T	T	C	C	C	C	C	C	C	T	C	C	C	C	C	C	T	C	T	C	T	T	T	C	C	C	C	C	C	C	T	T
ch2_20	G/T	2	30272528	+	NA	NA	NA	NA	NA	NA	G	T	G	T	T	G	G	T	T	G	G	G	G	G	G	G	G	G	G	G	G	G	G	T	G	G	G	G	T	G	G	G	G	G	G	G	G	G	G
ch2_21	G/A	2	30272836	+	NA	NA	NA	NA	NA	NA	G	G	G	G	G	G	G	G	G	G	A	G	G	G	G	G	G	G	G	G	G	G	R	G	G	G	A	G	G	G	G	G	A	G	G	G	G	G	G
ch2_22	G/A	2	31017370	+	NA	NA	NA	NA	NA	NA	G	A	G	A	A	G	G	A	G	G	G	G	R	A	G	G	G	A	G	G	G	G	G	G	G	G	G	A	G	G	G	A	G	G	G	G	G	G	G
ch2_23	G/A	2	31319467	+	NA	NA	NA	NA	NA	NA	G	G	G	G	G	G	G	G	G	G	G	G	G	G	A	G	G	G	G	G	G	G	G	G	A	G	G	G	G	G	R	G	A	G	G	G	G	G	G
ch2_24	T/C	2	31370638	+	NA	NA	NA	NA	NA	NA	T	T	T	T	T	T	T	T	T	T	T	T	T	T	C	T	T	T	T	T	T	T	T	T	C	T	T	T	T	T	Y	T	C	T	T	T	T	T	T
ch2_25	G/A	2	31372698	+	NA	NA	NA	NA	NA	NA	G	G	R	G	G	R	A	G	G	G	G	G	G	G	A	G	G	G	G	G	G	G	G	G	A	G	G	G	G	G	R	G	A	G	G	G	G	G	G
ch2_26	G/A	2	31764076	+	NA	NA	NA	NA	NA	NA	G	G	G	G	G	G	G	G	A	G	G	G	G	G	G	G	A	G	G	G	G	G	A	G	G	A	G	G	A	G	G	G	G	G	G	G	G	G	G
ch2_27	C/T	2	31920553	+	NA	NA	NA	NA	NA	NA	C	C	C	C	C	C	C	C	T	C	C	C	C	C	C	C	T	C	C	C	C	C	T	T	C	T	C	C	T	C	C	C	C	C	C	C	C	C	C
ch2_28	C/T	2	31977691	+	NA	NA	NA	NA	NA	NA	C	C	C	C	C	C	C	C	T	C	C	C	C	C	C	C	T	C	C	C	C	C	T	T	C	T	C	C	C	C	C	C	C	C	C	C	C	C	C
ch2_29	C/G	2	32018476	+	NA	NA	NA	NA	NA	NA	C	G	C	G	G	G	G	G	C	C	C	G	G	G	C	C	C	G	C	C	C	S	C	C	C	C	C	G	C	C	C	C	C	C	C	C	C	C	C
ch2_30	G/T	2	32721473	+	NA	NA	NA	NA	NA	NA	G	G	G	G	G	G	G	G	G	G	T	G	G	G	G	G	G	G	G	G	G	G	G	G	G	G	G	G	T	G	G	G	T	G	G	G	G	G	G
ch2_31	T/C	2	33257697	+	NA	NA	NA	NA	NA	NA	T	T	T	C	T	T	T	T	T	T	T	T	T	T	C	T	T	T	T	T	T	T	T	T	C	T	T	T	T	T	T	C	T	T	T	T	C	T	T
ch2_32	T/C	2	33633688	+	NA	NA	NA	NA	NA	NA	T	T	T	C	T	T	T	T	T	T	T	T	C	T	C	T	T	T	T	T	T	T	T	T	C	T	T	C	T	T	T	T	T	T	T	T	T	T	T
ch2_33	A/G	2	33633782	+	NA	NA	NA	NA	NA	NA	A	A	A	A	A	A	A	A	A	A	A	A	A	A	A	A	A	A	A	A	A	A	A	A	A	A	A	A	A	A	A	A	A	A	A	A	A	A	A
ch2_34	G/T	2	33634065	+	NA	NA	NA	NA	NA	NA	G	G	G	G	G	G	G	G	G	G	G	G	G	G	G	G	G	G	G	G	G	G	G	G	G	G	G	G	G	G	G	G	G	G	G	G	G	G	G
ch2_35	G/A	2	33642422	+	NA	NA	NA	NA	NA	NA	G	G	G	A	G	G	G	G	G	G	G	G	G	G	A	G	G	G	G	G	G	G	G	G	A	G	G	A	G	G	G	G	G	G	G	G	G	G	G
ch2_36	G/A	2	33674856	+	NA	NA	NA	NA	NA	NA	G	G	G	G	G	G	G	G	G	G	G	G	G	G	G	G	G	G	G	G	G	G	G	G	G	G	G	G	G	G	G	G	G	G	G	G	G	G	G
ch2_37	T/C	2	33674882	+	NA	NA	NA	NA	NA	NA	T	T	T	T	T	T	T	T	T	T	T	T	T	T	T	T	T	T	T	T	T	T	T	T	T	T	T	T	T	T	T	T	T	T	T	T	T	T	T
ch2_38	A/T	2	33687255	+	NA	NA	NA	NA	NA	NA	A	A	A	A	A	A	A	A	A	A	A	A	A	A	A	A	A	A	A	A	A	A	A	A	A	A	A	A	A	A	A	A	A	A	A	A	A	A	A
ch2_39	A/C	2	33687466	+	NA	NA	NA	NA	NA	NA	A	A	A	A	A	A	A	A	A	A	A	A	A	A	A	A	A	A	A	A	A	A	A	A	A	A	A	A	A	A	A	A	A	A	A	A	A	A	A
ch2_40	C/A	2	33687561	+	NA	NA	NA	NA	NA	NA	C	C	C	C	C	C	C	C	C	C	C	C	C	C	C	C	C	C	C	C	C	C	C	C	C	C	C	C	C	C	C	C	C	C	C	C	C	C	C
ch2_41	G/A	2	33688298	+	NA	NA	NA	NA	NA	NA	G	G	G	A	G	G	G	G	G	G	G	G	A	G	A	G	G	G	G	G	G	G	G	G	A	G	G	A	G	G	G	G	G	G	G	G	G	G	G
ch2_42	T/G	2	33688884	+	NA	NA	NA	NA	NA	NA	T	T	T	T	T	T	T	T	T	T	T	T	T	T	T	T	T	T	T	T	T	T	T	T	T	T	T	T	T	T	T	T	T	T	T	T	T	T	T
ch2_43	T/A	2	33714050	+	NA	NA	NA	NA	NA	NA	T	T	T	T	T	T	T	T	T	T	A	T	T	T	T	T	T	T	T	T	T	T	T	T	T	T	T	T	T	T	T	T	T	T	T	T	T	A	A
ch2_44	A/T	2	33714169	+	NA	NA	NA	NA	NA	NA	A	A	A	A	A	A	A	A	A	A	T	A	A	A	A	A	A	A	A	A	A	A	A	A	A	A	A	A	A	A	A	A	A	A	A	A	A	T	T
ch2_45	A/C	2	33714492	+	NA	NA	NA	NA	NA	NA	A	A	A	A	A	A	A	A	A	A	C	A	A	A	A	A	A	A	A	A	A	A	A	A	A	A	A	A	A	A	A	A	A	A	A	A	A	C	C
ch2_46	A/C	2	33714645	+	NA	NA	NA	NA	NA	NA	A	A	A	A	A	A	A	A	A	A	C	A	A	A	A	A	A	A	A	A	A	A	A	A	A	A	A	A	A	A	A	A	A	A	A	A	A	C	C
ch2_47	A/G	2	33714672	+	NA	NA	NA	NA	NA	NA	A	A	A	A	A	A	A	A	A	A	G	A	A	A	A	A	A	A	A	A	A	A	A	A	A	A	A	A	A	A	A	A	A	A	A	A	A	G	G
ch2_48	G/A	2	33900533	+	NA	NA	NA	NA	NA	NA	R	G	R	G	G	G	R	G	G	R	R	G	G	G	G	A	R	G	G	G	G	R	R	G	G	G	G	G	G	G	G	G	G	G	R	G	G	R	G
ch2_49	T/C	2	34033981	+	NA	NA	NA	NA	NA	NA	C	T	T	T	T	T	T	T	T	Y	T	T	T	T	T	T	T	T	C	T	C	T	T	T	T	T	T	T	C	C	T	C	C	T	T	T	T	T	T
ch2_50	T/C	2	34118334	+	NA	NA	NA	NA	NA	NA	T	T	T	T	T	T	T	T	T	T	C	T	T	T	T	T	T	T	T	T	T	T	T	T	T	T	T	T	T	T	T	T	T	T	T	T	T	C	C
ch2_51	G/A	2	34118352	+	NA	NA	NA	NA	NA	NA	G	G	G	G	G	G	G	G	G	G	A	G	G	G	G	G	G	G	G	G	G	G	G	G	G	G	G	G	G	G	G	G	G	G	G	G	G	A	A
ch2_52	A/G	2	34195735	+	NA	NA	NA	NA	NA	NA	G	A	R	A	A	G	G	A	G	A	G	A	A	G	A	A	A	G	G	A	G	G	A	A	A	A	G	G	G	G	A	G	G	A	A	A	G	G	G
ch2_53	T/C	2	34198242	+	NA	NA	NA	NA	NA	NA	T	T	T	T	T	T	T	T	T	T	C	T	T	T	T	T	T	T	T	T	T	T	T	T	T	T	T	T	T	T	T	T	T	T	T	T	T	C	C
ch2_54	C/T	2	34229372	+	NA	NA	NA	NA	NA	NA	C	C	C	C	C	C	C	C	C	C	T	C	C	C	C	C	C	C	C	C	C	C	C	C	C	C	C	C	C	C	C	C	C	C	C	C	C	T	T
ch2_55	C/T	2	34246546	+	NA	NA	NA	NA	NA	NA	C	C	C	C	C	C	C	C	C	C	T	C	C	C	C	C	C	C	C	C	C	C	C	C	C	C	C	C	C	C	C	C	C	C	C	C	C	T	T
ch2_56	G/A	2	34250016	+	NA	NA	NA	NA	NA	NA	G	G	G	G	G	R	A	G	G	G	G	G	A	G	G	G	G	A	A	G	G	G	G	G	G	G	A	A	G	G	G	G	G	G	G	G	A	G	G
ch2_57	C/T	2	34251595	+	NA	NA	NA	NA	NA	NA	C	C	C	C	C	C	C	C	C	C	T	C	C	C	C	C	C	C	C	C	C	C	C	C	C	C	C	C	C	C	C	C	C	C	C	C	C	T	T
ch2_58	T/A	2	34254278	+	NA	NA	NA	NA	NA	NA	T	T	T	T	T	T	T	T	T	T	A	T	T	T	T	T	T	T	T	T	T	T	T	T	T	T	T	T	T	T	T	T	T	T	T	T	T	A	A
ch2_59	T/C	2	34256063	+	NA	NA	NA	NA	NA	NA	T	T	T	T	T	T	T	T	T	T	C	T	T	T	T	T	T	T	T	T	T	T	T	T	T	T	T	T	T	T	T	T	T	T	T	T	T	C	C
ch2_60	G/C	2	34256068	+	NA	NA	NA	NA	NA	NA	G	G	G	G	G	G	G	G	G	G	C	G	C	G	G	G	G	G	G	G	G	G	G	G	G	G	G	G	G	G	G	G	G	G	G	G	G	C	C
ch2_61	C/T	2	34291633	+	NA	NA	NA	NA	NA	NA	C	C	C	C	C	C	C	C	C	C	T	C	C	C	C	C	C	C	C	C	C	C	C	C	C	C	C	C	C	C	C	C	C	C	C	C	C	T	T
ch2_62	T/G	2	34297227	+	NA	NA	NA	NA	NA	NA	T	T	T	T	T	T	T	T	T	T	G	T	T	T	T	T	T	T	T	T	T	T	T	T	T	T	T	T	T	T	T	T	T	T	T	T	T	G	G
ch2_63	C/T	2	34387686	+	NA	NA	NA	NA	NA	NA	C	C	C	C	C	C	C	C	C	C	T	C	C	C	C	C	C	C	C	C	C	C	C	C	C	C	C	C	C	C	C	C	C	C	C	C	C	T	T
ch2_64	C/T	2	34388336	+	NA	NA	NA	NA	NA	NA	C	C	C	C	C	C	C	C	C	C	T	C	C	C	C	C	C	C	C	C	C	C	C	C	C	C	C	C	C	C	C	C	C	C	C	C	C	T	T
ch2_65	T/A	2	34388380	+	NA	NA	NA	NA	NA	NA	T	T	T	T	T	T	T	T	T	T	A	T	T	T	T	T	T	T	T	T	T	T	T	T	T	T	T	T	T	T	T	T	T	T	T	T	T	A	A
ch2_66	C/A	2	34388407	+	NA	NA	NA	NA	NA	NA	C	C	C	C	C	C	C	C	A	C	A	C	A	C	C	C	C	C	A	C	A	C	C	C	C	C	A	A	C	A	C	C	C	C	C	C	A	A	A
ch2_67	G/A	2	34388704	+	NA	NA	NA	NA	NA	NA	G	G	G	G	G	G	G	G	G	G	A	G	A	G	G	G	G	G	G	G	G	G	G	G	G	G	G	G	G	G	G	G	G	G	G	G	G	A	A
ch2_68	G/A	2	34388851	+	NA	NA	NA	NA	NA	NA	G	G	G	G	G	G	G	G	G	G	A	G	A	G	G	G	G	G	G	G	G	G	G	G	G	G	G	G	G	G	G	G	G	G	G	G	G	A	A
ch2_69	T/A	2	34388947	+	NA	NA	NA	NA	NA	NA	T	T	T	T	T	T	T	T	T	T	A	T	A	T	T	T	T	T	T	T	T	T	T	T	T	T	T	T	T	T	T	T	T	T	T	T	T	A	A
ch2_70	G/A	2	34389046	+	NA	NA	NA	NA	NA	NA	G	G	G	G	G	G	G	G	G	G	A	G	A	G	G	G	G	G	G	G	G	G	G	G	G	G	G	G	G	G	G	G	G	G	G	G	G	A	A
ch2_71	G/A	2	34519945	+	NA	NA	NA	NA	NA	NA	G	G	G	G	G	G	G	G	G	G	A	G	G	G	G	G	G	G	G	G	G	G	G	G	G	G	G	G	G	G	G	G	G	G	G	G	G	A	A
ch2_72	A/G	2	34584312	+	NA	NA	NA	NA	NA	NA	A	A	A	A	A	A	A	A	A	A	G	G	A	A	A	G	A	A	A	A	A	G	A	A	A	A	A	A	A	A	G	A	A	A	A	A	G	G	G
ch2_73	A/C	2	34588929	+	NA	NA	NA	NA	NA	NA	A	A	A	A	A	A	A	A	A	A	C	A	A	A	A	A	A	A	A	A	A	A	A	A	A	A	A	A	A	A	A	A	A	A	A	A	A	C	C
ch2_74	T/C	2	34641062	+	NA	NA	NA	NA	NA	NA	T	T	T	T	T	T	T	T	T	T	C	T	T	T	T	T	T	T	T	T	T	T	T	T	T	T	T	T	T	T	T	T	T	T	T	T	T	C	C
ch2_75	C/A	2	34671114	+	NA	NA	NA	NA	NA	NA	C	C	C	C	C	C	C	C	C	C	A	C	C	C	C	C	C	C	C	C	C	C	C	C	C	C	C	C	C	C	C	C	C	C	C	C	C	A	A
ch2_76	G/A	2	34671449	+	NA	NA	NA	NA	NA	NA	G	G	G	G	G	G	G	G	G	G	A	G	G	G	G	G	G	G	G	G	G	G	G	G	G	G	G	G	G	G	G	G	G	G	G	G	G	A	A
ch2_77	T/A	2	34678551	+	NA	NA	NA	NA	NA	NA	T	T	T	T	T	T	T	T	T	T	A	T	T	T	T	T	T	T	T	T	T	T	T	T	T	T	T	T	T	T	T	T	T	T	T	T	T	A	A
ch2_78	A/T	2	34678923	+	NA	NA	NA	NA	NA	NA	A	T	A	T	T	A	A	T	A	A	T	T	A	A	T	T	T	A	A	A	A	T	T	A	T	T	A	A	A	A	W	A	A	A	A	A	A	T	T
ch2_79	C/T	2	34679655	+	NA	NA	NA	NA	NA	NA	C	C	C	C	C	C	C	C	C	C	C	C	C	C	C	C	C	C	C	C	C	C	C	C	C	C	C	C	C	C	C	C	C	T	T	T	C	C	C
ch2_80	A/T	2	34679680	+	NA	NA	NA	NA	NA	NA	A	A	A	A	A	A	A	A	A	A	T	A	A	A	A	A	A	A	A	A	A	A	A	A	A	A	A	A	A	A	A	A	A	A	A	A	A	T	T
ch2_81	G/T	2	34683483	+	NA	NA	NA	NA	NA	NA	G	T	G	T	T	G	G	T	G	G	G	T	G	G	T	T	T	G	G	G	G	T	T	G	T	T	G	G	G	G	K	G	G	G	G	G	G	G	G
ch2_82	T/G	2	34683494	+	NA	NA	NA	NA	NA	NA	T	G	T	G	G	T	T	G	T	T	G	G	T	T	G	G	G	T	T	T	T	G	G	T	G	G	T	T	T	T	K	T	T	T	T	T	T	G	G
ch2_83	T/C	2	34683547	+	NA	NA	NA	NA	NA	NA	T	T	T	T	T	T	T	T	T	T	C	T	T	T	T	T	T	T	T	T	T	T	T	T	T	T	T	T	T	T	T	T	T	T	T	T	T	C	C
ch2_84	A/C	2	34690074	+	NA	NA	NA	NA	NA	NA	A	A	A	A	A	A	A	A	A	A	C	A	A	A	A	A	A	A	A	A	A	A	A	A	A	A	A	A	A	A	A	A	A	A	A	A	A	C	C
ch2_85	T/A	2	34700038	+	NA	NA	NA	NA	NA	NA	T	A	T	A	A	T	T	A	A	T	T	A	T	T	A	A	A	T	A	T	A	A	A	T	A	A	A	T	T	A	W	T	T	T	T	T	T	T	T
ch2_86	C/T	2	34703644	+	NA	NA	NA	NA	NA	NA	C	T	C	T	T	C	C	T	T	C	C	T	C	C	T	T	T	C	T	C	T	T	T	C	T	T	T	C	C	T	Y	C	C	C	C	C	C	C	C
ch2_87	C/T	2	34703802	+	NA	NA	NA	NA	NA	NA	C	C	C	C	C	C	C	C	C	C	T	C	C	C	C	C	C	C	C	C	C	C	C	C	C	C	C	C	C	C	C	C	C	C	C	C	C	T	T
ch2_88	T/C	2	34791573	+	NA	NA	NA	NA	NA	NA	T	T	T	T	T	T	T	T	T	T	C	T	T	T	T	T	T	T	T	T	T	T	T	T	T	T	T	T	T	T	T	T	T	T	T	T	T	C	C
ch2_89	A/G	2	34792306	+	NA	NA	NA	NA	NA	NA	A	A	A	A	A	A	A	A	A	A	G	A	A	A	A	A	A	A	A	A	A	A	A	A	A	A	A	A	A	A	A	A	A	A	A	A	A	G	G
ch2_90	C/T	2	34799700	+	NA	NA	NA	NA	NA	NA	C	C	C	C	C	C	C	C	C	C	T	C	C	C	C	C	C	C	C	C	C	C	C	C	C	C	C	C	C	C	C	C	C	C	C	C	C	T	T
ch2_91	C/T	2	34800109	+	NA	NA	NA	NA	NA	NA	C	C	C	C	C	C	C	C	C	C	T	C	C	C	C	C	C	C	C	C	C	C	C	C	C	C	C	C	C	C	C	C	C	C	C	C	C	T	T
ch2_92	C/T	2	34800164	+	NA	NA	NA	NA	NA	NA	C	C	C	C	C	C	C	C	C	C	T	C	C	C	C	C	C	C	C	C	C	C	C	C	C	C	C	C	C	C	C	C	C	C	C	C	C	T	T
ch2_93	A/T	2	34800302	+	NA	NA	NA	NA	NA	NA	A	A	A	A	A	A	A	A	A	A	T	A	A	A	A	A	A	A	A	A	A	A	A	A	A	A	A	A	A	A	A	A	A	A	A	A	A	T	T
ch2_94	C/T	2	34800623	+	NA	NA	NA	NA	NA	NA	C	C	C	C	C	C	C	C	C	C	T	C	C	C	C	C	C	C	C	C	C	C	C	C	C	C	C	C	C	C	C	C	C	C	C	C	C	T	T
ch2_95	G/A	2	34801329	+	NA	NA	NA	NA	NA	NA	G	G	G	G	G	G	G	G	G	G	A	G	G	G	G	G	G	G	G	G	G	G	G	G	G	G	G	G	G	G	G	G	G	G	G	G	G	A	A
ch2_96	G/T	2	34801338	+	NA	NA	NA	NA	NA	NA	G	G	G	G	G	G	G	G	G	G	T	G	G	G	G	G	G	G	G	G	G	G	G	G	G	G	G	G	G	G	G	G	G	G	G	G	G	T	T
ch2_97	C/T	2	34870420	+	NA	NA	NA	NA	NA	NA	C	C	C	C	C	C	C	C	C	C	T	C	C	C	C	C	C	C	C	C	C	C	C	C	C	C	C	C	C	C	C	C	C	C	C	C	C	T	T
ch2_98	A/T	2	34870488	+	NA	NA	NA	NA	NA	NA	A	A	A	A	A	A	A	A	A	A	T	A	A	A	A	A	A	A	A	A	A	A	A	A	A	A	A	A	A	A	A	A	A	A	A	A	A	T	T
ch2_99	A/T	2	34907621	+	NA	NA	NA	NA	NA	NA	A	A	A	A	A	A	A	A	A	A	T	A	A	A	A	A	A	A	A	A	A	A	A	A	A	A	A	A	A	A	A	A	A	A	A	A	A	T	T
ch2_100	A/G	2	34907646	+	NA	NA	NA	NA	NA	NA	A	A	A	A	A	A	A	A	A	A	G	A	A	A	A	A	A	A	A	A	A	A	A	A	A	A	A	A	A	A	A	A	A	A	A	A	A	G	G
ch2_101	A/G	2	34907705	+	NA	NA	NA	NA	NA	NA	A	A	A	A	A	A	A	A	A	A	G	A	A	A	A	A	A	A	A	A	A	A	A	A	A	A	A	A	A	A	A	A	A	A	A	A	A	G	G
ch2_102	A/G	2	34907717	+	NA	NA	NA	NA	NA	NA	A	A	A	A	A	A	A	A	A	A	G	A	A	A	A	A	A	A	A	A	A	A	A	A	A	A	A	A	A	A	A	A	A	A	A	A	A	G	G
ch2_103	C/T	2	34914119	+	NA	NA	NA	NA	NA	NA	C	C	C	C	C	C	C	C	C	C	T	C	C	C	C	C	C	C	C	C	C	C	C	C	C	C	C	C	C	C	C	C	C	C	C	C	C	T	T
ch2_104	G/A	2	34924605	+	NA	NA	NA	NA	NA	NA	G	G	G	G	G	G	G	G	G	G	A	G	G	G	G	G	G	G	G	G	G	G	G	G	G	G	G	G	G	G	G	G	G	G	G	G	G	A	A
ch2_105	G/A	2	34929994	+	NA	NA	NA	NA	NA	NA	G	G	G	A	G	G	G	G	A	G	A	G	G	G	A	A	A	G	G	G	G	A	A	G	A	G	A	A	G	G	G	G	G	G	G	G	G	A	A
ch2_106	T/C	2	34960888	+	NA	NA	NA	NA	NA	NA	T	T	T	T	T	T	T	T	T	T	C	T	T	T	T	T	T	T	T	T	T	T	T	T	T	T	T	T	T	T	T	T	T	T	T	T	T	C	C
ch2_107	C/T	2	34961237	+	NA	NA	NA	NA	NA	NA	C	C	C	C	C	C	C	C	C	C	T	C	C	C	C	C	C	C	C	C	C	C	C	C	C	C	C	C	C	C	C	C	C	C	C	C	C	T	T
ch2_108	T/C	2	34986168	+	NA	NA	NA	NA	NA	NA	T	T	T	T	T	T	T	T	T	T	C	T	T	T	T	T	T	T	T	T	T	T	T	T	T	T	T	T	T	T	T	T	T	T	T	T	T	C	C
ch2_109	G/A	2	35152135	+	NA	NA	NA	NA	NA	NA	G	G	G	G	G	G	G	G	G	G	A	G	G	G	G	G	G	G	G	G	G	G	G	G	G	G	G	G	G	G	G	G	G	G	G	G	G	A	A
ch2_110	G/T	2	35155443	+	NA	NA	NA	NA	NA	NA	G	G	G	G	G	G	G	G	G	G	T	G	G	G	G	G	G	G	G	G	G	G	G	G	G	G	G	G	G	G	G	G	G	G	G	G	G	T	T
ch2_111	A/G	2	35155631	+	NA	NA	NA	NA	NA	NA	G	A	A	A	A	A	A	A	A	A	G	A	A	A	A	A	A	G	A	A	A	G	A	A	A	A	A	A	A	A	A	A	A	A	A	A	G	G	G
ch2_112	G/T	2	35156011	+	NA	NA	NA	NA	NA	NA	T	G	G	G	G	G	G	G	G	G	G	G	G	G	G	G	G	T	G	G	G	T	G	G	G	G	G	G	G	G	G	G	G	G	G	G	T	G	G
ch2_113	A/G	2	35241581	+	NA	NA	NA	NA	NA	NA	A	A	A	A	A	A	A	A	A	A	G	A	A	A	A	A	A	A	A	A	A	A	A	A	A	A	A	A	A	A	A	A	A	A	A	A	A	G	G
ch2_114	A/T	2	35245958	+	NA	NA	NA	NA	NA	NA	A	A	A	A	A	A	A	A	A	A	T	A	A	A	A	A	A	A	A	A	A	A	A	A	A	A	A	A	A	A	A	A	A	A	A	A	A	T	T
ch2_115	A/C	2	35306122	+	NA	NA	NA	NA	NA	NA	A	C	A	C	C	A	A	C	A	A	A	A	A	A	A	C	C	A	A	C	A	A	C	A	A	C	C	C	A	A	M	C	A	A	A	A	A	A	A
ch2_116	G/T	2	35309443	+	NA	NA	NA	NA	NA	NA	G	G	G	G	G	G	G	G	G	G	T	G	G	G	G	G	G	G	G	G	G	G	G	G	G	G	G	G	G	G	G	G	G	G	G	G	G	T	T
ch2_117	A/T	2	35332223	+	NA	NA	NA	NA	NA	NA	A	A	A	A	A	A	A	A	A	A	T	A	A	A	A	A	A	A	A	A	A	A	A	A	A	A	A	A	A	A	A	A	A	A	A	A	A	T	T
ch2_118	T/A	2	35347347	+	NA	NA	NA	NA	NA	NA	T	T	T	T	T	T	T	T	T	T	A	T	T	T	T	T	T	T	T	T	T	T	T	T	T	T	T	T	T	T	T	T	T	T	T	T	T	A	A
ch2_119	C/T	2	35348486	+	NA	NA	NA	NA	NA	NA	C	C	C	C	C	C	C	C	C	C	T	C	C	C	C	C	C	C	C	C	C	C	C	C	C	C	C	C	C	C	C	C	C	C	C	C	C	T	T
ch2_120	T/G	2	35350643	+	NA	NA	NA	NA	NA	NA	T	G	T	G	G	T	T	G	T	T	T	T	T	T	T	G	G	T	T	G	T	T	G	T	T	G	G	G	T	T	K	G	T	T	T	T	T	T	T
ch2_121	C/T	2	35362557	+	NA	NA	NA	NA	NA	NA	C	C	C	C	C	C	C	C	C	C	T	C	C	C	C	C	C	C	C	C	C	C	C	C	C	C	C	C	C	C	C	C	C	C	C	C	C	T	T
ch2_122	T/C	2	35374324	+	NA	NA	NA	NA	NA	NA	T	T	T	T	T	T	T	T	T	T	C	T	T	T	T	T	T	T	T	T	T	T	T	T	T	T	T	T	T	T	T	T	T	T	T	T	T	C	C
ch2_123	A/G	2	35385445	+	NA	NA	NA	NA	NA	NA	A	A	A	A	A	A	A	A	A	A	G	A	A	A	A	A	A	A	A	A	A	A	A	A	A	A	A	A	A	A	A	A	A	A	A	A	A	G	G
ch2_124	A/G	2	35391316	+	NA	NA	NA	NA	NA	NA	A	A	A	A	A	A	A	A	A	A	G	A	A	A	A	A	A	A	A	A	A	A	A	A	A	A	A	A	A	A	A	A	A	A	A	A	A	G	G
ch2_125	C/A	2	35394553	+	NA	NA	NA	NA	NA	NA	C	C	C	C	C	C	C	C	C	C	A	C	C	C	C	C	C	C	C	C	C	C	C	C	C	C	C	C	C	C	C	C	C	C	C	C	C	A	A
ch2_126	T/G	2	35394763	+	NA	NA	NA	NA	NA	NA	T	T	T	T	T	T	T	T	T	T	G	T	T	T	T	T	T	T	T	T	T	T	T	T	T	T	T	T	T	T	T	T	T	T	T	T	T	G	G
ch2_127	T/A	2	35395198	+	NA	NA	NA	NA	NA	NA	T	T	T	T	T	T	T	T	T	T	A	T	T	T	T	T	T	T	T	T	T	T	T	T	T	T	T	T	T	T	T	T	T	T	T	T	T	A	A
ch2_128	C/T	2	35396385	+	NA	NA	NA	NA	NA	NA	C	C	C	C	C	C	C	C	C	C	T	C	C	C	C	C	C	C	C	C	C	C	C	C	C	C	C	C	C	C	C	C	C	C	C	C	C	T	T
ch2_129	C/A	2	35469305	+	NA	NA	NA	NA	NA	NA	C	C	C	C	C	C	C	C	C	C	A	C	C	C	C	C	C	C	C	C	C	C	C	C	C	C	C	C	C	C	C	C	C	C	C	C	C	A	A
ch2_130	C/T	2	35492749	+	NA	NA	NA	NA	NA	NA	C	C	T	C	C	Y	T	C	C	C	C	C	C	T	C	C	C	C	C	C	C	C	C	C	C	C	C	C	C	C	C	C	C	C	C	C	C	C	C
ch2_131	A/G	2	36351466	+	NA	NA	NA	NA	NA	NA	A	A	G	A	A	G	G	A	G	G	A	A	A	G	A	A	A	G	A	G	A	A	A	A	A	A	A	A	A	R	A	A	A	A	A	A	A	A	A
ch2_132	C/T	2	36404700	+	NA	NA	NA	NA	NA	NA	C	C	T	C	C	C	T	C	C	C	C	T	C	T	C	C	C	C	C	C	C	C	C	C	C	C	C	C	C	C	C	C	C	C	C	C	C	C	C
ch2_133	C/T	2	36491415	+	NA	NA	NA	NA	NA	NA	C	C	C	C	C	C	C	C	C	C	C	C	C	C	C	C	C	C	C	C	C	C	C	C	C	C	C	C	C	C	C	C	C	C	C	C	C	C	C
ch2_134	C/A	2	36818299	+	NA	NA	NA	NA	NA	NA	C	C	C	C	C	C	C	C	A	C	A	C	C	C	C	C	C	C	C	C	C	C	C	C	C	C	A	C	C	C	C	C	C	C	C	C	C	A	A
ch2_135	A/G	2	37041158	+	NA	NA	NA	NA	NA	NA	A	A	G	A	A	A	G	A	A	A	A	G	A	G	A	A	A	A	A	A	A	A	A	A	A	A	A	A	A	A	A	A	A	A	A	A	A	A	A
ch2_136	T/G	2	37172733	+	NA	NA	NA	NA	NA	NA	T	T	G	T	T	K	G	T	T	T	T	T	T	G	T	T	T	T	T	T	T	T	T	T	T	T	T	T	T	T	T	T	T	T	T	T	T	T	T
ch2_137	G/A	2	37292283	+	NA	NA	NA	NA	NA	NA	G	A	G	A	A	G	G	A	G	G	G	G	G	G	A	A	A	G	A	A	G	G	A	G	A	A	G	G	G	G	R	A	G	A	A	A	A	G	G
ch2_138	G/A	2	37376974	+	NA	NA	NA	NA	NA	NA	G	G	G	G	G	G	G	G	A	G	A	G	G	G	G	G	G	G	G	G	G	G	G	G	G	G	A	G	G	G	G	G	G	G	G	G	G	A	A
ch2_139	C/T	2	37791867	+	NA	NA	NA	NA	NA	NA	C	C	C	C	C	T	T	C	C	C	C	T	C	T	C	C	C	C	C	C	C	C	C	C	C	C	C	C	C	C	C	C	C	C	C	C	C	C	C
ch2_140	C/A	2	38058831	+	NA	NA	NA	NA	NA	NA	C	C	C	C	C	C	C	C	A	A	A	A	C	C	C	C	C	A	C	C	C	C	C	A	C	C	A	C	C	C	C	C	C	C	C	C	C	A	A
ch2_141	G/A	2	38098183	+	NA	NA	NA	NA	NA	NA	A	G	G	G	G	G	G	G	G	A	G	A	G	G	G	G	G	A	G	G	A	A	G	A	G	A	A	A	A	G	G	G	A	G	G	G	G	G	G
ch2_142	T/A	2	38400982	+	NA	NA	NA	NA	NA	NA	T	T	T	T	T	W	A	T	T	T	T	T	T	A	T	T	T	T	T	T	T	T	T	T	T	T	T	T	T	T	T	T	T	T	T	T	T	T	T
ch2_143	T/C	2	38806740	+	NA	NA	NA	NA	NA	NA	T	T	T	T	T	T	T	T	T	T	T	T	T	T	T	T	T	T	T	T	T	T	T	T	T	T	T	T	T	T	T	T	T	T	T	T	T	T	T
ch2_144	G/A	2	38835719	+	NA	NA	NA	NA	NA	NA	G	G	G	G	G	G	G	G	G	G	A	G	G	G	G	G	A	G	G	G	G	G	G	A	G	G	A	G	G	G	G	A	G	A	R	A	G	A	A
ch2_145	G/A	2	39187622	+	NA	NA	NA	NA	NA	NA	A	G	G	G	G	R	A	G	A	G	G	G	G	A	G	G	A	A	G	G	G	A	G	A	G	A	A	A	A	G	A	A	A	A	G	A	G	G	G
ch2_146	T/C	2	39393150	+	NA	NA	NA	NA	NA	NA	T	T	T	T	T	T	T	T	T	T	C	C	T	T	T	C	T	T	C	T	T	T	C	T	T	T	T	T	T	T	T	T	T	T	T	T	T	C	C
ch2_147	C/T	2	39890909	+	NA	NA	NA	NA	NA	NA	C	T	C	C	T	C	C	T	C	C	T	C	C	C	C	T	C	T	T	C	C	C	T	C	C	C	C	C	C	C	C	C	C	C	C	C	C	T	T
ch2_148	G/A	2	39892100	+	NA	NA	NA	NA	NA	NA	G	A	G	G	A	G	G	A	G	G	A	G	G	G	G	A	G	A	A	G	G	G	A	G	G	G	G	G	G	G	G	G	G	G	G	G	G	A	A
ch2_149	T/G	2	39966623	+	NA	NA	NA	NA	NA	NA	T	G	T	T	G	T	T	G	T	T	G	T	T	T	T	G	T	G	G	T	T	T	G	T	T	T	T	T	T	T	T	T	T	T	T	T	T	G	G
ch2_150	G/A	2	40082480	+	NA	NA	NA	NA	NA	NA	R	R	G	G	G	G	G	G	R	G	G	R	G	G	G	G	G	G	G	G	R	G	G	R	R	G	G	R	R	G	G	G	G	G	G	G	R	G	G
ch2_151	T/C	2	40135704	+	NA	NA	NA	NA	NA	NA	C	T	T	T	T	Y	C	T	T	T	C	C	T	C	T	T	T	T	T	T	T	C	T	T	T	C	C	C	C	T	C	T	C	T	T	T	T	C	C
ch2_152	T/A	2	40689846	+	NA	NA	NA	NA	NA	NA	T	T	T	T	T	T	A	T	T	T	T	T	A	T	T	T	T	T	T	T	T	T	T	T	T	T	T	T	T	T	T	T	T	T	T	T	T	T	T
ch2_153	C/T	2	40894203	+	NA	NA	NA	NA	NA	NA	C	C	C	C	C	C	C	C	C	C	C	C	C	C	C	C	C	C	C	C	C	C	C	C	C	C	C	C	C	C	C	C	C	C	C	C	C	C	C
ch2_154	G/A	2	40932989	+	NA	NA	NA	NA	NA	NA	G	G	G	G	G	G	G	G	G	G	G	A	G	G	G	G	G	G	G	G	G	G	G	G	G	G	G	G	G	G	G	G	G	G	G	G	G	G	G
ch2_155	A/G	2	41022127	+	NA	NA	NA	NA	NA	NA	A	A	A	A	A	A	A	A	A	A	A	A	A	A	A	A	A	A	A	A	G	A	A	A	A	A	A	A	A	G	A	A	A	A	A	A	A	A	A
ch2_156	C/T	2	41022173	+	NA	NA	NA	NA	NA	NA	C	C	C	C	C	C	C	C	C	C	C	C	C	C	C	C	C	C	C	C	T	C	C	C	C	C	C	C	C	T	C	C	C	C	C	C	C	C	C
ch2_157	G/C	2	41027419	+	NA	NA	NA	NA	NA	NA	G	G	G	G	G	G	G	G	G	G	G	G	G	G	G	G	G	G	G	G	C	G	G	G	G	G	G	G	G	C	G	G	G	G	G	G	G	G	G
ch2_158	G/A	2	41028817	+	NA	NA	NA	NA	NA	NA	G	G	G	G	G	G	G	G	G	G	G	G	G	G	G	G	G	G	G	G	A	G	G	G	G	G	G	G	G	A	G	G	G	G	G	G	G	G	G
ch2_159	G/C	2	41231886	+	NA	NA	NA	NA	NA	NA	G	G	G	G	G	G	G	G	G	G	G	G	G	G	G	G	G	G	G	G	C	G	G	G	G	G	G	G	G	C	G	G	G	G	G	G	G	G	G
ch2_160	T/C	2	41231940	+	NA	NA	NA	NA	NA	NA	T	T	T	T	T	T	T	T	T	T	T	T	T	T	T	T	T	T	T	T	C	T	T	T	T	T	T	T	T	C	T	T	T	T	T	T	T	T	T
ch2_161	A/G	2	41279531	+	NA	NA	NA	NA	NA	NA	A	A	A	A	A	A	A	A	A	A	A	A	A	A	A	A	A	A	A	A	G	A	A	A	A	A	A	A	A	G	A	A	A	A	A	A	A	A	A
ch2_162	T/A	2	41285402	+	NA	NA	NA	NA	NA	NA	T	T	T	T	T	T	T	T	T	T	T	T	T	T	T	T	T	T	T	T	A	T	T	T	T	T	T	T	T	A	T	T	T	T	T	T	T	T	T
ch2_163	G/C	2	41292298	+	NA	NA	NA	NA	NA	NA	G	G	G	G	G	G	G	G	G	G	G	G	G	G	G	G	G	G	G	G	C	G	G	G	G	G	G	G	G	C	G	G	G	G	G	G	G	G	G
ch2_164	C/T	2	41308211	+	NA	NA	NA	NA	NA	NA	C	C	C	C	C	C	C	C	C	C	C	C	C	C	C	C	C	C	C	C	T	C	C	C	C	C	C	C	C	T	C	C	C	C	C	C	C	C	C
ch2_165	A/T	2	41312741	+	NA	NA	NA	NA	NA	NA	A	A	A	A	A	A	A	A	A	A	A	A	A	A	A	A	A	A	A	A	T	A	A	A	A	A	A	A	A	T	A	A	A	A	A	A	A	A	A
ch2_166	C/T	2	41368569	+	NA	NA	NA	NA	NA	NA	C	C	C	C	C	C	C	C	C	C	C	C	C	C	C	C	C	C	C	C	C	C	C	C	C	C	C	C	C	T	C	C	C	C	C	C	C	C	C
ch2_167	T/C	2	41370429	+	NA	NA	NA	NA	NA	NA	T	T	T	T	T	T	T	T	T	T	T	T	T	T	T	T	T	T	T	T	T	T	T	T	T	T	T	T	T	C	T	T	T	T	T	T	T	T	T
ch2_168	A/C	2	41617189	+	NA	NA	NA	NA	NA	NA	A	A	A	A	A	A	A	A	C	A	A	C	A	A	A	A	A	A	A	A	A	A	A	A	A	A	A	A	A	C	A	A	A	A	A	A	A	A	A
ch2_169	C/T	2	41618151	+	NA	NA	NA	NA	NA	NA	C	C	C	C	C	C	C	C	C	C	C	C	C	C	C	C	C	C	C	C	C	C	C	C	C	C	C	C	C	T	C	C	C	C	C	C	C	C	C
ch2_170	A/G	2	41788956	+	NA	NA	NA	NA	NA	NA	A	A	A	A	A	A	A	A	A	A	A	A	A	A	A	A	A	A	A	A	A	A	A	A	A	A	A	A	A	G	A	A	A	A	A	A	A	A	A
ch2_171	A/T	2	42083843	+	NA	NA	NA	NA	NA	NA	A	A	T	A	A	T	T	A	T	T	A	A	A	A	A	A	A	T	A	W	A	A	A	A	A	A	A	A	A	T	A	A	A	A	A	A	A	A	A
ch2_172	A/G	2	42138039	+	NA	NA	NA	NA	NA	NA	A	A	G	A	A	G	G	A	G	G	A	R	A	A	A	A	A	G	A	G	A	A	A	A	A	A	A	A	A	G	A	A	A	A	A	A	A	A	A
ch2_173	C/A	2	42161498	+	NA	NA	NA	NA	NA	NA	C	M	M	M	M	M	M	M	C	M	M	M	M	M	M	M	M	M	M	M	M	M	M	M	A	M	M	M	M	M	M	M	M	M	M	M	C	M	M
ch2_174	T/C	2	42370120	+	NA	NA	NA	NA	NA	NA	T	T	T	T	T	T	T	T	C	T	T	C	T	T	T	T	T	T	T	T	T	T	T	T	T	T	T	T	T	C	T	T	T	T	T	T	T	T	T
ch2_175	T/C	2	42759546	+	NA	NA	NA	NA	NA	NA	T	T	T	T	T	T	T	T	T	T	T	T	T	T	T	T	T	T	T	T	T	T	T	T	T	T	T	T	T	C	T	T	T	T	T	T	T	T	T
ch2_176	C/T	2	42819944	+	NA	NA	NA	NA	NA	NA	C	C	C	C	C	C	C	C	T	C	C	C	C	C	C	C	C	C	C	C	C	C	C	C	C	C	C	C	C	T	C	C	C	C	C	C	C	C	C
ch2_177	A/G	2	42820535	+	NA	NA	NA	NA	NA	NA	A	A	A	A	A	A	A	A	G	A	A	A	A	A	A	A	A	A	A	A	A	A	A	A	A	A	A	A	A	G	A	A	A	A	A	A	A	A	A
ch2_178	A/G	2	42824882	+	NA	NA	NA	NA	NA	NA	A	A	A	A	A	A	A	A	G	A	A	A	A	A	A	A	A	A	A	A	A	A	A	A	A	A	A	A	A	G	A	A	A	A	A	A	A	A	A
ch2_179	T/A	2	42848159	+	NA	NA	NA	NA	NA	NA	T	T	T	T	T	T	T	T	A	T	T	T	T	T	T	T	T	T	T	T	T	T	T	T	T	T	T	T	T	A	T	T	T	T	T	T	T	T	T
ch2_180	C/T	2	42848260	+	NA	NA	NA	NA	NA	NA	C	C	C	C	C	C	C	C	C	C	C	C	C	C	C	C	C	C	C	C	C	C	C	C	C	C	C	C	C	T	C	C	C	C	C	C	C	C	C
ch2_181	A/G	2	42905287	+	NA	NA	NA	NA	NA	NA	A	A	A	A	A	A	A	A	A	A	A	A	A	A	A	A	A	A	A	A	A	A	A	A	A	A	A	A	A	G	A	A	A	A	A	A	A	A	A
ch2_182	G/C	2	42956982	+	NA	NA	NA	NA	NA	NA	G	G	G	G	G	G	G	G	G	G	G	G	G	G	G	G	G	G	G	G	G	G	G	G	G	G	G	G	G	C	G	G	G	C	G	C	G	G	G
ch2_183	T/A	2	42984689	+	NA	NA	NA	NA	NA	NA	T	T	T	T	T	T	T	T	T	T	T	T	T	T	T	T	T	T	T	T	T	T	T	T	T	T	T	T	T	A	A	T	T	A	T	A	T	T	T
ch2_184	A/G	2	43051007	+	NA	NA	NA	NA	NA	NA	A	A	A	A	A	A	A	A	G	A	A	A	A	A	A	A	A	A	A	A	A	A	A	A	A	A	A	A	A	G	G	A	A	G	R	G	A	A	A
ch2_185	A/G	2	43058657	+	NA	NA	NA	NA	NA	NA	A	A	A	A	A	A	A	A	G	A	A	A	A	A	A	A	A	A	A	A	A	A	A	A	A	A	A	A	A	G	G	A	A	G	A	G	A	A	A
ch2_186	C/T	2	43146531	+	NA	NA	NA	NA	NA	NA	C	C	C	C	C	C	C	C	C	C	C	C	C	C	C	C	C	C	C	C	C	C	C	C	C	C	C	C	C	T	T	C	C	T	Y	T	C	C	C
ch2_187	T/G	2	43149609	+	NA	NA	NA	NA	NA	NA	T	T	T	T	T	T	T	T	T	T	T	T	T	T	T	T	T	T	T	T	T	T	T	T	T	T	T	T	T	G	G	T	T	G	K	G	T	T	T
ch2_188	G/A	2	43191496	+	NA	NA	NA	NA	NA	NA	G	G	G	G	G	G	G	G	G	G	G	G	G	G	G	G	G	G	G	G	G	G	G	G	G	G	G	G	G	A	A	G	G	A	R	A	G	G	G
ch2_189	A/G	2	43205824	+	NA	NA	NA	NA	NA	NA	A	A	A	A	A	A	A	A	A	A	A	A	A	A	A	A	A	A	A	A	A	A	A	A	A	A	A	A	A	G	G	A	A	G	G	G	A	A	A
ch2_190	T/A	2	43206948	+	NA	NA	NA	NA	NA	NA	T	T	T	T	T	T	T	T	T	T	T	T	T	T	T	T	T	T	T	T	T	T	T	T	T	T	T	T	T	A	A	T	T	A	T	A	T	T	T
ch2_191	A/G	2	43207732	+	NA	NA	NA	NA	NA	NA	A	A	A	A	A	A	A	A	A	A	A	A	A	A	A	A	A	A	A	A	A	A	A	A	A	A	A	A	A	G	G	A	A	G	R	G	A	A	A
ch2_192	C/T	2	43219786	+	NA	NA	NA	NA	NA	NA	C	C	C	C	C	C	C	C	C	C	C	C	C	C	C	C	C	C	C	C	C	C	C	C	C	C	C	C	C	T	T	C	C	T	Y	T	C	C	C
ch2_193	G/A	2	43229695	+	NA	NA	NA	NA	NA	NA	G	G	G	G	G	G	G	G	G	G	G	G	G	G	G	G	G	G	G	G	G	G	G	G	G	G	G	G	G	A	A	G	G	A	R	A	G	G	G
ch2_194	C/T	2	43273186	+	NA	NA	NA	NA	NA	NA	C	C	C	C	C	C	C	C	C	C	C	C	C	C	C	C	C	C	C	C	C	C	C	C	C	C	C	C	C	T	T	C	C	T	C	T	C	C	C
ch2_195	T/G	2	43273243	+	NA	NA	NA	NA	NA	NA	T	T	T	T	T	T	T	T	T	T	T	T	T	T	G	T	T	T	T	T	T	T	T	T	G	T	T	T	T	G	G	T	T	G	G	G	T	T	T
ch2_196	A/C	2	43273464	+	NA	NA	NA	NA	NA	NA	A	A	A	A	A	A	A	A	A	A	A	A	A	A	A	A	A	A	A	A	A	A	A	A	A	A	A	A	A	C	C	A	A	C	A	C	A	A	A
ch2_197	C/G	2	43526130	+	NA	NA	NA	NA	NA	NA	C	C	C	C	C	C	C	C	C	C	C	C	C	C	C	C	C	C	C	C	C	C	C	C	C	C	C	C	C	G	G	C	C	G	S	G	C	C	C
ch2_198	A/G	2	43584743	+	NA	NA	NA	NA	NA	NA	A	A	A	A	A	A	A	A	A	A	A	A	A	A	A	A	A	A	A	A	A	A	A	A	A	A	A	A	A	G	G	A	A	G	R	G	A	A	A
ch2_199	G/A	2	43584926	+	NA	NA	NA	NA	NA	NA	G	G	G	G	G	G	G	G	G	G	G	G	G	G	G	G	G	G	G	G	G	G	G	G	G	G	G	G	G	A	A	G	G	A	R	A	G	G	G
ch2_200	G/A	2	43704420	+	NA	NA	NA	NA	NA	NA	G	G	G	G	G	G	G	G	G	G	G	G	G	G	G	G	G	G	G	G	G	G	G	G	G	G	G	G	G	A	A	G	G	A	R	A	G	G	G
ch2_201	T/C	2	43706215	+	NA	NA	NA	NA	NA	NA	T	T	T	T	T	T	T	T	T	T	T	T	T	T	T	T	T	T	T	T	T	T	T	T	T	T	T	T	T	C	C	T	T	C	Y	C	T	T	T
ch2_202	A/C	2	43706454	+	NA	NA	NA	NA	NA	NA	A	A	A	A	A	A	A	A	A	A	A	A	A	A	A	A	A	A	A	A	A	A	A	A	A	A	A	A	A	C	C	A	A	C	M	C	A	A	A
ch2_203	C/T	2	43707867	+	NA	NA	NA	NA	NA	NA	C	C	C	C	C	C	C	C	C	C	C	C	C	C	C	C	C	C	C	C	C	C	C	C	C	C	C	C	C	T	T	C	C	T	Y	T	C	C	C
ch2_204	T/A	2	43709906	+	NA	NA	NA	NA	NA	NA	T	T	T	T	T	T	T	T	T	T	T	T	T	T	T	T	T	T	T	T	T	T	T	T	T	T	T	T	T	A	W	T	T	A	W	W	T	T	T
ch2_205	C/A	2	43709941	+	NA	NA	NA	NA	NA	NA	C	M	C	M	M	M	M	M	M	M	M	C	M	C	M	M	M	M	M	C	M	C	C	M	A	M	M	C	C	M	M	M	M	M	C	M	M	M	M
ch2_206	T/A	2	43713767	+	NA	NA	NA	NA	NA	NA	T	T	T	T	T	T	T	T	T	T	T	T	T	T	T	T	T	T	T	T	T	T	T	T	T	T	T	T	T	A	A	T	T	A	W	A	T	T	T
ch2_207	A/G	2	43714666	+	NA	NA	NA	NA	NA	NA	A	A	A	A	A	A	A	A	A	A	A	A	A	A	A	A	A	A	A	A	A	A	A	A	A	A	A	A	A	G	G	A	A	G	R	G	A	A	A
ch2_208	A/C	2	43715284	+	NA	NA	NA	NA	NA	NA	A	A	A	A	A	A	A	A	A	A	A	A	A	A	A	A	A	A	A	A	A	A	A	A	A	A	A	A	A	C	C	A	A	C	M	C	A	A	A
ch2_209	T/C	2	43715340	+	NA	NA	NA	NA	NA	NA	T	T	T	T	T	T	T	T	T	T	T	T	T	T	T	T	T	T	T	T	T	T	T	T	T	T	T	T	T	C	C	T	T	C	Y	C	T	T	T
ch2_210	C/G	2	43715991	+	NA	NA	NA	NA	NA	NA	C	C	C	C	C	C	C	C	C	C	C	C	C	C	C	C	C	C	C	C	C	C	C	C	C	C	C	C	C	G	G	C	C	G	S	G	C	C	C
ch2_211	C/T	2	43716819	+	NA	NA	NA	NA	NA	NA	C	T	T	C	T	Y	C	T	T	T	C	C	C	C	T	C	C	T	C	C	T	C	C	C	T	C	C	T	C	C	C	T	C	C	Y	C	T	C	C
ch2_212	A/G	2	43719010	+	NA	NA	NA	NA	NA	NA	A	A	A	A	A	A	A	A	A	A	A	A	A	A	A	A	A	A	A	A	A	A	A	A	A	A	A	A	A	G	G	A	A	G	R	G	A	A	A
ch2_213	C/G	2	43719286	+	NA	NA	NA	NA	NA	NA	C	C	C	C	C	C	C	C	C	C	C	C	C	C	C	C	C	C	C	C	C	C	C	C	C	C	C	C	C	G	G	C	C	G	S	G	C	C	C
ch2_214	G/A	2	43760708	+	NA	NA	NA	NA	NA	NA	G	G	G	G	G	G	G	G	G	G	G	G	G	G	G	G	G	G	G	G	G	G	G	G	G	G	G	G	G	G	A	G	G	A	R	A	G	G	G
ch2_215	G/A	2	43801838	+	NA	NA	NA	NA	NA	NA	G	G	G	G	G	G	G	G	G	G	A	A	G	G	G	A	A	G	A	A	G	A	A	G	G	G	A	G	G	G	G	G	G	G	G	G	G	A	A
ch2_216	A/G	2	44350600	+	NA	NA	NA	NA	NA	NA	A	A	A	A	A	A	A	A	A	A	A	A	A	A	A	A	A	A	A	A	A	A	A	A	A	A	A	A	A	G	A	A	A	A	A	A	A	A	A
ch2_217	T/C	2	44994418	+	NA	NA	NA	NA	NA	NA	T	T	T	T	T	T	T	T	T	T	T	T	T	C	T	T	T	T	T	T	T	T	T	T	T	T	T	T	T	C	T	T	T	T	T	T	T	T	T
ch2_218	A/G	2	45632856	+	NA	NA	NA	NA	NA	NA	A	A	A	A	A	R	A	A	A	A	A	G	A	A	A	A	R	A	A	R	A	R	A	A	A	A	A	A	A	A	A	A	A	A	A	A	A	A	A
ch2_219	A/G	2	45882311	+	NA	NA	NA	NA	NA	NA	A	A	A	A	A	A	A	A	A	A	A	A	A	A	A	A	A	A	A	A	A	A	A	A	A	A	A	A	A	G	A	A	A	A	A	A	A	A	A
ch2_220	T/C	2	45925567	+	NA	NA	NA	NA	NA	NA	T	T	T	T	T	T	T	T	T	T	T	T	T	T	T	T	T	T	T	T	T	T	T	T	T	T	T	T	T	C	T	T	T	T	T	T	T	T	T
ch2_221	A/G	2	45925605	+	NA	NA	NA	NA	NA	NA	A	A	A	A	A	A	A	A	A	A	A	A	A	A	A	A	A	A	A	A	A	A	A	A	A	A	A	A	A	G	A	A	A	A	A	A	A	A	A
ch2_222	A/G	2	45945023	+	NA	NA	NA	NA	NA	NA	A	A	A	A	A	A	A	A	A	A	A	A	A	A	A	A	A	A	A	A	A	A	A	A	A	A	A	A	A	A	A	A	A	A	A	A	A	A	A
ch2_223	C/T	2	45946579	+	NA	NA	NA	NA	NA	NA	C	C	C	C	C	C	C	C	C	C	C	C	C	C	C	C	C	C	C	C	C	C	C	C	C	C	C	C	C	T	C	C	C	C	C	C	C	C	C
ch2_224	A/C	2	45947262	+	NA	NA	NA	NA	NA	NA	A	A	A	A	A	A	A	A	A	A	A	A	A	A	A	A	A	A	A	A	A	A	A	A	A	A	A	A	A	C	A	A	A	A	A	A	A	A	A
ch2_225	G/A	2	45947473	+	NA	NA	NA	NA	NA	NA	G	G	G	G	G	G	G	G	G	G	G	G	G	G	G	G	G	G	G	G	G	G	G	G	G	G	G	G	G	A	G	G	G	G	G	G	G	G	G
ch2_226	T/A	2	45947649	+	NA	NA	NA	NA	NA	NA	T	T	T	T	T	T	T	T	T	T	T	T	T	T	T	T	T	T	T	T	T	T	T	T	T	T	T	T	T	A	T	T	T	T	T	T	T	T	T
ch2_227	G/C	2	45955446	+	NA	NA	NA	NA	NA	NA	G	G	G	G	G	G	G	G	G	G	G	G	G	G	G	G	G	G	G	G	G	G	G	G	G	G	G	G	G	G	G	G	G	G	G	G	G	G	G
ch2_228	T/G	2	45958792	+	NA	NA	NA	NA	NA	NA	T	T	G	T	T	T	T	T	T	T	T	T	T	G	T	T	T	T	T	T	T	T	T	T	T	T	T	T	T	G	T	T	T	T	T	T	T	T	T
ch2_229	G/T	2	45958802	+	NA	NA	NA	NA	NA	NA	G	G	G	G	G	G	G	G	G	G	G	G	G	G	G	G	G	G	G	G	G	G	G	G	G	G	G	G	G	T	G	G	G	G	G	G	G	G	G
ch2_230	G/C	2	47364683	+	NA	NA	NA	NA	NA	NA	G	G	G	G	G	G	G	G	C	G	G	G	G	C	G	G	G	G	G	G	G	G	G	G	G	G	G	G	G	G	G	G	G	G	G	G	G	G	G
ch2_231	A/T	2	47697226	+	NA	NA	NA	NA	NA	NA	A	A	A	A	A	A	A	A	T	A	A	A	A	A	T	A	A	A	A	A	A	A	A	A	T	A	A	A	A	A	A	A	A	A	A	A	A	A	A
ch2_232	G/C	2	47908840	+	NA	NA	NA	NA	NA	NA	G	G	G	G	G	G	G	G	G	G	G	G	G	G	G	G	G	G	G	G	G	G	G	G	G	C	G	G	G	G	G	G	G	G	G	G	G	G	G
ch2_233	G/A	2	47982416	+	NA	NA	NA	NA	NA	NA	G	A	G	A	A	G	G	A	A	G	A	A	G	A	A	G	G	G	A	G	G	A	G	G	A	G	A	G	G	G	G	A	G	G	G	G	G	A	A
ch2_234	T/A	2	47982437	+	NA	NA	NA	NA	NA	NA	T	A	T	A	A	T	T	A	A	T	A	A	T	A	A	T	T	T	A	T	T	A	T	T	A	T	A	T	T	T	T	A	T	T	T	T	T	A	A
ch2_235	A/T	2	47983989	+	NA	NA	NA	NA	NA	NA	A	T	A	T	T	A	A	T	T	A	T	T	A	T	T	A	A	A	T	A	A	T	A	A	T	A	T	A	A	A	A	T	A	A	A	A	A	T	T
ch2_236	C/A	2	48455087	+	NA	NA	NA	NA	NA	NA	C	C	A	C	C	M	A	C	A	C	C	A	A	A	C	C	C	C	A	C	C	C	C	C	C	A	C	C	C	C	C	A	C	C	C	C	C	C	C
ch2_237	A/G	2	48943446	+	NA	NA	NA	NA	NA	NA	A	A	A	A	A	R	G	A	G	A	A	G	A	G	A	A	A	A	A	A	A	A	A	A	A	A	A	A	A	A	A	A	A	A	A	A	A	A	A
ch2_238	A/T	2	49002855	+	NA	NA	NA	NA	NA	NA	A	A	A	A	A	A	A	A	A	A	A	T	A	T	A	A	A	A	A	A	A	A	A	A	A	A	A	A	A	A	A	A	A	A	A	A	A	A	A
ch2_239	A/G	2	49340138	+	NA	NA	NA	NA	NA	NA	A	A	A	A	R	A	A	A	A	A	A	A	A	R	A	A	A	A	A	A	A	A	R	A	A	A	A	A	A	A	A	A	R	A	A	A	A	A	A
ch3_1	G/A	3	36095	+	NA	NA	NA	NA	NA	NA	G	G	G	G	G	G	G	G	G	G	G	G	G	G	G	G	G	G	G	G	G	G	G	G	G	G	G	G	G	A	G	G	G	G	G	G	G	G	G
ch3_2	T/G	3	63535	+	NA	NA	NA	NA	NA	NA	G	T	T	T	T	G	G	T	G	T	T	T	G	G	G	T	T	G	T	T	T	T	T	G	G	T	T	T	G	G	G	T	G	T	G	G	G	T	T
ch3_3	T/C	3	77115	+	NA	NA	NA	NA	NA	NA	T	T	T	T	T	T	T	T	T	T	T	T	T	T	T	T	T	T	T	T	T	T	T	T	T	T	T	T	T	C	T	T	T	T	T	T	T	T	T
ch3_4	G/A	3	77242	+	NA	NA	NA	NA	NA	NA	A	G	G	G	G	A	G	G	A	G	G	G	A	G	A	G	G	A	G	G	G	G	G	A	A	G	G	G	A	G	A	G	A	G	A	A	A	G	G
ch3_5	G/A	3	209246	+	NA	NA	NA	NA	NA	NA	G	G	G	G	G	G	G	G	G	G	G	G	G	G	G	G	G	G	G	G	G	G	G	G	G	G	G	G	G	A	G	G	G	G	G	G	G	G	G
ch3_6	A/G	3	209859	+	NA	NA	NA	NA	NA	NA	A	A	A	A	A	A	A	A	A	A	A	A	A	A	A	A	A	A	A	A	A	A	A	A	A	A	A	A	A	G	A	A	A	A	A	A	A	A	A
ch3_7	T/G	3	626683	+	NA	NA	NA	NA	NA	NA	T	T	T	T	T	T	T	T	T	T	G	T	T	T	T	T	T	T	T	T	T	T	T	T	T	T	T	T	T	G	T	T	T	T	T	T	T	G	G
ch3_8	A/G	3	626808	+	NA	NA	NA	NA	NA	NA	A	A	A	A	A	A	A	A	A	A	G	A	A	A	A	A	A	A	A	A	A	A	A	A	A	A	A	A	A	G	A	A	A	A	A	A	A	G	G
ch3_9	G/C	3	626913	+	NA	NA	NA	NA	NA	NA	G	G	G	G	G	G	G	G	G	G	C	G	G	G	G	G	G	G	G	G	G	G	G	G	G	G	G	G	G	C	G	G	G	G	G	G	G	C	C
ch3_10	C/T	3	791814	+	NA	NA	NA	NA	NA	NA	C	C	C	C	C	C	C	C	C	C	C	C	C	C	C	C	C	C	C	C	C	C	C	C	C	C	C	C	C	T	C	C	C	C	C	C	C	C	C
ch3_11	C/T	3	791827	+	NA	NA	NA	NA	NA	NA	C	C	C	C	C	C	C	C	C	C	C	C	C	C	C	C	C	C	C	C	C	C	C	C	C	C	C	C	C	T	C	C	C	C	C	C	C	C	C
ch3_12	A/G	3	792022	+	NA	NA	NA	NA	NA	NA	A	A	A	A	A	A	A	A	A	A	A	A	A	A	A	A	A	A	A	A	A	A	A	A	A	A	A	A	A	G	A	A	A	A	A	A	A	A	A
ch3_13	C/T	3	1091380	+	NA	NA	NA	NA	NA	NA	T	C	C	C	C	C	C	C	C	C	T	C	C	C	C	C	C	C	T	C	T	C	C	T	C	C	C	Y	T	C	Y	C	T	T	Y	C	T	T	T
ch3_14	A/T	3	1093349	+	NA	NA	NA	NA	NA	NA	A	A	A	A	A	A	A	A	A	A	A	A	A	A	A	A	A	A	A	A	A	A	A	A	A	A	A	A	A	A	A	T	A	A	A	A	A	A	A
ch3_15	A/G	3	1101941	+	NA	NA	NA	NA	NA	NA	A	A	A	A	A	A	A	A	A	A	A	A	A	A	A	A	A	A	A	A	A	A	A	A	A	A	A	A	A	A	A	G	A	A	A	A	A	A	A
ch3_16	T/C	3	1128872	+	NA	NA	NA	NA	NA	NA	T	T	T	T	T	T	T	T	T	T	T	T	T	T	T	T	T	T	T	T	T	T	T	T	T	T	T	T	T	C	T	C	T	T	T	T	T	T	T
ch3_17	T/C	3	1257561	+	NA	NA	NA	NA	NA	NA	C	T	T	T	T	C	T	T	C	T	C	T	C	T	C	T	T	C	C	T	C	T	T	C	C	T	T	C	C	T	C	T	T	C	Y	T	C	C	C
ch3_18	G/C	3	1554307	+	NA	NA	NA	NA	NA	NA	C	G	G	C	G	C	G	G	G	C	G	G	G	G	C	G	G	C	C	C	C	G	G	S	C	G	G	S	C	C	S	G	G	C	C	C	C	G	G
ch3_19	G/T	3	1836726	+	NA	NA	NA	NA	NA	NA	T	G	G	T	G	K	G	G	G	T	G	G	T	G	T	G	G	T	G	T	G	G	G	T	T	G	T	G	T	T	T	G	T	T	T	T	G	G	G
ch3_20	T/C	3	2146991	+	NA	NA	NA	NA	NA	NA	T	T	T	T	T	T	C	T	T	T	T	T	T	C	T	T	T	T	T	T	T	T	T	T	T	T	T	T	T	T	T	T	T	T	T	T	T	T	T
ch3_21	A/G	3	2147574	+	NA	NA	NA	NA	NA	NA	A	A	A	A	A	A	G	A	A	A	A	A	A	G	A	A	A	A	A	A	A	A	A	A	A	A	A	A	A	A	R	A	A	A	A	A	A	A	A
ch3_22	A/C	3	2167783	+	NA	NA	NA	NA	NA	NA	A	A	A	A	A	A	C	A	A	A	A	A	A	C	A	A	A	A	A	A	A	A	A	A	A	A	A	A	A	A	C	A	A	A	A	A	A	A	A
ch3_23	C/T	3	6670590	+	NA	NA	NA	NA	NA	NA	C	C	C	C	C	C	T	C	C	C	C	C	C	C	T	C	C	C	C	C	C	C	C	C	T	C	C	C	C	C	C	C	C	C	C	C	C	C	C
ch3_24	G/A	3	6728222	+	NA	NA	NA	NA	NA	NA	A	G	G	G	G	G	G	G	G	G	G	G	G	G	G	G	G	G	G	G	G	G	G	G	G	G	G	G	A	G	G	G	G	G	G	G	G	G	G
ch3_25	A/C	3	6736184	+	NA	NA	NA	NA	NA	NA	C	A	A	A	A	A	A	A	A	A	A	A	A	A	A	A	A	A	A	A	A	A	A	A	A	A	A	A	C	A	C	A	A	A	A	A	A	A	A
ch3_26	T/C	3	6795545	+	NA	NA	NA	NA	NA	NA	C	T	T	T	T	T	T	T	T	T	T	T	T	T	T	T	T	T	T	T	T	T	T	T	T	T	T	T	C	T	T	T	T	T	T	T	T	T	T
ch3_27	G/A	3	7297223	+	NA	NA	NA	NA	NA	NA	G	G	G	G	G	R	A	G	A	G	G	G	A	A	G	G	G	G	G	G	G	G	G	G	G	G	G	G	G	G	G	G	G	G	G	G	G	G	G
ch3_28	A/G	3	7518073	+	NA	NA	NA	NA	NA	NA	A	A	A	A	A	R	A	A	G	A	A	A	A	A	G	A	A	A	A	A	A	A	A	A	G	A	A	A	A	A	A	A	A	A	A	A	A	A	A
ch3_29	T/A	3	7775441	+	NA	NA	NA	NA	NA	NA	T	T	A	T	T	T	T	T	T	T	A	T	T	T	T	T	T	A	T	T	T	T	T	T	T	T	T	T	T	T	T	T	T	T	T	T	T	A	A
ch3_30	A/G	3	8267020	+	NA	NA	NA	NA	NA	NA	A	A	G	G	A	G	G	A	A	A	A	G	G	G	G	G	G	G	A	A	A	A	A	A	G	A	A	G	A	A	A	A	A	A	A	A	A	A	A
ch3_31	T/A	3	8267059	+	NA	NA	NA	NA	NA	NA	T	T	T	A	W	W	W	T	T	T	T	T	T	T	A	T	T	A	A	W	W	T	T	W	T	T	T	A	W	T	T	A	W	W	T	T	T	W	T
ch3_32	C/T	3	8659680	+	NA	NA	NA	NA	NA	NA	T	C	C	C	C	C	C	C	C	T	T	T	C	C	C	C	C	C	T	T	C	C	C	T	C	T	T	C	T	C	T	T	T	T	Y	T	T	C	C
ch3_33	G/A	3	8663868	+	NA	NA	NA	NA	NA	NA	G	A	G	G	A	G	G	A	G	G	G	G	G	G	G	G	G	A	G	G	G	A	A	G	G	G	G	G	G	G	G	G	G	G	R	G	G	A	A
ch3_34	T/C	3	8708630	+	NA	NA	NA	NA	NA	NA	T	C	T	T	C	T	C	C	T	T	T	T	T	C	C	T	T	C	T	T	T	C	C	T	C	T	T	T	T	T	T	T	T	T	Y	T	T	T	T
ch3_35	A/G	3	8708710	+	NA	NA	NA	NA	NA	NA	A	G	A	A	G	A	G	G	A	A	A	A	A	G	G	A	A	G	A	A	A	G	G	A	G	A	A	A	A	A	A	A	A	A	R	A	A	A	A
ch3_36	A/G	3	8708746	+	NA	NA	NA	NA	NA	NA	A	G	A	A	G	A	G	G	A	A	A	A	A	G	G	A	A	G	A	A	A	G	G	A	G	A	A	A	A	A	A	A	A	A	R	A	A	A	A
ch3_37	A/G	3	8943252	+	NA	NA	NA	NA	NA	NA	A	G	A	A	G	A	A	G	A	A	G	A	A	A	A	A	A	G	A	A	A	G	G	A	A	A	A	A	A	A	A	G	A	A	R	A	A	G	G
ch3_38	C/A	3	9216470	+	NA	NA	NA	NA	NA	NA	C	A	C	C	A	C	C	A	C	C	C	C	C	C	C	C	C	C	C	C	C	A	A	C	C	C	C	C	C	C	C	A	C	C	C	C	C	A	A
ch3_39	T/C	3	9261715	+	NA	NA	NA	NA	NA	NA	T	C	T	T	C	T	T	C	T	T	T	T	T	T	T	T	T	T	T	T	T	C	C	T	T	T	T	T	T	T	T	C	T	T	T	T	T	C	C
ch3_40	C/T	3	9416641	+	NA	NA	NA	NA	NA	NA	T	C	T	C	C	T	T	C	T	C	T	C	T	T	T	C	C	T	C	C	T	C	C	T	T	T	C	T	T	T	C	C	T	C	C	C	C	T	T
ch3_41	C/T	3	11281492	+	NA	NA	NA	NA	NA	NA	C	C	C	C	C	T	T	C	T	C	C	C	C	T	C	C	C	C	C	C	C	C	C	C	C	C	C	C	C	C	C	C	C	C	C	C	C	C	C
ch3_42	C/T	3	12171332	+	NA	NA	NA	NA	NA	NA	C	C	C	C	C	C	C	C	C	C	C	T	C	C	T	C	C	C	C	C	C	C	T	C	T	C	T	C	C	C	T	C	C	C	T	T	C	C	C
ch3_43	G/A	3	12171942	+	NA	NA	NA	NA	NA	NA	G	G	G	G	G	G	G	G	G	G	G	A	G	G	A	G	G	G	G	G	G	G	A	G	A	G	A	G	G	G	A	G	G	G	A	A	G	G	G
ch3_44	T/A	3	25240663	+	NA	NA	NA	NA	NA	NA	T	A	T	A	A	W	A	A	A	T	T	T	T	T	T	T	T	T	T	A	T	A	T	T	T	T	T	T	T	T	T	A	T	T	T	T	A	T	T
ch3_45	A/C	3	45594113	+	NA	NA	NA	NA	NA	NA	A	C	C	C	C	A	A	C	A	A	A	A	A	C	A	A	A	A	A	C	A	C	A	A	A	A	A	A	A	A	A	C	A	A	A	A	C	A	A
ch3_46	G/T	3	45893561	+	NA	NA	NA	NA	NA	NA	G	G	G	G	G	G	G	G	G	G	G	G	G	G	G	G	G	G	G	G	G	G	G	G	G	G	G	G	G	G	G	G	G	G	G	G	G	G	G
ch3_47	A/C	3	46730914	+	NA	NA	NA	NA	NA	NA	A	A	A	A	A	A	A	M	A	A	M	A	M	A	A	A	M	A	A	A	A	A	A	A	A	M	A	A	A	A	M	A	A	A	A	A	A	A	C
ch3_48	T/G	3	46788145	+	NA	NA	NA	NA	NA	NA	T	T	T	T	T	T	T	T	T	T	T	T	T	T	G	T	T	T	T	T	T	T	T	T	G	T	T	T	T	T	T	T	T	T	T	T	T	T	T
ch3_49	G/A	3	46842858	+	NA	NA	NA	NA	NA	NA	G	G	G	G	G	G	G	G	G	G	G	G	G	G	A	G	G	G	G	G	G	G	G	G	A	G	A	G	G	G	R	G	G	G	R	A	G	G	G
ch3_50	A/C	3	47126491	+	NA	NA	NA	NA	NA	NA	A	A	A	C	A	A	A	A	A	A	A	A	A	A	A	A	A	A	A	A	A	A	A	A	A	C	C	A	A	A	M	C	A	A	M	C	A	C	C
ch3_51	A/C	3	47126675	+	NA	NA	NA	NA	NA	NA	A	A	A	C	A	A	A	A	A	A	A	A	A	A	A	A	A	A	A	A	A	A	A	A	A	C	C	A	A	A	M	C	A	A	M	C	A	C	C
ch3_52	G/T	3	47397617	+	NA	NA	NA	NA	NA	NA	G	K	G	K	K	K	K	K	K	K	K	K	K	K	K	K	K	K	K	K	K	K	K	K	K	K	K	K	G	G	K	K	K	K	G	K	K	G	K
ch3_53	G/T	3	47841693	+	NA	NA	NA	NA	NA	NA	G	G	G	G	G	G	G	G	G	G	G	G	G	G	G	G	G	G	G	G	G	G	G	G	G	G	T	G	G	G	T	G	G	G	K	T	G	G	G
ch3_54	G/C	3	52338479	+	NA	NA	NA	NA	NA	NA	G	G	G	G	G	S	C	G	S	G	G	C	C	G	C	G	G	G	G	G	G	G	G	G	C	G	G	G	G	G	G	G	G	G	G	G	G	G	G
ch3_55	T/C	3	52902053	+	NA	NA	NA	NA	NA	NA	T	T	T	T	T	C	T	T	T	T	T	C	T	T	T	T	T	C	T	T	C	T	T	T	T	T	T	T	T	C	T	T	C	T	T	T	T	T	T
ch3_56	G/A	3	52974105	+	NA	NA	NA	NA	NA	NA	A	G	G	G	G	A	A	G	A	G	G	A	G	G	G	G	G	A	G	G	A	G	G	G	G	G	G	G	A	A	G	G	R	G	G	G	G	G	G
ch3_57	G/C	3	52975039	+	NA	NA	NA	NA	NA	NA	C	G	G	G	G	S	G	G	G	G	G	C	G	G	G	G	G	C	G	G	C	G	G	G	G	G	G	G	C	C	G	G	S	G	G	G	G	G	G
ch3_58	C/T	3	53034390	+	NA	NA	NA	NA	NA	NA	T	C	C	C	C	Y	C	C	C	C	C	T	C	C	C	C	C	T	C	C	T	C	C	C	C	C	C	C	T	T	C	C	Y	C	C	C	C	C	C
ch3_59	T/G	3	53086094	+	NA	NA	NA	NA	NA	NA	G	T	T	T	T	K	T	T	T	T	T	G	T	T	T	T	T	G	T	T	G	T	T	T	T	T	T	T	G	G	T	T	T	T	T	T	T	T	T
ch3_60	A/G	3	53098694	+	NA	NA	NA	NA	NA	NA	G	A	A	A	A	A	A	A	A	A	A	G	A	A	A	A	A	A	A	A	A	A	A	A	A	A	A	A	G	A	A	A	A	A	A	A	A	A	A
ch3_61	C/T	3	53477113	+	NA	NA	NA	NA	NA	NA	C	C	C	C	C	C	C	C	C	C	C	C	C	C	C	C	C	C	C	C	C	C	C	C	C	C	C	C	C	C	C	C	C	C	C	C	C	C	C
ch3_62	G/A	3	53477305	+	NA	NA	NA	NA	NA	NA	G	G	G	A	G	G	G	G	G	G	G	G	G	A	G	G	G	G	G	G	G	G	G	G	G	A	G	G	G	G	G	G	G	G	G	G	G	G	G
ch3_63	C/T	3	53477340	+	NA	NA	NA	NA	NA	NA	C	C	C	T	C	C	C	C	C	C	C	C	C	T	C	C	C	C	C	C	C	C	C	C	C	T	C	C	C	C	C	C	C	C	C	C	C	C	C
ch3_64	C/G	3	53477557	+	NA	NA	NA	NA	NA	NA	C	C	C	G	C	C	C	C	C	C	C	C	C	G	C	C	C	C	C	C	C	C	C	C	C	G	C	C	C	C	C	C	C	C	C	C	C	C	C
ch3_65	C/T	3	53482185	+	NA	NA	NA	NA	NA	NA	C	C	C	T	C	C	C	C	C	C	C	C	C	T	C	C	C	C	C	C	C	C	C	C	C	T	C	C	C	C	C	C	C	C	C	C	C	C	C
ch3_66	G/T	3	53569496	+	NA	NA	NA	NA	NA	NA	G	G	G	T	G	G	G	G	G	G	G	G	G	T	G	G	G	G	G	G	G	G	G	G	G	T	G	G	G	G	G	G	G	G	G	G	G	G	G
ch3_67	T/C	3	55820774	+	NA	NA	NA	NA	NA	NA	T	T	C	T	T	T	T	T	C	T	C	T	T	T	T	T	T	T	T	T	T	T	T	T	T	T	T	T	T	T	T	T	T	T	T	T	T	C	C
ch3_68	C/T	3	55917283	+	NA	NA	NA	NA	NA	NA	T	C	C	C	C	C	C	C	C	C	C	C	C	C	C	C	C	C	C	C	C	C	C	T	C	C	C	C	T	C	C	C	C	C	C	C	C	C	C
ch3_69	A/G	3	56037650	+	NA	NA	NA	NA	NA	NA	G	A	A	A	A	A	A	A	A	A	A	A	A	A	A	A	A	A	A	A	A	A	A	G	A	A	A	A	G	A	A	A	A	A	A	A	A	A	A
ch3_70	C/G	3	56598774	+	NA	NA	NA	NA	NA	NA	C	C	G	C	C	C	C	C	G	C	C	C	C	C	G	C	C	C	C	C	C	C	C	C	G	C	C	C	C	C	C	C	C	C	C	C	C	C	C
ch3_71	T/G	3	56643506	+	NA	NA	NA	NA	NA	NA	G	T	T	T	T	T	T	T	T	T	T	T	T	T	T	T	T	T	T	T	T	T	T	G	T	T	T	T	G	T	K	T	T	T	T	T	T	T	T
ch3_72	G/A	3	56699672	+	NA	NA	NA	NA	NA	NA	G	G	G	G	G	R	G	G	G	A	A	G	G	A	G	A	A	G	A	A	A	A	G	G	G	A	A	A	G	A	G	G	A	G	R	G	G	A	A
ch3_73	T/A	3	56821881	+	NA	NA	NA	NA	NA	NA	A	T	T	T	T	T	T	T	T	T	T	T	T	T	T	T	T	T	T	T	T	T	T	A	T	T	T	T	A	T	T	T	T	T	T	T	T	T	T
ch3_74	A/G	3	56843559	+	NA	NA	NA	NA	NA	NA	G	A	A	A	A	A	A	A	A	A	A	A	A	A	A	A	A	A	A	A	A	A	A	G	A	A	A	A	G	A	A	A	A	A	A	A	A	A	A
ch3_75	C/T	3	57012520	+	NA	NA	NA	NA	NA	NA	T	C	C	C	C	C	T	C	T	C	C	C	C	C	C	C	C	C	C	C	C	C	C	T	C	C	C	C	T	C	C	C	C	C	C	C	C	C	C
ch3_76	G/C	3	57089162	+	NA	NA	NA	NA	NA	NA	G	G	G	G	G	S	C	G	C	G	G	G	G	G	G	G	G	G	G	G	G	G	G	G	G	G	G	G	G	G	G	G	G	G	G	G	G	G	G
ch3_77	T/C	3	57090070	+	NA	NA	NA	NA	NA	NA	T	T	T	T	T	Y	C	T	C	T	T	T	T	T	T	T	T	T	T	T	T	T	T	T	T	T	T	T	T	T	T	T	T	T	T	T	T	T	T
ch3_78	T/C	3	57195537	+	NA	NA	NA	NA	NA	NA	T	T	T	T	T	T	T	T	T	T	C	T	T	T	T	T	T	T	T	T	T	T	T	T	T	T	T	T	T	T	T	T	T	T	T	T	T	C	C
ch3_79	T/A	3	57204353	+	NA	NA	NA	NA	NA	NA	T	T	T	T	T	T	T	T	T	T	A	T	T	T	T	T	T	T	T	T	T	T	T	T	T	T	T	T	T	T	T	T	T	T	T	T	T	A	A
ch3_80	C/G	3	57216874	+	NA	NA	NA	NA	NA	NA	C	C	C	C	C	C	C	C	C	C	G	C	C	C	C	C	C	C	C	C	C	C	C	C	C	C	C	C	C	C	C	C	C	C	C	C	C	G	G
ch3_81	C/T	3	57220380	+	NA	NA	NA	NA	NA	NA	C	C	C	C	C	C	C	C	C	C	T	C	C	C	C	C	C	C	C	C	C	C	C	C	C	C	C	C	C	C	C	C	C	C	C	C	C	T	T
ch3_82	C/G	3	57241145	+	NA	NA	NA	NA	NA	NA	C	C	C	C	C	C	C	C	C	C	G	C	C	C	C	C	C	C	C	C	C	C	C	C	C	C	C	C	C	C	C	C	C	C	C	C	C	G	G
ch3_83	T/C	3	57254918	+	NA	NA	NA	NA	NA	NA	T	T	T	T	T	T	T	T	T	T	C	T	T	T	T	T	T	T	T	T	T	T	T	T	T	T	T	T	T	T	T	T	T	T	T	T	T	C	C
ch3_84	C/T	3	57356611	+	NA	NA	NA	NA	NA	NA	C	C	C	C	C	C	C	C	C	C	T	C	C	C	C	C	C	C	C	C	C	C	C	C	C	C	C	C	C	C	C	C	C	C	C	C	C	T	T
ch3_85	G/C	3	57377640	+	NA	NA	NA	NA	NA	NA	G	G	G	G	G	G	G	G	G	G	C	G	G	G	G	G	G	G	G	G	G	G	G	G	G	G	G	G	G	G	G	G	G	G	G	G	G	C	C
ch3_87	T/C	3	57379639	+	NA	NA	NA	NA	NA	NA	T	T	T	T	T	T	T	T	T	T	C	T	T	T	T	T	T	T	T	T	T	T	T	T	T	T	T	T	T	T	T	T	T	T	T	T	T	C	C
ch3_88	G/A	3	57486811	+	NA	NA	NA	NA	NA	NA	G	G	G	G	G	G	G	G	G	G	A	G	G	G	G	G	G	G	G	G	G	G	G	G	G	G	G	G	G	G	G	G	G	G	G	G	G	A	A
ch3_89	A/G	3	57512581	+	NA	NA	NA	NA	NA	NA	A	A	A	A	A	A	A	A	A	A	G	A	A	A	A	A	A	A	A	A	A	A	A	A	A	A	A	A	A	A	A	A	A	A	A	A	A	G	G
ch3_90	C/T	3	57581428	+	NA	NA	NA	NA	NA	NA	C	C	C	C	C	C	C	C	C	C	T	C	C	C	C	C	C	C	C	C	C	C	C	C	C	C	C	C	C	C	C	C	C	C	C	C	C	T	T
ch3_91	C/A	3	57595512	+	NA	NA	NA	NA	NA	NA	A	C	C	C	C	M	A	C	C	C	A	C	C	C	A	C	C	C	C	C	C	C	C	A	A	C	C	C	A	C	C	C	C	C	C	C	C	A	A
ch3_92	A/G	3	57595925	+	NA	NA	NA	NA	NA	NA	A	A	A	A	A	A	A	A	A	A	G	A	A	A	A	A	A	A	A	A	A	A	A	A	A	A	A	A	A	A	A	A	A	A	A	A	A	G	G
ch3_94	G/T	3	57614957	+	NA	NA	NA	NA	NA	NA	G	G	G	G	G	G	G	G	G	G	T	G	G	G	G	G	G	G	G	G	G	G	G	G	G	G	G	G	G	G	G	G	G	G	G	G	G	T	T
ch3_95	G/T	3	57615351	+	NA	NA	NA	NA	NA	NA	G	G	G	G	G	G	G	G	G	G	T	G	G	G	G	G	G	G	G	G	G	G	G	G	G	G	G	G	G	G	G	G	G	G	G	G	G	T	T
ch3_96	G/T	3	57686712	+	NA	NA	NA	NA	NA	NA	G	G	G	G	G	G	G	G	G	G	T	G	G	G	G	G	G	G	G	G	G	G	G	G	G	G	G	G	G	G	G	G	G	G	G	G	G	T	T
ch3_97	A/G	3	57686738	+	NA	NA	NA	NA	NA	NA	G	A	A	A	A	R	G	A	A	A	G	A	A	A	A	A	A	A	A	A	A	A	A	G	A	A	A	A	G	A	A	A	A	A	A	A	A	G	G
ch3_98	A/G	3	57686779	+	NA	NA	NA	NA	NA	NA	G	A	A	A	A	R	G	A	A	A	G	A	A	A	G	A	A	A	A	A	A	A	A	G	G	A	A	A	G	A	A	A	A	A	A	A	A	G	G
ch3_99	T/C	3	57759902	+	NA	NA	NA	NA	NA	NA	T	T	T	T	T	T	T	T	T	T	C	T	T	T	T	T	T	T	T	T	T	T	T	T	T	T	T	T	T	T	T	T	T	T	T	T	T	C	C
ch3_100	C/G	3	57764065	+	NA	NA	NA	NA	NA	NA	C	C	C	C	C	C	C	C	C	C	G	C	C	C	C	C	C	C	C	C	C	C	C	C	C	C	C	C	C	C	C	C	C	C	C	C	C	G	G
ch3_101	A/C	3	57822594	+	NA	NA	NA	NA	NA	NA	A	A	A	A	A	A	A	A	A	A	C	A	A	A	A	A	A	A	A	A	A	A	A	A	A	A	A	A	A	A	A	A	A	A	A	A	A	C	C
ch3_102	C/T	3	57876193	+	NA	NA	NA	NA	NA	NA	T	C	C	C	C	C	C	C	C	C	T	C	C	C	T	C	C	C	C	C	C	C	C	T	T	C	C	C	T	C	C	C	C	C	C	C	C	T	T
ch3_103	C/T	3	57894959	+	NA	NA	NA	NA	NA	NA	T	C	C	C	C	C	C	C	C	C	T	C	C	C	T	C	C	C	C	C	C	C	C	T	T	C	C	C	T	C	C	C	C	C	C	C	C	T	T
ch3_104	T/C	3	57895029	+	NA	NA	NA	NA	NA	NA	C	T	T	T	T	T	T	T	T	T	T	T	T	T	C	T	T	T	T	T	T	T	T	C	C	T	T	T	C	T	T	T	T	T	T	T	T	T	T
ch3_105	A/G	3	57895775	+	NA	NA	NA	NA	NA	NA	G	G	G	G	G	A	A	G	A	A	G	A	A	A	G	A	A	A	A	A	A	A	G	G	G	G	A	A	G	A	A	A	A	A	A	A	A	G	G
ch3_106	A/C	3	57896040	+	NA	NA	NA	NA	NA	NA	A	A	C	C	A	A	A	A	A	A	A	A	A	A	A	A	A	A	A	A	A	A	C	A	A	A	A	A	A	A	A	A	A	A	A	A	A	A	A
ch3_107	C/A	3	57901053	+	NA	NA	NA	NA	NA	NA	A	C	C	C	C	C	C	C	C	C	C	C	C	C	A	C	C	C	C	C	C	C	C	A	A	C	C	C	A	C	C	C	C	C	C	C	C	C	C
ch3_108	C/T	3	58094499	+	NA	NA	NA	NA	NA	NA	C	C	C	C	C	C	C	C	C	C	T	C	C	C	C	C	C	C	C	C	C	C	C	C	C	C	C	C	C	C	C	C	C	C	C	C	C	T	T
ch3_109	A/T	3	58126485	+	NA	NA	NA	NA	NA	NA	A	A	A	A	A	A	A	A	A	A	T	A	A	A	A	A	A	A	A	A	A	A	A	A	A	A	A	A	A	A	A	A	A	A	A	A	A	T	T
ch3_110	A/G	3	58129158	+	NA	NA	NA	NA	NA	NA	A	A	A	A	A	A	A	A	A	A	G	A	A	A	A	A	A	A	A	A	A	A	A	A	A	A	A	A	A	A	A	A	A	A	A	A	A	G	G
ch3_111	G/A	3	58143964	+	NA	NA	NA	NA	NA	NA	G	G	G	G	G	G	G	G	G	G	A	G	G	G	G	G	G	G	G	G	G	G	G	G	G	G	G	G	G	G	G	G	G	G	G	G	G	A	A
ch3_112	G/A	3	58160941	+	NA	NA	NA	NA	NA	NA	G	G	G	G	G	G	G	G	G	G	A	G	G	G	G	G	G	G	G	G	G	G	G	G	G	G	G	G	G	G	G	G	G	G	G	G	G	A	A
ch3_113	C/T	3	58161111	+	NA	NA	NA	NA	NA	NA	T	C	C	C	C	C	C	C	C	C	C	C	C	C	C	C	C	C	C	C	C	C	C	T	C	C	C	C	T	C	C	C	C	C	C	C	C	C	C
ch3_114	C/T	3	58161181	+	NA	NA	NA	NA	NA	NA	C	C	C	T	C	Y	T	C	C	C	C	C	C	C	C	C	C	C	C	C	T	C	T	C	C	C	C	C	C	T	C	C	C	C	C	C	C	C	C
ch3_115	C/A	3	58199745	+	NA	NA	NA	NA	NA	NA	C	C	C	C	C	C	C	C	C	C	A	C	C	C	C	C	C	C	C	C	C	C	C	C	C	C	C	C	C	C	C	C	C	C	C	C	C	A	A
ch3_116	C/A	3	58210236	+	NA	NA	NA	NA	NA	NA	C	C	C	C	C	C	C	C	C	C	A	C	C	C	C	C	C	C	C	C	C	C	C	C	C	C	C	C	C	C	C	C	C	C	C	C	C	A	A
ch3_117	C/T	3	58210267	+	NA	NA	NA	NA	NA	NA	C	C	C	C	C	C	C	C	C	C	T	C	C	C	C	C	C	C	C	C	C	C	C	C	C	C	C	C	C	C	C	C	C	C	C	C	C	T	T
ch3_118	C/T	3	58396937	+	NA	NA	NA	NA	NA	NA	C	C	C	C	C	C	C	C	C	C	T	C	C	C	C	C	C	C	C	C	C	C	C	C	C	C	C	C	C	C	C	C	C	C	C	C	C	T	T
ch3_119	C/T	3	58405991	+	NA	NA	NA	NA	NA	NA	C	C	C	C	C	C	C	C	C	C	T	C	C	C	C	C	C	C	C	C	C	C	C	C	C	C	C	C	C	C	C	C	C	C	C	C	C	T	T
ch3_120	G/C	3	58422284	+	NA	NA	NA	NA	NA	NA	G	G	G	G	G	G	G	G	G	G	C	G	G	G	G	G	G	G	G	G	G	G	G	G	G	G	G	G	G	G	G	G	G	G	G	G	G	C	C
ch3_121	C/T	3	58422326	+	NA	NA	NA	NA	NA	NA	C	C	C	C	C	C	C	C	C	C	T	C	C	C	C	C	C	C	C	C	C	C	C	C	C	C	C	C	C	C	C	C	C	C	C	C	C	T	T
ch3_122	G/A	3	58427436	+	NA	NA	NA	NA	NA	NA	A	A	A	G	A	R	A	A	G	G	A	G	G	A	A	G	G	G	G	G	G	G	G	A	A	A	G	G	A	G	G	G	G	G	G	G	G	A	A
ch3_123	G/T	3	58468410	+	NA	NA	NA	NA	NA	NA	G	G	G	G	G	G	G	G	G	G	T	G	G	G	G	G	G	G	G	G	G	G	G	G	G	G	G	G	G	G	G	G	G	G	G	G	G	T	T
ch3_124	G/A	3	58473131	+	NA	NA	NA	NA	NA	NA	A	G	G	G	G	G	G	G	G	G	G	G	G	G	G	G	G	G	G	G	G	G	G	A	G	G	G	G	A	G	G	G	G	G	G	G	G	G	G
ch3_125	G/A	3	58513996	+	NA	NA	NA	NA	NA	NA	G	G	G	G	G	G	G	G	G	G	A	G	G	G	G	G	G	G	G	G	G	G	G	G	G	G	G	G	G	G	G	G	G	G	G	G	G	A	A
ch3_126	C/T	3	58517300	+	NA	NA	NA	NA	NA	NA	C	C	C	C	C	C	C	C	C	C	T	C	C	C	C	C	C	C	C	C	C	C	C	C	C	C	C	C	C	C	C	C	C	C	C	C	C	T	T
ch3_127	G/A	3	58518339	+	NA	NA	NA	NA	NA	NA	G	G	G	G	G	G	G	G	G	G	A	G	G	G	G	G	G	G	G	G	G	G	G	G	G	G	G	G	G	G	G	G	G	G	G	G	G	A	A
ch3_128	A/C	3	58578164	+	NA	NA	NA	NA	NA	NA	A	A	A	A	A	M	A	A	C	C	A	A	A	A	A	C	C	A	C	C	A	C	A	A	A	A	A	C	A	A	A	C	A	C	M	A	C	A	A
ch3_129	A/G	3	58623905	+	NA	NA	NA	NA	NA	NA	A	A	A	A	A	A	A	A	A	A	G	A	A	A	A	A	A	A	A	A	A	A	A	A	A	A	A	A	A	A	A	A	A	A	A	A	A	G	G
ch3_130	T/C	3	58624046	+	NA	NA	NA	NA	NA	NA	T	T	T	T	T	T	T	T	T	T	C	T	T	T	T	T	T	T	T	T	T	T	T	T	T	T	T	T	T	T	T	T	T	T	T	T	T	C	C
ch3_131	C/T	3	58637002	+	NA	NA	NA	NA	NA	NA	C	C	C	C	C	C	C	C	C	C	T	C	C	C	C	C	C	C	C	C	C	C	C	C	C	C	C	C	C	C	C	C	C	C	C	C	C	T	T
ch3_132	A/G	3	58637067	+	NA	NA	NA	NA	NA	NA	A	A	A	A	A	A	A	A	A	A	G	A	A	A	A	A	A	A	A	A	A	A	A	A	A	A	A	A	A	A	A	A	A	A	A	A	A	G	G
ch3_133	A/T	3	58637150	+	NA	NA	NA	NA	NA	NA	A	A	A	A	A	A	A	A	A	A	T	A	A	A	A	A	A	A	A	A	A	A	A	A	A	A	A	A	A	A	A	A	A	A	A	A	A	T	T
ch3_134	A/G	3	58639739	+	NA	NA	NA	NA	NA	NA	A	A	A	A	A	A	A	A	A	A	G	A	A	A	A	A	A	A	A	A	A	A	A	A	A	A	A	A	A	A	A	A	A	A	A	A	A	G	G
ch3_135	A/T	3	58639790	+	NA	NA	NA	NA	NA	NA	A	A	A	A	A	A	A	A	A	A	T	A	A	A	A	A	A	A	A	A	A	A	A	A	A	A	A	A	A	A	A	A	A	A	A	A	A	T	T
ch3_136	A/G	3	58640039	+	NA	NA	NA	NA	NA	NA	A	A	A	A	A	A	A	A	A	A	G	A	A	A	A	A	A	A	A	A	A	A	A	A	A	A	A	A	A	A	A	A	A	A	A	A	A	G	G
ch3_137	A/G	3	58662842	+	NA	NA	NA	NA	NA	NA	A	A	A	A	A	A	A	A	A	A	G	A	A	A	A	A	A	A	A	A	A	A	A	A	A	A	A	A	A	A	A	A	A	A	A	A	A	G	G
ch3_138	C/G	3	58767848	+	NA	NA	NA	NA	NA	NA	C	C	C	C	C	C	C	C	C	C	G	C	C	C	C	C	C	C	C	C	C	C	C	C	C	C	C	C	C	C	C	C	C	C	C	C	C	G	G
ch3_139	C/T	3	58836496	+	NA	NA	NA	NA	NA	NA	C	C	T	C	C	C	T	C	C	C	C	C	C	T	C	C	C	C	C	C	C	C	C	C	C	C	T	C	C	C	C	C	C	C	C	C	C	C	C
ch3_140	G/C	3	59071628	+	NA	NA	NA	NA	NA	NA	C	G	C	G	G	G	C	G	G	G	G	G	G	C	C	G	G	G	G	G	G	G	G	C	C	G	C	G	C	G	G	G	G	G	G	G	G	G	G
ch3_141	T/A	3	59078293	+	NA	NA	NA	NA	NA	NA	A	T	A	T	T	T	A	T	T	T	T	T	T	A	A	T	T	T	T	T	T	T	T	A	A	T	A	T	A	T	T	T	T	T	T	T	T	T	T
ch3_142	G/T	3	59078317	+	NA	NA	NA	NA	NA	NA	T	G	T	G	G	G	T	G	G	G	G	G	G	T	T	G	G	G	G	G	G	G	G	T	T	G	T	G	T	G	G	G	G	G	G	G	G	G	G
ch3_143	A/G	3	59078423	+	NA	NA	NA	NA	NA	NA	G	A	G	A	A	A	G	A	A	A	A	A	A	G	G	A	A	A	A	A	A	A	A	G	G	A	G	A	G	A	A	A	A	A	A	A	A	A	A
ch3_144	A/G	3	59082759	+	NA	NA	NA	NA	NA	NA	G	A	G	A	A	A	G	A	A	A	A	A	A	G	G	A	A	A	A	A	A	A	A	G	G	A	G	A	G	A	A	A	A	A	A	A	A	A	A
ch3_145	T/A	3	59099740	+	NA	NA	NA	NA	NA	NA	T	T	A	T	T	T	A	T	T	T	T	T	T	A	T	T	T	T	T	T	T	T	T	T	T	T	A	T	T	T	T	T	T	T	T	T	T	T	T
ch3_146	G/A	3	59102915	+	NA	NA	NA	NA	NA	NA	A	G	A	G	G	G	A	G	G	G	G	G	G	A	A	G	G	G	G	G	G	G	G	A	A	G	A	G	A	G	G	G	G	G	G	G	G	G	G
ch3_147	T/C	3	59145233	+	NA	NA	NA	NA	NA	NA	T	T	T	T	T	T	T	T	T	C	T	T	T	T	T	C	C	T	T	C	T	T	T	T	T	T	T	C	T	T	T	T	T	T	T	T	T	T	T
ch3_148	C/A	3	59149322	+	NA	NA	NA	NA	NA	NA	C	C	A	C	C	C	A	C	C	A	C	C	C	A	C	A	A	C	C	A	C	C	C	C	C	C	A	A	C	C	C	C	C	C	C	C	C	C	C
ch3_149	A/C	3	59149608	+	NA	NA	NA	NA	NA	NA	A	A	C	A	A	A	C	A	A	C	A	A	A	C	A	C	C	A	A	C	A	A	A	A	A	A	C	C	A	A	A	A	A	A	A	A	A	A	A
ch3_150	T/C	3	59154873	+	NA	NA	NA	NA	NA	NA	T	T	C	T	T	T	C	T	T	C	T	T	T	C	T	C	C	T	T	C	T	T	T	T	T	T	C	C	T	T	T	T	T	T	T	T	T	T	T
ch3_151	T/C	3	59154939	+	NA	NA	NA	NA	NA	NA	T	T	C	T	T	T	C	T	T	C	T	T	T	C	T	C	C	T	T	C	T	T	T	T	T	T	C	C	T	T	T	T	T	T	T	T	T	T	T
ch3_152	G/C	3	59219438	+	NA	NA	NA	NA	NA	NA	G	G	G	G	G	G	G	G	G	C	G	G	G	G	G	G	G	G	G	C	G	G	G	G	G	G	G	C	G	G	G	G	G	G	G	G	G	G	G
ch3_153	A/G	3	59274900	+	NA	NA	NA	NA	NA	NA	A	A	A	A	A	A	A	A	A	G	A	A	A	A	A	A	A	A	A	G	A	A	A	A	A	A	A	G	A	A	A	A	A	A	A	A	A	A	A
ch3_154	A/G	3	59394250	+	NA	NA	NA	NA	NA	NA	A	A	A	A	A	A	A	A	A	G	A	A	A	A	A	A	A	A	A	G	A	A	A	A	A	A	A	G	A	A	A	A	A	A	A	A	A	A	A
ch3_155	G/C	3	59396817	+	NA	NA	NA	NA	NA	NA	G	G	G	G	G	G	G	G	G	C	G	G	G	G	G	G	G	G	G	C	G	G	G	G	G	G	G	C	G	G	G	G	G	G	G	G	G	G	G
ch3_156	A/G	3	59418148	+	NA	NA	NA	NA	NA	NA	A	A	G	A	A	A	A	A	A	A	A	A	A	G	A	A	A	A	A	A	A	A	A	A	A	G	G	A	A	A	A	A	A	A	A	A	A	A	A
ch3_157	A/T	3	59427923	+	NA	NA	NA	NA	NA	NA	A	A	T	A	A	W	T	A	A	A	A	A	A	T	A	A	A	A	A	A	A	A	A	A	A	T	T	A	A	A	A	A	A	A	A	A	A	A	A
ch3_158	C/T	3	59429097	+	NA	NA	NA	NA	NA	NA	C	C	T	C	C	Y	T	C	C	C	C	C	C	T	C	C	C	C	C	C	C	C	C	C	C	T	T	C	C	C	C	C	C	C	C	C	C	C	C
ch3_159	C/T	3	59431473	+	NA	NA	NA	NA	NA	NA	C	C	C	C	C	C	C	C	C	T	C	C	C	C	C	C	C	C	C	T	C	C	C	C	C	C	C	T	C	C	C	C	C	C	C	C	C	C	C
ch3_160	C/T	3	59431583	+	NA	NA	NA	NA	NA	NA	C	C	T	C	C	Y	T	C	C	C	C	C	C	T	C	C	C	C	C	C	C	C	C	C	C	T	T	C	C	C	C	C	C	C	C	C	C	C	C
ch3_161	T/C	3	59461510	+	NA	NA	NA	NA	NA	NA	T	T	T	T	T	T	T	T	T	C	T	T	T	T	T	T	T	T	T	C	T	T	T	T	T	T	T	C	T	T	T	T	T	T	T	T	T	T	T
ch3_162	C/T	3	59552296	+	NA	NA	NA	NA	NA	NA	C	C	C	C	C	C	C	C	C	T	C	C	C	C	C	C	C	C	C	T	C	C	C	C	C	C	C	T	C	C	C	C	C	C	C	C	C	C	C
ch3_163	T/A	3	59552377	+	NA	NA	NA	NA	NA	NA	T	T	T	T	T	T	T	T	T	A	T	T	T	T	T	T	T	T	T	A	T	T	T	T	T	T	T	A	T	T	T	T	T	T	T	T	T	T	T
ch3_164	G/C	3	59553209	+	NA	NA	NA	NA	NA	NA	G	G	G	G	G	G	G	G	G	C	G	G	G	G	G	G	G	G	G	C	G	G	G	G	G	G	G	C	G	G	G	G	G	G	G	G	G	G	G
ch3_165	C/A	3	59553232	+	NA	NA	NA	NA	NA	NA	C	C	C	C	C	C	C	C	C	A	C	C	C	C	C	C	C	C	C	A	C	C	C	C	C	C	C	A	C	C	C	C	C	C	C	C	C	C	C
ch3_166	C/A	3	59553711	+	NA	NA	NA	NA	NA	NA	C	C	C	C	C	C	C	C	C	A	C	C	C	C	C	C	C	C	C	C	C	C	C	C	C	C	C	A	C	C	C	C	C	C	C	C	C	C	C
ch3_167	T/G	3	59553784	+	NA	NA	NA	NA	NA	NA	T	T	T	T	T	T	T	T	T	G	T	T	T	T	T	T	T	T	T	T	T	T	T	T	T	T	T	G	T	T	T	T	T	T	T	T	T	T	T
ch3_168	T/A	3	59594374	+	NA	NA	NA	NA	NA	NA	T	T	T	T	T	T	T	T	T	T	T	T	T	A	T	T	T	T	T	T	T	T	T	T	T	A	A	T	T	T	T	T	T	T	T	T	T	T	T
ch3_169	G/A	3	59603070	+	NA	NA	NA	NA	NA	NA	G	G	G	G	G	G	G	G	G	A	G	G	G	G	G	G	G	G	G	G	G	G	G	G	G	G	G	A	G	G	G	G	G	G	G	G	G	G	G
ch3_170	G/T	3	59604177	+	NA	NA	NA	NA	NA	NA	G	G	G	G	G	G	G	G	G	T	G	G	G	G	G	G	G	G	G	G	G	G	G	G	G	G	G	T	G	G	G	G	G	G	G	G	G	G	G
ch3_171	T/C	3	59618751	+	NA	NA	NA	NA	NA	NA	T	T	T	T	T	T	T	T	T	C	T	T	T	T	T	T	T	T	T	T	T	T	T	T	T	T	T	C	T	T	T	T	T	T	T	T	T	T	T
ch3_172	C/T	3	59676682	+	NA	NA	NA	NA	NA	NA	C	C	C	C	C	C	C	C	C	T	C	C	C	C	C	C	C	C	C	C	C	C	C	C	C	C	C	T	C	C	C	C	C	C	C	C	C	C	C
ch3_173	G/A	3	59692347	+	NA	NA	NA	NA	NA	NA	G	G	G	G	G	G	G	G	G	A	G	G	G	G	G	G	G	G	G	G	G	G	G	G	G	G	G	A	G	G	G	G	G	G	G	G	G	G	G
ch3_174	T/G	3	59692446	+	NA	NA	NA	NA	NA	NA	T	T	T	T	T	T	T	T	T	G	T	T	T	T	T	T	T	T	T	T	T	T	T	T	T	T	T	G	T	T	T	T	T	T	T	T	T	T	T
ch3_175	A/G	3	59714737	+	NA	NA	NA	NA	NA	NA	A	A	A	A	A	A	A	A	A	G	A	A	A	A	A	A	A	A	A	A	A	A	A	A	A	A	A	G	A	A	A	A	A	A	A	A	A	A	A
ch3_176	G/T	3	59960174	+	NA	NA	NA	NA	NA	NA	G	G	G	G	G	G	G	G	G	T	G	G	G	G	G	G	G	G	G	G	G	G	G	G	G	G	G	T	G	G	G	G	G	G	G	G	G	G	G
ch3_177	A/G	3	59982544	+	NA	NA	NA	NA	NA	NA	A	A	A	A	A	A	A	A	A	G	A	A	A	A	A	A	A	A	A	A	A	A	A	A	A	A	A	G	A	A	A	A	A	A	A	A	A	A	A
ch3_178	T/A	3	59984051	+	NA	NA	NA	NA	NA	NA	T	T	T	T	T	T	T	T	T	A	T	T	T	T	T	T	T	T	T	T	T	T	T	T	T	T	T	A	T	T	T	T	T	T	T	T	T	T	T
ch3_179	T/C	3	59984104	+	NA	NA	NA	NA	NA	NA	T	T	T	T	T	T	T	T	T	C	T	T	T	T	T	T	T	T	T	T	T	T	T	T	T	T	T	C	T	T	T	T	T	T	T	T	T	T	T
ch3_180	A/G	3	59993009	+	NA	NA	NA	NA	NA	NA	A	A	A	A	A	A	A	A	A	G	A	A	A	A	A	A	A	A	A	A	A	A	A	A	A	A	A	G	A	A	A	A	A	A	A	A	A	A	A
ch3_181	C/T	3	60041500	+	NA	NA	NA	NA	NA	NA	C	C	C	C	C	C	C	C	C	T	C	C	C	C	C	C	C	C	C	C	C	C	C	C	C	C	C	T	C	C	C	C	C	C	C	C	C	C	C
ch3_182	A/G	3	60041549	+	NA	NA	NA	NA	NA	NA	A	A	A	A	A	A	A	A	A	G	A	A	A	A	A	A	A	A	A	A	A	A	A	A	A	A	A	G	A	A	A	A	A	A	A	A	A	A	A
ch3_183	A/G	3	60041579	+	NA	NA	NA	NA	NA	NA	A	A	A	A	A	A	A	A	A	G	A	A	A	A	A	A	A	A	A	A	A	A	A	A	A	A	A	G	A	A	A	A	A	A	A	A	A	A	A
ch3_184	G/A	3	60041599	+	NA	NA	NA	NA	NA	NA	G	G	G	G	G	G	G	G	G	A	G	G	G	G	G	G	G	G	G	G	G	G	G	G	G	G	G	A	G	G	G	G	G	G	G	G	G	G	G
ch3_185	G/C	3	60041633	+	NA	NA	NA	NA	NA	NA	G	G	G	G	G	G	G	G	G	C	G	G	G	G	G	G	G	G	G	G	G	G	G	G	G	G	G	C	G	G	G	G	G	G	G	G	G	G	G
ch3_186	C/T	3	60041704	+	NA	NA	NA	NA	NA	NA	C	C	C	C	C	C	C	C	C	T	C	C	C	C	C	C	C	C	C	C	C	C	C	C	C	C	C	T	C	C	C	C	C	C	C	C	C	C	C
ch3_187	C/T	3	60041763	+	NA	NA	NA	NA	NA	NA	C	C	C	C	C	C	C	C	C	T	C	C	C	C	C	C	C	C	C	C	C	C	C	C	C	C	C	T	C	C	C	C	C	C	C	C	C	C	C
ch3_188	G/A	3	60041900	+	NA	NA	NA	NA	NA	NA	G	G	G	G	G	G	G	G	G	A	G	G	G	G	G	G	G	G	G	G	G	G	G	G	G	G	G	A	G	G	G	G	G	G	G	G	G	G	G
ch3_189	G/C	3	60042376	+	NA	NA	NA	NA	NA	NA	C	C	G	G	C	S	C	C	G	C	G	G	C	C	C	C	C	G	C	G	G	G	C	C	C	C	C	C	C	G	S	C	G	G	S	C	C	G	G
ch3_190	C/T	3	60344992	+	NA	NA	NA	NA	NA	NA	C	C	C	C	C	C	C	C	C	C	C	C	C	C	C	C	C	C	C	C	C	C	C	C	C	C	C	T	C	C	C	C	C	C	C	C	C	C	C
ch3_191	G/A	3	60351514	+	NA	NA	NA	NA	NA	NA	G	G	G	G	G	G	G	G	G	G	G	G	G	G	G	G	G	G	G	G	G	G	G	G	G	G	G	A	G	G	G	G	G	G	G	G	G	G	G
ch3_192	C/T	3	60351625	+	NA	NA	NA	NA	NA	NA	C	C	C	C	C	C	C	C	C	C	C	C	C	C	C	C	C	C	C	C	C	C	C	C	C	C	C	T	C	C	C	C	C	C	C	C	C	C	C
ch3_193	G/A	3	60353174	+	NA	NA	NA	NA	NA	NA	G	G	G	G	G	G	G	G	G	G	G	G	G	G	G	G	G	G	G	G	G	G	G	G	G	G	G	A	G	G	G	G	G	G	G	G	G	G	G
ch3_194	G/A	3	60355133	+	NA	NA	NA	NA	NA	NA	G	G	G	G	G	G	G	G	G	G	G	G	G	G	G	G	G	G	G	G	G	G	G	G	G	G	G	A	G	G	G	G	G	G	G	G	G	G	G
ch3_195	A/G	3	60374220	+	NA	NA	NA	NA	NA	NA	A	A	A	A	A	A	A	A	A	A	A	A	A	A	A	A	A	A	A	A	A	A	A	A	A	A	A	G	A	A	A	A	A	A	A	A	A	A	A
ch3_196	T/C	3	60419602	+	NA	NA	NA	NA	NA	NA	T	T	T	C	T	T	T	T	T	T	T	T	T	T	T	T	T	C	T	T	T	T	T	T	T	T	T	T	T	T	T	T	T	C	T	T	T	T	T
ch3_197	T/G	3	60419630	+	NA	NA	NA	NA	NA	NA	T	G	T	T	G	T	T	G	T	T	T	T	T	T	T	T	T	T	T	T	T	T	T	T	T	G	T	G	T	T	T	T	T	T	T	T	T	T	T
ch3_198	T/C	3	60426033	+	NA	NA	NA	NA	NA	NA	T	C	T	T	C	T	T	C	T	T	T	T	T	T	T	T	T	T	T	T	T	T	T	T	T	C	T	C	T	T	T	T	T	T	T	T	T	T	T
ch3_199	G/A	3	60608195	+	NA	NA	NA	NA	NA	NA	G	A	G	G	A	G	G	A	G	G	G	G	G	G	G	G	G	G	G	G	G	G	G	G	G	A	G	A	G	G	G	G	G	G	G	G	G	G	G
ch3_200	T/G	3	60608882	+	NA	NA	NA	NA	NA	NA	T	G	T	T	G	T	T	G	T	T	T	T	T	T	T	T	T	T	T	T	T	T	T	T	T	G	T	G	T	T	T	T	T	T	T	T	T	T	T
ch3_201	C/T	3	60660476	+	NA	NA	NA	NA	NA	NA	C	T	C	C	T	C	C	T	C	C	C	C	C	C	C	C	C	C	C	C	C	C	C	C	C	T	C	T	C	C	C	C	C	C	C	C	C	C	C
ch3_202	A/T	3	60660561	+	NA	NA	NA	NA	NA	NA	A	T	A	A	T	A	A	T	A	A	A	A	A	A	A	A	A	A	A	A	A	A	A	A	A	T	A	T	A	A	A	A	A	A	A	A	A	A	A
ch3_203	T/C	3	60777931	+	NA	NA	NA	NA	NA	NA	T	C	T	T	C	T	T	C	C	C	T	T	T	T	T	T	T	T	C	T	C	C	T	T	T	C	T	C	T	C	T	T	T	T	T	T	C	T	T
ch3_204	C/G	3	60802665	+	NA	NA	NA	NA	NA	NA	C	G	C	C	G	C	C	G	G	G	C	C	C	C	C	C	C	C	G	C	G	G	C	C	C	G	C	G	C	G	C	C	C	C	C	C	G	C	C
ch3_205	T/C	3	60804298	+	NA	NA	NA	NA	NA	NA	T	C	T	T	C	T	T	C	C	C	T	T	T	T	T	T	T	T	C	T	C	C	T	T	T	C	T	C	T	C	T	T	T	T	T	T	C	T	T
ch3_206	A/G	3	60804506	+	NA	NA	NA	NA	NA	NA	A	A	A	A	A	A	A	A	A	A	A	A	A	A	A	A	A	G	A	G	A	A	A	A	A	A	A	A	A	A	R	A	A	G	R	A	A	A	A
ch3_207	A/T	3	60804586	+	NA	NA	NA	NA	NA	NA	A	T	A	A	T	A	A	T	T	T	A	A	A	A	A	A	A	A	T	A	T	T	A	A	A	T	A	T	A	T	A	A	A	A	A	A	T	A	A
ch3_208	T/A	3	60806811	+	NA	NA	NA	NA	NA	NA	T	A	T	T	A	T	T	A	A	A	T	T	T	T	T	T	T	T	A	T	A	A	T	T	T	A	T	A	T	A	T	T	T	T	T	T	A	T	T
ch3_209	T/A	3	60807527	+	NA	NA	NA	NA	NA	NA	T	A	T	T	A	T	T	A	A	A	T	T	T	T	T	T	T	T	A	T	A	A	T	T	T	A	T	A	T	A	T	T	T	T	T	T	A	T	T
ch3_210	C/G	3	60850016	+	NA	NA	NA	NA	NA	NA	G	C	G	C	C	G	G	C	C	C	C	G	G	G	C	C	C	G	C	G	C	C	C	G	C	C	G	C	G	C	G	G	G	G	G	G	C	C	C
ch3_211	T/C	3	60850253	+	NA	NA	NA	NA	NA	NA	C	T	C	T	T	C	C	T	T	T	T	C	C	C	C	T	T	C	T	C	T	T	T	C	C	T	C	T	C	T	C	C	C	C	C	C	T	T	T
ch3_212	G/T	3	60850262	+	NA	NA	NA	NA	NA	NA	G	G	G	G	G	G	G	G	G	G	G	G	G	G	T	G	G	G	G	G	G	G	G	G	T	G	G	G	G	G	G	G	G	G	G	G	G	G	G
ch3_213	A/G	3	60856142	+	NA	NA	NA	NA	NA	NA	G	A	G	A	A	G	G	A	A	A	A	G	G	G	G	A	A	G	A	G	A	A	A	G	G	A	G	A	G	A	G	G	G	G	G	G	A	A	A
ch3_214	T/C	3	60856313	+	NA	NA	NA	NA	NA	NA	C	T	C	T	T	C	C	T	T	T	T	C	C	C	C	T	T	C	T	C	T	T	T	C	C	T	C	T	C	T	C	C	C	C	C	C	T	T	T
ch3_215	C/T	3	60856552	+	NA	NA	NA	NA	NA	NA	T	C	T	C	C	T	T	C	C	C	C	T	T	T	T	C	C	T	C	T	C	C	C	T	T	C	T	C	T	C	T	T	T	T	T	T	C	C	C
ch3_216	G/T	3	60856766	+	NA	NA	NA	NA	NA	NA	T	G	T	G	G	T	T	G	G	G	G	T	T	T	T	G	G	T	G	T	G	G	G	T	T	G	T	G	T	G	T	T	T	T	T	T	G	G	G
ch3_217	C/G	3	60858315	+	NA	NA	NA	NA	NA	NA	G	C	G	C	C	G	G	C	C	C	C	G	G	G	C	C	C	G	C	G	C	C	C	G	C	C	G	C	G	C	G	G	G	G	G	G	C	C	C
ch3_218	C/T	3	60858349	+	NA	NA	NA	NA	NA	NA	T	C	T	C	C	T	T	C	C	C	C	T	T	T	T	C	C	T	C	T	C	C	C	T	T	C	T	C	T	C	T	T	T	T	T	T	C	C	C
ch3_219	G/A	3	60859314	+	NA	NA	NA	NA	NA	NA	A	G	A	G	G	A	A	G	G	G	G	A	A	A	A	G	G	A	G	A	G	G	G	A	A	G	A	G	A	G	A	A	A	A	A	A	G	G	G
ch3_220	G/A	3	60859324	+	NA	NA	NA	NA	NA	NA	A	G	A	G	G	A	A	G	G	G	G	A	A	A	A	G	G	A	G	A	G	G	G	A	A	G	A	G	A	G	A	A	A	A	A	A	G	G	G
ch3_221	T/C	3	60931317	+	NA	NA	NA	NA	NA	NA	C	T	C	T	T	C	C	T	T	T	T	C	C	C	C	T	T	C	T	C	T	T	T	C	C	T	C	T	C	T	C	T	C	C	C	C	T	T	T
ch3_222	C/T	3	60931606	+	NA	NA	NA	NA	NA	NA	T	C	T	C	C	T	T	C	C	C	C	T	T	T	T	C	C	T	C	T	C	C	C	T	T	C	T	C	T	C	T	C	T	T	T	T	C	C	C
ch3_223	A/G	3	60934835	+	NA	NA	NA	NA	NA	NA	G	A	G	A	A	G	G	A	A	A	A	G	G	G	G	A	A	G	A	G	A	A	A	G	G	A	G	A	G	A	G	A	G	G	G	G	A	A	A
ch3_224	C/A	3	60936900	+	NA	NA	NA	NA	NA	NA	A	C	A	C	C	A	A	C	C	C	C	A	A	A	A	C	C	A	C	A	C	C	C	A	A	C	A	C	A	C	A	C	A	A	A	A	C	C	C
ch3_225	T/C	3	60936944	+	NA	NA	NA	NA	NA	NA	C	T	C	T	T	C	C	T	T	T	T	C	C	C	C	T	T	C	T	C	T	T	T	C	C	T	C	T	C	T	C	T	C	C	C	C	T	T	T
ch3_226	C/A	3	60955751	+	NA	NA	NA	NA	NA	NA	A	C	A	C	C	A	A	C	C	C	C	A	A	A	A	C	C	A	C	A	C	C	C	A	A	C	A	C	A	C	A	C	A	A	A	A	C	C	C
ch3_227	A/T	3	60976577	+	NA	NA	NA	NA	NA	NA	T	A	T	A	A	T	T	A	A	A	A	T	T	T	T	A	A	T	A	T	A	A	A	T	T	A	T	A	T	A	T	A	T	T	T	T	A	A	A
ch3_228	G/A	3	60983267	+	NA	NA	NA	NA	NA	NA	A	G	A	G	G	A	A	G	G	G	G	A	A	A	A	G	G	A	G	A	G	G	G	A	A	G	A	G	A	G	A	G	A	A	A	A	G	G	G
ch3_229	G/T	3	61074933	+	NA	NA	NA	NA	NA	NA	T	G	T	G	G	T	T	G	G	G	G	T	T	T	T	G	G	T	G	T	G	G	G	T	T	G	T	G	T	G	T	G	T	T	T	T	G	G	G
ch3_230	C/T	3	61078734	+	NA	NA	NA	NA	NA	NA	T	C	T	C	C	T	T	C	C	C	C	T	T	T	T	C	C	T	C	T	C	C	C	T	T	C	T	C	T	C	T	C	T	T	T	T	C	C	C
ch3_231	T/A	3	61078811	+	NA	NA	NA	NA	NA	NA	A	T	A	T	T	A	A	T	T	T	T	A	A	A	A	T	T	A	T	A	T	T	T	A	A	T	A	T	A	T	A	T	A	A	A	A	T	T	T
ch3_232	G/A	3	61079401	+	NA	NA	NA	NA	NA	NA	A	G	A	G	G	A	A	G	G	G	G	A	A	A	A	G	G	A	G	A	G	G	G	A	A	G	A	G	A	G	A	G	A	A	A	A	G	G	G
ch3_233	C/G	3	61134967	+	NA	NA	NA	NA	NA	NA	G	C	C	C	C	G	G	C	C	C	C	G	G	G	G	C	C	G	C	G	C	C	C	G	G	C	G	C	G	C	G	C	G	C	S	G	C	C	C
ch3_234	C/A	3	61187228	+	NA	NA	NA	NA	NA	NA	A	C	C	C	C	A	A	C	C	C	C	A	A	A	C	C	C	A	C	A	C	C	C	A	C	C	A	C	A	C	M	A	A	C	C	C	C	C	C
ch3_235	T/C	3	61215903	+	NA	NA	NA	NA	NA	NA	C	T	T	T	T	C	C	T	T	T	T	C	C	C	T	T	T	C	T	C	T	T	T	C	T	T	C	T	C	T	T	C	C	T	T	T	T	T	T
ch3_236	C/T	3	61270147	+	NA	NA	NA	NA	NA	NA	C	C	C	C	C	T	T	C	C	C	C	T	T	T	C	C	C	T	C	C	C	C	C	C	C	C	T	C	C	C	Y	T	T	C	C	C	C	C	C
ch3_237	T/C	3	61270328	+	NA	NA	NA	NA	NA	NA	T	T	T	T	T	Y	C	T	T	T	T	T	C	C	T	T	T	C	T	T	T	T	T	T	T	T	C	T	T	T	T	C	T	T	T	T	T	T	T
ch3_238	A/G	3	61271180	+	NA	NA	NA	NA	NA	NA	A	A	A	A	A	R	A	A	A	A	A	A	A	A	A	A	A	A	A	A	A	A	A	A	A	A	A	A	A	A	R	A	G	A	A	A	A	A	A
ch3_239	C/T	3	61272296	+	NA	NA	NA	NA	NA	NA	C	C	C	C	C	T	T	C	C	C	C	T	T	T	C	C	C	T	C	C	C	C	C	C	C	C	T	C	C	C	C	T	T	C	C	C	C	C	C
ch3_240	G/A	3	61274444	+	NA	NA	NA	NA	NA	NA	G	G	G	G	G	A	A	G	G	G	G	A	A	A	G	G	G	A	G	G	G	G	G	G	G	G	A	G	G	G	G	A	A	G	G	G	G	G	G
ch3_241	C/T	3	61274488	+	NA	NA	NA	NA	NA	NA	C	C	C	C	C	T	T	C	C	C	C	T	T	T	C	C	C	T	C	C	C	C	C	C	C	C	T	C	C	C	C	T	T	C	C	C	C	C	C
ch3_242	A/C	3	61274513	+	NA	NA	NA	NA	NA	NA	A	A	A	A	A	C	C	A	A	A	A	C	C	C	A	A	A	C	A	A	A	A	A	A	A	A	C	A	A	A	M	C	C	A	A	A	A	A	A
ch3_243	T/C	3	61275092	+	NA	NA	NA	NA	NA	NA	T	T	T	T	T	C	C	T	T	T	T	C	C	C	T	T	T	C	T	T	T	T	T	T	T	T	C	T	T	T	Y	C	C	T	T	T	T	T	T
ch3_244	G/A	3	61299284	+	NA	NA	NA	NA	NA	NA	A	G	G	G	G	G	G	G	G	G	G	G	G	G	G	G	G	G	G	A	G	G	G	A	G	G	G	G	A	G	G	G	G	G	G	G	G	G	G
ch3_245	A/G	3	61299416	+	NA	NA	NA	NA	NA	NA	G	A	A	A	A	A	A	A	A	A	A	A	A	A	A	A	A	A	A	G	A	A	A	G	A	A	A	A	G	A	A	A	A	A	A	A	A	A	A
ch3_246	C/T	3	61306321	+	NA	NA	NA	NA	NA	NA	T	C	C	C	C	C	C	C	C	C	C	C	C	C	C	C	C	C	C	T	C	C	C	T	C	C	C	C	T	C	C	C	C	C	C	C	C	C	C
ch3_247	G/A	3	61519000	+	NA	NA	NA	NA	NA	NA	G	G	G	G	G	R	G	G	G	G	G	A	G	G	G	G	G	G	G	A	G	G	G	G	G	G	G	G	G	G	G	G	A	G	G	G	G	G	G
ch3_248	T/A	3	61746166	+	NA	NA	NA	NA	NA	NA	T	T	T	T	T	T	T	T	T	T	T	T	T	T	T	T	T	T	T	T	T	T	T	T	T	T	T	T	T	T	T	T	T	T	T	T	T	T	T
ch3_249	T/G	3	61749185	+	NA	NA	NA	NA	NA	NA	T	T	T	T	T	T	T	T	T	T	T	T	T	T	T	T	T	T	T	T	T	T	T	T	T	T	T	T	T	T	T	T	T	T	T	T	T	T	T
ch3_250	T/G	3	61749263	+	NA	NA	NA	NA	NA	NA	T	T	T	T	T	T	T	T	T	T	T	T	T	T	T	T	T	T	T	T	T	T	T	T	T	T	T	T	T	T	T	T	T	T	T	T	T	T	T
ch3_251	G/A	3	61789587	+	NA	NA	NA	NA	NA	NA	G	G	G	G	G	R	A	G	A	G	G	A	G	G	G	G	G	G	G	G	G	G	G	G	G	G	G	G	G	G	G	G	G	G	G	G	G	G	G
ch3_252	G/T	3	61877758	+	NA	NA	NA	NA	NA	NA	G	G	G	G	G	T	T	G	T	T	G	G	G	G	G	G	G	G	T	G	T	G	G	G	G	G	G	G	G	T	K	G	G	G	G	G	G	G	G
ch3_253	C/T	3	61878102	+	NA	NA	NA	NA	NA	NA	C	C	C	C	C	T	T	C	T	T	C	C	C	T	C	C	C	C	T	C	T	C	C	C	C	C	C	C	C	T	Y	C	C	C	C	C	C	C	C
ch3_254	A/G	3	61878372	+	NA	NA	NA	NA	NA	NA	A	A	A	A	A	G	G	A	G	G	A	A	A	A	A	A	A	A	G	A	G	A	A	A	A	A	A	A	A	G	R	A	A	A	A	A	A	A	A
ch3_255	A/G	3	61878410	+	NA	NA	NA	NA	NA	NA	A	A	A	A	A	G	G	A	G	G	A	A	A	G	A	A	A	A	G	A	G	A	A	A	A	A	A	A	A	G	R	A	A	A	A	A	A	A	A
ch3_256	G/A	3	61881322	+	NA	NA	NA	NA	NA	NA	G	G	G	G	G	A	A	G	A	A	G	G	G	G	G	G	G	G	A	G	A	G	G	G	G	G	G	G	G	A	R	G	G	G	G	G	G	G	G
ch3_257	G/A	3	61881530	+	NA	NA	NA	NA	NA	NA	G	G	G	G	G	A	A	G	A	A	G	G	G	A	G	G	G	G	A	G	A	G	G	G	G	G	G	G	G	A	R	G	G	G	G	G	G	G	G
ch3_258	T/A	3	61902744	+	NA	NA	NA	NA	NA	NA	T	T	T	T	T	T	T	T	T	T	T	T	T	A	T	T	T	T	T	T	T	T	T	T	T	T	T	T	T	T	T	T	T	T	T	T	T	T	T
ch3_259	C/T	3	61906195	+	NA	NA	NA	NA	NA	NA	C	C	C	C	C	C	C	C	C	C	C	C	C	T	C	C	C	C	C	C	C	C	C	C	C	C	C	C	C	C	C	C	C	C	C	C	C	C	C
ch3_260	T/C	3	61908689	+	NA	NA	NA	NA	NA	NA	T	T	T	T	T	Y	C	T	C	T	T	T	T	C	T	T	T	T	T	T	T	T	T	T	T	T	T	T	T	T	T	T	T	T	T	T	T	T	T
ch3_261	G/T	3	62029294	+	NA	NA	NA	NA	NA	NA	G	G	G	G	G	G	G	G	G	G	G	G	G	T	G	G	G	G	G	G	G	G	G	G	G	G	G	G	G	G	K	G	G	G	G	G	G	G	G
ch3_262	T/C	3	62060157	+	NA	NA	NA	NA	NA	NA	T	T	T	T	T	C	C	T	C	C	T	T	T	C	T	T	T	T	T	C	C	T	T	T	T	T	T	T	T	C	Y	T	T	T	T	T	T	T	T
ch3_263	C/G	3	62092329	+	NA	NA	NA	NA	NA	NA	C	C	C	C	C	C	C	C	C	C	C	C	C	G	C	C	C	C	C	C	C	C	C	C	C	C	C	C	C	C	G	C	C	C	C	C	C	C	C
ch3_264	A/G	3	62134254	+	NA	NA	NA	NA	NA	NA	A	A	A	A	A	R	G	A	G	A	A	A	A	G	A	A	A	A	A	A	A	A	A	A	A	A	A	A	A	A	R	A	A	A	A	A	A	A	A
ch3_265	C/G	3	62155664	+	NA	NA	NA	NA	NA	NA	C	C	C	C	C	C	C	C	C	C	C	C	C	G	C	C	C	C	C	C	C	C	C	C	C	C	C	C	C	C	C	C	C	C	C	C	C	C	C
ch3_266	T/C	3	62213105	+	NA	NA	NA	NA	NA	NA	T	T	T	T	T	C	C	T	C	T	T	T	T	T	T	T	T	T	T	T	T	T	T	T	T	T	T	T	T	T	T	T	T	T	T	T	T	T	T
ch3_267	A/G	3	62346769	+	NA	NA	NA	NA	NA	NA	A	A	A	A	A	A	A	A	A	G	A	G	G	A	A	A	A	A	G	G	A	A	A	A	A	A	A	A	A	A	R	A	A	A	A	A	A	A	A
ch3_268	C/A	3	62421489	+	NA	NA	NA	NA	NA	NA	C	C	C	C	C	C	C	C	A	C	C	C	C	A	C	C	C	C	C	C	C	C	C	C	C	C	C	C	C	C	C	C	C	C	C	C	C	C	C
ch3_269	T/C	3	62466364	+	NA	NA	NA	NA	NA	NA	T	T	T	T	T	Y	T	T	T	T	T	T	T	C	T	T	T	T	T	T	T	T	T	T	T	T	T	T	T	T	T	T	T	T	T	T	T	T	T
ch3_270	A/G	3	62573475	+	NA	NA	NA	NA	NA	NA	A	A	A	A	A	A	A	A	A	A	A	A	A	G	A	A	A	A	A	A	A	A	A	A	A	A	A	A	A	A	A	A	A	A	A	A	A	A	A
ch3_271	G/C	3	62976525	+	NA	NA	NA	NA	NA	NA	G	G	G	G	G	S	C	G	C	G	G	G	G	C	G	G	G	G	G	G	G	G	G	G	G	G	G	G	G	G	G	G	G	G	G	G	G	G	G
ch3_272	C/A	3	63000692	+	NA	NA	NA	NA	NA	NA	C	C	C	C	C	A	C	C	C	A	C	A	A	C	C	C	C	C	A	A	C	A	A	C	C	C	A	C	C	C	M	C	C	C	C	C	C	C	C
ch3_273	G/A	3	63072347	+	NA	NA	NA	NA	NA	NA	A	G	G	G	G	G	G	G	G	G	G	G	G	A	G	G	G	G	G	G	G	G	G	A	G	G	G	G	A	G	G	G	G	G	G	G	G	G	G
ch3_274	G/A	3	63079094	+	NA	NA	NA	NA	NA	NA	A	G	G	G	G	R	A	G	A	G	G	G	G	G	G	G	G	G	G	G	G	G	G	A	G	G	G	G	A	G	G	G	G	G	G	G	G	G	G
ch3_275	C/T	3	63293946	+	NA	NA	NA	NA	NA	NA	C	C	C	C	C	C	C	C	C	C	C	C	C	T	C	C	C	C	C	C	C	C	C	C	C	C	C	C	C	C	C	C	C	C	C	C	C	C	C
ch3_276	T/C	3	63294161	+	NA	NA	NA	NA	NA	NA	T	T	T	T	T	T	T	T	T	T	T	T	T	C	T	T	T	T	T	T	T	T	T	T	T	T	T	T	T	T	T	T	T	T	T	T	T	T	T
ch3_277	T/A	3	63813053	+	NA	NA	NA	NA	NA	NA	T	T	T	T	T	W	A	T	A	T	T	T	A	T	A	T	T	T	T	T	T	T	T	T	A	T	T	T	T	T	T	T	T	T	T	T	T	T	T
ch3_278	C/T	3	63813647	+	NA	NA	NA	NA	NA	NA	C	C	C	C	C	Y	T	C	T	C	C	C	T	C	T	C	C	C	C	C	C	C	C	C	T	C	C	C	C	C	C	C	C	C	C	C	C	C	C
ch3_279	C/T	3	63813719	+	NA	NA	NA	NA	NA	NA	C	C	C	C	C	Y	T	C	T	C	C	C	T	C	T	C	C	C	C	C	C	C	C	C	T	C	C	C	C	C	C	C	C	C	C	C	C	C	C
ch3_280	T/A	3	63813923	+	NA	NA	NA	NA	NA	NA	T	T	T	T	T	W	A	T	A	T	T	T	A	T	A	T	T	T	T	T	T	T	T	T	A	T	T	T	T	T	T	T	T	T	T	T	T	T	T
ch3_281	C/G	3	63859696	+	NA	NA	NA	NA	NA	NA	C	C	C	C	C	S	G	C	G	C	C	C	G	C	G	C	C	C	C	C	C	C	C	C	G	C	C	C	C	C	G	C	C	C	S	G	C	C	C
ch3_282	A/T	3	63862487	+	NA	NA	NA	NA	NA	NA	A	A	A	A	A	W	T	A	T	A	A	A	T	A	T	A	A	A	A	A	A	A	A	A	T	A	A	A	A	A	W	A	A	A	A	T	A	A	A
ch3_283	G/A	3	63917603	+	NA	NA	NA	NA	NA	NA	G	G	G	G	G	G	G	G	A	G	G	G	A	G	A	G	G	G	G	G	G	G	G	G	A	G	G	G	G	G	R	G	G	G	G	A	G	G	G
ch3_284	A/T	3	63927703	+	NA	NA	NA	NA	NA	NA	A	A	A	A	A	A	A	A	T	A	A	A	T	A	T	A	A	A	A	A	A	A	A	A	T	A	A	A	A	A	W	A	A	A	W	T	A	A	A
ch3_285	T/C	3	64125198	+	NA	NA	NA	NA	NA	NA	T	T	T	T	T	T	T	T	C	T	T	T	C	T	C	T	T	T	T	T	T	T	T	T	C	T	T	T	T	T	T	T	T	T	T	T	C	T	T
ch3_286	A/G	3	64311856	+	NA	NA	NA	NA	NA	NA	A	A	A	A	A	R	A	A	G	G	A	G	G	G	A	A	A	A	G	G	A	A	A	A	A	A	G	A	A	A	R	A	A	A	A	A	A	A	A
ch3_287	T/C	3	64408859	+	NA	NA	NA	NA	NA	NA	T	T	T	T	T	T	T	T	T	T	T	T	T	T	C	T	T	T	T	T	T	T	T	T	C	T	T	T	T	T	T	T	T	T	T	T	T	T	T
ch3_288	T/G	3	64418254	+	NA	NA	NA	NA	NA	NA	T	T	T	T	T	K	T	T	G	G	T	G	G	G	G	T	T	T	G	G	T	T	T	T	G	T	G	T	T	T	K	T	T	T	T	T	T	T	T
ch3_289	C/T	3	64516980	+	NA	NA	NA	NA	NA	NA	C	C	C	C	C	C	C	C	C	C	C	C	C	C	T	C	C	C	C	C	C	C	C	C	T	C	C	C	C	C	C	C	C	C	C	C	C	C	C
ch3_290	G/A	3	64554820	+	NA	NA	NA	NA	NA	NA	G	G	G	G	G	G	G	G	G	G	G	G	G	G	A	G	G	G	G	G	G	G	G	G	A	G	G	G	G	G	G	G	G	G	G	G	G	G	G
ch3_291	C/T	3	64623884	+	NA	NA	NA	NA	NA	NA	C	C	C	C	C	C	C	C	C	C	C	C	C	C	T	C	C	C	C	C	C	C	C	C	T	C	C	C	C	C	C	C	C	C	C	C	C	C	C
ch3_292	A/C	3	64663229	+	NA	NA	NA	NA	NA	NA	A	A	A	A	A	A	A	A	A	A	A	A	A	A	C	A	A	A	A	A	A	A	A	A	C	A	A	A	A	A	A	A	A	A	A	A	A	A	A
ch4_1	A/G	4	412847	+	NA	NA	NA	NA	NA	NA	A	A	A	A	A	A	A	A	A	A	A	A	A	A	G	A	A	A	A	A	A	A	A	A	G	A	A	A	A	A	A	A	A	A	A	A	A	A	A
ch4_2	T/C	4	993580	+	NA	NA	NA	NA	NA	NA	T	T	C	C	T	C	C	T	T	C	T	T	C	T	C	T	T	T	T	C	T	T	C	T	C	T	T	T	T	C	C	C	C	C	T	C	C	T	T
ch4_3	G/A	4	1056269	+	NA	NA	NA	NA	NA	NA	G	G	G	G	G	G	G	G	G	G	G	G	G	G	A	G	G	G	G	G	G	G	G	G	A	G	G	G	G	G	G	G	G	G	G	G	G	G	G
ch4_4	T/C	4	1123541	+	NA	NA	NA	NA	NA	NA	T	T	T	T	T	C	C	T	C	C	C	T	T	T	T	T	T	T	C	C	T	C	C	T	T	T	T	T	T	C	C	C	C	C	C	C	C	C	C
ch4_5	C/T	4	1237660	+	NA	NA	NA	NA	NA	NA	C	C	C	C	C	C	C	C	C	C	C	C	C	C	C	C	C	C	C	C	C	C	C	C	C	C	C	C	C	C	C	C	C	C	C	C	C	C	C
ch4_6	A/T	4	1245041	+	NA	NA	NA	NA	NA	NA	A	A	A	A	A	A	A	A	A	A	A	A	A	A	A	A	A	A	A	A	A	A	A	A	A	A	A	A	A	A	A	A	A	A	A	A	A	A	A
ch4_7	C/T	4	2079349	+	NA	NA	NA	NA	NA	NA	C	C	C	C	C	C	C	C	C	C	C	C	C	C	C	C	C	C	C	C	C	C	C	C	C	C	C	C	C	C	C	C	C	C	C	C	C	C	C
ch4_8	G/C	4	2079725	+	NA	NA	NA	NA	NA	NA	C	G	C	G	G	S	G	G	G	G	G	C	G	C	G	C	G	C	G	C	G	G	C	G	G	C	G	C	C	C	S	G	G	C	S	G	G	G	G
ch4_9	T/C	4	2079771	+	NA	NA	NA	NA	NA	NA	C	T	C	T	T	Y	T	T	T	T	T	C	T	C	T	C	T	C	T	C	T	T	C	T	T	C	T	C	C	C	Y	T	T	C	Y	T	T	T	T
ch4_10	A/G	4	2135070	+	NA	NA	NA	NA	NA	NA	A	A	A	A	A	R	A	A	A	A	A	G	A	A	G	A	A	A	A	A	G	A	A	A	G	A	A	A	A	A	G	G	G	G	G	A	G	A	A
ch4_11	T/C	4	2141218	+	NA	NA	NA	NA	NA	NA	T	T	T	T	T	T	T	T	T	T	T	T	T	T	T	T	T	T	T	T	T	T	T	T	T	T	T	T	T	T	T	T	T	T	T	T	T	T	T
ch4_12	A/G	4	2141252	+	NA	NA	NA	NA	NA	NA	A	A	A	A	A	A	A	A	A	A	A	A	A	A	A	A	A	A	A	A	A	A	A	A	A	A	A	A	A	A	A	A	A	A	A	A	A	A	A
ch4_13	C/A	4	2141329	+	NA	NA	NA	NA	NA	NA	C	C	C	C	C	C	C	C	C	C	C	C	C	C	C	C	C	C	C	C	C	C	C	C	C	C	C	C	C	C	C	C	C	C	C	C	C	C	C
ch4_14	G/A	4	2143086	+	NA	NA	NA	NA	NA	NA	G	G	G	G	G	G	G	G	G	G	G	G	G	G	G	G	G	G	G	G	G	G	G	G	G	G	G	G	G	G	G	G	G	G	G	G	G	G	G
ch4_15	C/T	4	2167636	+	NA	NA	NA	NA	NA	NA	C	C	C	C	C	C	C	C	C	C	C	C	C	C	C	C	C	C	C	C	C	C	C	C	C	C	C	C	C	C	C	C	C	C	C	C	C	C	C
ch4_16	A/G	4	2167745	+	NA	NA	NA	NA	NA	NA	A	A	A	A	A	A	A	A	A	A	A	A	A	A	A	A	A	A	A	A	A	A	A	A	A	A	A	A	A	A	A	A	A	A	A	A	A	A	A
ch4_17	C/T	4	2200420	+	NA	NA	NA	NA	NA	NA	C	C	C	C	C	C	C	C	C	C	C	C	C	C	C	C	C	C	C	C	C	C	C	C	C	C	C	C	C	C	C	C	C	C	C	C	C	C	C
ch4_18	T/A	4	2201058	+	NA	NA	NA	NA	NA	NA	T	T	T	T	T	T	T	T	T	T	T	T	T	T	T	T	T	T	T	T	T	T	T	T	T	T	T	T	T	T	T	T	T	T	T	T	T	T	T
ch4_19	C/T	4	2232607	+	NA	NA	NA	NA	NA	NA	C	C	C	C	C	C	C	C	C	C	C	C	C	C	C	C	C	C	C	C	C	C	C	C	C	C	C	C	C	C	C	C	C	C	C	C	C	C	C
ch4_20	T/C	4	2238807	+	NA	NA	NA	NA	NA	NA	T	T	T	T	T	T	T	T	T	T	T	T	T	T	T	T	T	T	T	T	T	T	T	T	T	T	T	T	T	T	T	T	T	T	T	T	T	T	T
ch4_21	A/G	4	2275503	+	NA	NA	NA	NA	NA	NA	A	A	A	A	A	R	A	A	A	G	A	G	A	G	G	A	A	G	A	A	G	A	G	A	G	A	A	G	A	G	G	G	G	G	G	G	G	A	A
ch4_22	G/A	4	2330191	+	NA	NA	NA	NA	NA	NA	G	G	G	G	G	G	G	G	G	G	G	G	G	G	G	G	G	G	G	G	G	G	G	G	G	G	G	G	G	G	G	G	G	G	G	G	G	G	G
ch4_23	G/A	4	2330794	+	NA	NA	NA	NA	NA	NA	G	G	G	G	G	R	G	G	G	A	G	A	G	G	A	G	G	A	G	G	A	G	A	G	A	G	G	A	G	A	A	A	A	A	A	A	A	G	G
ch4_24	C/T	4	2379059	+	NA	NA	NA	NA	NA	NA	C	C	C	C	C	C	C	C	C	C	C	C	C	C	C	C	C	C	C	C	C	C	C	C	C	C	C	C	C	C	C	C	C	C	C	C	C	C	C
ch4_25	G/A	4	2379109	+	NA	NA	NA	NA	NA	NA	G	G	G	G	G	G	G	G	G	G	G	G	G	G	G	G	G	G	G	G	G	G	G	G	G	G	G	G	G	G	G	G	G	G	G	G	G	G	G
ch4_26	T/A	4	2399455	+	NA	NA	NA	NA	NA	NA	T	T	T	T	T	T	T	T	T	T	T	T	T	T	T	T	T	T	T	T	T	T	T	T	T	T	T	T	T	T	T	T	T	T	T	T	T	T	T
ch4_27	G/A	4	2778374	+	NA	NA	NA	NA	NA	NA	G	G	G	G	G	G	G	G	A	G	G	G	G	G	A	G	G	G	G	G	G	G	G	G	A	G	G	G	G	G	G	G	G	G	G	G	G	G	G
ch4_28	G/A	4	2799401	+	NA	NA	NA	NA	NA	NA	A	G	G	G	G	G	G	G	G	G	G	G	G	G	G	G	G	G	G	G	G	G	G	G	G	G	G	G	A	G	G	G	G	G	G	G	G	G	G
ch4_29	A/G	4	2896610	+	NA	NA	NA	NA	NA	NA	G	A	G	A	A	A	G	A	G	A	A	A	A	G	G	A	A	A	A	A	A	A	A	A	G	A	A	A	G	A	A	A	A	A	A	A	A	A	A
ch4_30	G/A	4	2896683	+	NA	NA	NA	NA	NA	NA	A	G	A	G	G	G	A	G	A	G	G	G	G	A	A	G	G	G	G	G	G	G	G	G	A	G	G	G	A	G	G	G	G	G	G	G	G	G	G
ch4_31	C/T	4	2927162	+	NA	NA	NA	NA	NA	NA	C	C	C	C	C	T	C	C	C	T	C	T	C	C	C	C	C	T	T	C	T	C	T	C	C	C	C	T	C	T	T	C	T	C	Y	C	C	C	C
ch4_32	C/G	4	3019488	+	NA	NA	NA	NA	NA	NA	C	C	C	C	C	C	C	C	C	C	C	C	C	C	C	C	C	C	C	C	C	C	C	C	C	C	C	C	C	C	C	C	C	C	C	C	C	C	C
ch4_33	C/T	4	3305155	+	NA	NA	NA	NA	NA	NA	C	C	C	C	C	C	C	C	C	C	C	C	C	C	C	C	C	C	C	C	C	C	C	C	C	C	C	C	C	C	C	C	C	T	Y	T	C	C	C
ch4_34	C/T	4	3377511	+	NA	NA	NA	NA	NA	NA	C	C	C	C	C	C	C	C	C	C	C	C	C	C	C	C	C	C	C	C	C	C	C	C	C	C	C	C	C	C	C	C	C	C	C	C	C	C	C
ch4_35	T/A	4	3841626	+	NA	NA	NA	NA	NA	NA	T	T	T	T	T	T	T	T	A	T	T	T	T	T	T	T	T	T	T	T	T	T	T	T	T	T	T	T	T	T	T	T	T	T	T	T	T	T	T
ch4_36	G/C	4	3860983	+	NA	NA	NA	NA	NA	NA	G	G	G	G	G	G	G	G	C	G	G	G	G	G	G	G	G	G	G	G	G	G	G	G	G	G	G	G	G	G	G	G	G	G	G	G	G	G	G
ch4_37	C/G	4	3869078	+	NA	NA	NA	NA	NA	NA	C	C	C	C	C	C	C	C	G	C	C	C	C	C	C	C	C	C	C	C	C	C	C	C	C	C	C	C	C	C	C	C	C	C	C	C	C	C	C
ch4_38	G/A	4	3897887	+	NA	NA	NA	NA	NA	NA	G	G	G	G	G	G	G	G	G	G	G	G	G	G	G	G	G	G	G	G	G	G	G	G	G	G	G	G	G	G	G	G	G	G	G	G	G	G	G
ch4_39	A/C	4	3948924	+	NA	NA	NA	NA	NA	NA	A	A	A	A	A	A	A	A	A	A	A	A	A	A	A	A	A	A	A	A	A	A	A	A	A	A	A	A	A	A	A	A	A	A	A	A	A	A	A
ch4_40	T/C	4	3983591	+	NA	NA	NA	NA	NA	NA	T	T	T	T	T	T	T	T	T	T	T	T	T	T	T	T	T	T	T	T	T	T	T	T	T	T	T	T	T	T	T	T	T	T	T	T	T	T	T
ch4_41	A/G	4	3983617	+	NA	NA	NA	NA	NA	NA	A	A	A	A	A	A	A	A	A	A	A	A	A	A	A	A	A	A	A	A	A	A	A	A	A	A	A	A	A	A	A	A	A	A	A	A	A	A	A
ch4_42	C/A	4	3983699	+	NA	NA	NA	NA	NA	NA	C	C	C	C	C	C	C	C	C	C	C	C	C	C	C	C	C	C	C	C	C	C	C	C	C	C	C	C	C	C	C	C	C	C	C	C	C	C	C
ch4_43	T/A	4	3983846	+	NA	NA	NA	NA	NA	NA	T	T	T	T	T	T	T	T	T	T	T	T	T	T	T	T	T	T	T	T	T	T	T	T	T	T	T	T	T	T	T	T	T	T	T	T	T	T	T
ch4_44	A/G	4	4103239	+	NA	NA	NA	NA	NA	NA	A	A	A	A	A	A	A	A	A	A	A	A	A	A	A	A	A	A	A	A	A	A	A	A	A	A	A	A	A	A	A	A	A	A	A	A	A	A	A
ch4_45	A/C	4	4429713	+	NA	NA	NA	NA	NA	NA	A	C	A	C	C	M	A	C	C	A	C	A	C	A	C	A	C	A	A	C	A	C	A	C	C	C	A	A	A	A	A	A	A	A	A	A	C	C	C
ch4_46	A/G	4	4429941	+	NA	NA	NA	NA	NA	NA	A	A	A	A	A	A	A	A	A	A	A	A	A	A	A	A	A	A	A	A	A	A	A	A	A	A	A	A	A	A	A	A	A	A	A	A	A	A	A
ch4_47	T/G	4	4438589	+	NA	NA	NA	NA	NA	NA	T	T	T	T	T	T	T	T	T	T	T	T	T	T	T	T	T	T	T	T	T	T	T	T	T	T	T	T	T	T	T	T	T	T	T	T	T	T	T
ch4_48	G/A	4	4550810	+	NA	NA	NA	NA	NA	NA	G	A	G	G	A	R	G	A	G	G	A	G	A	G	A	G	A	G	G	A	G	A	G	A	A	A	G	G	G	G	G	G	G	G	G	G	A	A	A
ch4_49	G/A	4	4695540	+	NA	NA	NA	NA	NA	NA	G	G	G	G	G	G	G	G	G	G	G	G	G	G	G	G	G	G	G	G	G	G	G	G	G	G	G	G	G	G	G	G	G	G	G	G	G	G	G
ch4_50	G/A	4	4729179	+	NA	NA	NA	NA	NA	NA	G	G	G	G	G	G	G	G	G	G	G	G	G	G	G	G	G	G	G	G	G	G	G	G	G	G	G	G	G	G	G	G	G	G	G	G	G	G	G
ch4_51	C/T	4	4729522	+	NA	NA	NA	NA	NA	NA	C	C	C	C	C	C	C	C	C	C	C	C	C	C	C	C	C	C	C	C	C	C	C	C	C	C	C	C	C	C	C	C	C	C	C	C	C	C	C
ch4_52	G/T	4	4832056	+	NA	NA	NA	NA	NA	NA	G	G	G	G	G	G	G	G	G	G	G	G	G	G	G	G	G	G	G	G	G	G	G	G	G	G	G	G	G	G	G	G	G	G	G	G	G	G	G
ch4_53	T/A	4	4936226	+	NA	NA	NA	NA	NA	NA	T	T	T	T	T	T	T	T	T	T	T	T	T	T	T	T	T	T	T	T	T	T	T	T	T	T	T	T	T	T	T	T	T	T	T	T	T	T	T
ch4_54	A/G	4	4936600	+	NA	NA	NA	NA	NA	NA	A	A	A	A	A	A	A	A	A	A	A	A	A	A	A	A	A	A	A	A	A	A	A	A	A	A	A	A	A	A	A	A	A	A	A	A	A	A	A
ch4_55	A/G	4	4936737	+	NA	NA	NA	NA	NA	NA	A	A	A	A	A	A	A	A	A	A	A	A	A	A	A	A	A	A	A	A	A	A	A	A	A	A	A	A	A	A	A	A	A	A	A	A	A	A	A
ch4_56	C/A	4	4936772	+	NA	NA	NA	NA	NA	NA	C	C	C	C	C	C	C	C	C	C	C	C	C	C	C	C	C	C	C	C	C	C	C	C	C	C	C	C	C	C	C	C	C	C	C	C	C	C	C
ch4_57	T/C	4	4936792	+	NA	NA	NA	NA	NA	NA	T	T	T	T	T	T	T	T	T	T	T	T	T	T	T	T	T	T	T	T	T	T	T	T	T	T	T	T	T	T	T	T	T	T	T	T	T	T	T
ch4_58	A/G	4	4936875	+	NA	NA	NA	NA	NA	NA	A	A	A	A	A	A	A	A	A	A	A	A	A	A	A	A	A	A	A	A	A	A	A	A	A	A	A	A	A	A	A	A	A	A	A	A	A	A	A
ch4_59	G/T	4	4962199	+	NA	NA	NA	NA	NA	NA	G	G	G	G	G	G	G	G	G	G	G	G	G	G	G	G	G	G	G	G	G	G	G	G	G	G	G	G	G	G	G	G	G	G	G	G	G	G	G
ch4_60	A/C	4	4972676	+	NA	NA	NA	NA	NA	NA	A	A	A	A	A	A	A	A	A	A	A	A	A	A	A	A	A	A	A	A	A	A	A	A	A	A	A	A	A	A	A	A	A	A	A	A	A	A	A
ch4_61	G/A	4	5227394	+	NA	NA	NA	NA	NA	NA	G	G	G	G	G	G	G	G	G	G	G	G	G	G	G	G	G	G	G	G	G	G	G	G	G	G	G	G	G	G	G	G	G	G	G	G	G	G	G
ch4_62	G/A	4	5529704	+	NA	NA	NA	NA	NA	NA	G	G	A	G	G	G	G	G	G	G	G	G	A	G	A	A	A	G	G	A	G	A	G	G	A	G	G	G	G	G	G	G	G	G	G	G	A	G	G
ch4_63	G/C	4	5718116	+	NA	NA	NA	NA	NA	NA	G	G	C	G	G	G	G	G	C	G	G	G	C	G	C	C	C	G	G	C	G	C	G	G	C	G	G	G	G	G	G	G	G	G	G	G	G	G	G
ch4_64	T/G	4	5968650	+	NA	NA	NA	NA	NA	NA	T	T	G	T	T	T	T	T	T	T	T	T	T	T	G	G	G	T	T	G	T	T	T	T	G	T	T	T	T	T	T	T	T	T	T	T	T	T	T
ch4_65	C/T	4	6110848	+	NA	NA	NA	NA	NA	NA	T	C	C	C	C	C	C	C	T	C	C	C	C	C	C	C	C	C	C	C	C	C	C	C	C	C	C	C	T	C	C	C	C	C	C	C	C	C	C
ch4_66	C/T	4	6179037	+	NA	NA	NA	NA	NA	NA	T	C	C	C	C	C	C	C	T	C	C	C	C	C	C	C	C	C	C	C	C	C	C	C	C	C	C	C	T	C	C	C	C	C	C	C	C	C	C
ch4_67	A/G	4	6856809	+	NA	NA	NA	NA	NA	NA	A	A	A	A	A	A	A	A	A	A	A	A	A	A	A	A	A	A	A	A	A	A	A	A	A	A	A	A	A	A	A	A	A	A	A	A	A	A	A
ch4_68	T/C	4	7033963	+	NA	NA	NA	NA	NA	NA	T	T	T	T	T	T	T	T	T	T	T	T	T	T	T	T	T	T	T	T	T	T	T	T	T	T	T	T	T	T	T	T	T	T	T	T	T	T	T
ch4_69	A/T	4	7035285	+	NA	NA	NA	NA	NA	NA	A	A	A	A	A	A	A	A	A	A	A	A	A	A	A	A	A	A	A	A	A	A	A	A	A	A	A	A	A	A	A	A	A	A	A	A	A	A	A
ch4_70	A/G	4	7143423	+	NA	NA	NA	NA	NA	NA	R	R	R	R	R	R	R	R	A	R	R	R	R	R	R	R	R	A	R	R	R	R	R	A	R	R	R	R	R	R	R	R	R	R	R	R	R	R	R
ch4_71	T/C	4	7168833	+	NA	NA	NA	NA	NA	NA	T	T	T	T	T	Y	T	T	T	T	T	T	T	T	T	T	T	T	T	T	T	T	T	T	T	T	T	T	T	T	T	T	T	T	T	T	T	T	T
ch4_72	C/T	4	7186344	+	NA	NA	NA	NA	NA	NA	C	C	C	C	C	Y	C	C	C	C	C	C	C	C	C	C	C	C	C	C	C	C	C	C	C	C	C	C	C	C	C	C	C	C	C	C	C	C	C
ch4_73	A/G	4	7188196	+	NA	NA	NA	NA	NA	NA	A	A	A	A	A	A	A	A	A	A	A	A	A	A	A	A	A	A	A	A	A	A	A	A	A	A	A	A	A	A	A	A	A	A	A	A	A	A	A
ch4_74	T/C	4	7335331	+	NA	NA	NA	NA	NA	NA	T	T	T	C	T	Y	T	T	T	T	T	T	T	T	T	T	T	T	T	T	T	T	T	T	T	T	T	T	T	T	T	T	T	T	T	T	T	T	T
ch4_75	C/G	4	7755757	+	NA	NA	NA	NA	NA	NA	C	C	C	G	C	S	C	C	C	C	C	C	C	C	C	C	C	C	C	C	C	C	C	C	C	C	C	C	C	C	C	C	C	C	C	C	C	C	C
ch4_76	A/G	4	7761926	+	NA	NA	NA	NA	NA	NA	A	G	A	A	G	A	A	G	A	A	A	A	A	A	G	G	G	A	A	A	A	A	A	A	G	G	A	A	A	A	A	A	A	A	A	A	A	A	A
ch4_77	A/G	4	7791327	+	NA	NA	NA	NA	NA	NA	A	A	A	G	A	R	A	A	A	A	A	A	A	A	A	A	A	A	A	A	A	A	A	A	A	A	A	A	A	A	A	A	A	A	A	A	A	A	A
ch4_78	A/G	4	7791594	+	NA	NA	NA	NA	NA	NA	A	A	A	G	A	A	A	A	A	A	A	A	A	A	A	A	A	A	A	A	A	A	A	A	A	A	A	A	A	A	A	A	A	A	A	A	A	A	A
ch4_79	A/C	4	7791989	+	NA	NA	NA	NA	NA	NA	A	A	A	C	A	A	A	A	A	A	A	A	A	A	A	A	A	A	A	A	A	A	A	A	A	A	A	A	A	A	A	A	A	A	A	A	A	A	A
ch4_80	A/T	4	7792013	+	NA	NA	NA	NA	NA	NA	A	A	A	T	A	W	A	A	A	A	A	A	A	A	A	A	A	A	A	A	A	A	A	A	A	A	A	A	A	A	A	A	A	A	A	A	A	A	A
ch4_81	C/T	4	7962560	+	NA	NA	NA	NA	NA	NA	C	T	C	C	T	C	C	T	C	C	C	C	C	C	T	T	T	C	C	C	C	C	C	C	T	T	C	C	C	C	C	C	C	C	C	C	C	C	C
ch4_82	G/A	4	9603596	+	NA	NA	NA	NA	NA	NA	G	G	G	A	G	R	G	G	G	G	G	G	G	G	G	G	G	G	G	G	G	G	G	G	G	G	G	G	G	G	G	G	G	G	G	G	G	G	G
ch4_83	C/T	4	9603662	+	NA	NA	NA	NA	NA	NA	C	C	C	T	C	Y	C	C	C	C	C	C	C	C	C	C	C	C	C	C	C	C	C	C	C	C	C	C	C	C	C	C	C	C	C	C	C	C	C
ch4_84	A/G	4	18472085	+	NA	NA	NA	NA	NA	NA	A	A	A	G	A	R	A	A	A	A	A	A	A	A	A	A	A	A	A	A	A	A	A	A	A	A	A	A	A	A	A	A	A	A	A	A	A	A	A
ch4_85	T/C	4	19197222	+	NA	NA	NA	NA	NA	NA	T	T	T	C	T	Y	T	T	T	T	T	T	T	T	T	T	T	T	T	T	T	T	T	T	T	T	T	T	T	T	T	T	T	T	T	T	T	T	T
ch4_86	C/T	4	21410523	+	NA	NA	NA	NA	NA	NA	C	C	C	T	C	Y	C	C	C	C	C	C	C	C	C	C	C	C	C	C	C	C	C	C	C	C	C	C	C	C	C	C	C	C	C	C	C	C	C
ch4_87	A/G	4	21410759	+	NA	NA	NA	NA	NA	NA	A	A	A	G	A	R	A	A	A	A	A	A	A	A	A	A	A	A	A	A	A	A	A	A	A	A	A	A	A	A	A	A	A	A	A	A	A	A	A
ch4_88	A/G	4	21417839	+	NA	NA	NA	NA	NA	NA	A	A	A	G	A	A	A	A	A	A	A	A	A	A	A	A	A	A	A	A	A	A	A	A	A	A	A	A	A	A	A	A	A	A	A	A	A	A	A
ch4_89	T/A	4	21419691	+	NA	NA	NA	NA	NA	NA	T	T	T	A	T	W	T	T	T	T	T	T	T	T	T	T	T	T	T	T	T	T	T	T	T	T	T	T	T	T	T	T	T	T	T	T	T	T	T
ch4_90	G/T	4	21419800	+	NA	NA	NA	NA	NA	NA	G	G	G	T	G	K	G	G	G	G	G	G	G	G	G	G	G	G	G	G	G	G	G	G	G	G	G	G	G	G	G	G	G	G	G	G	G	G	G
ch4_91	G/A	4	22173274	+	NA	NA	NA	NA	NA	NA	G	G	G	A	G	R	G	G	G	G	G	G	G	G	G	G	G	G	G	G	G	G	G	G	G	G	G	G	G	G	G	G	G	G	G	G	G	G	G
ch4_92	A/G	4	22173394	+	NA	NA	NA	NA	NA	NA	A	A	A	G	A	R	A	A	A	A	A	A	A	A	A	A	A	A	A	A	A	A	A	A	A	A	A	A	A	A	A	A	A	A	A	A	A	A	A
ch4_93	C/T	4	22190436	+	NA	NA	NA	NA	NA	NA	C	C	C	T	C	Y	C	C	C	C	C	C	C	C	C	C	C	C	C	C	C	C	C	C	C	C	C	C	C	C	C	C	C	C	C	C	C	C	C
ch4_94	A/G	4	22258123	+	NA	NA	NA	NA	NA	NA	A	A	A	A	A	R	A	A	A	A	A	A	A	A	A	A	A	A	A	A	A	A	A	A	A	A	A	A	A	A	A	A	A	A	A	A	A	A	A
ch4_95	A/T	4	22718760	+	NA	NA	NA	NA	NA	NA	A	A	A	T	A	T	A	A	A	A	A	A	A	A	A	A	A	A	A	A	A	A	A	A	A	A	A	A	A	A	A	A	A	A	A	A	A	A	A
ch4_96	C/T	4	23182873	+	NA	NA	NA	NA	NA	NA	C	C	C	T	C	Y	C	C	C	C	C	C	C	C	C	C	C	C	C	C	C	C	C	C	C	C	C	C	C	C	C	C	C	C	C	C	C	C	C
ch4_97	T/G	4	23184267	+	NA	NA	NA	NA	NA	NA	T	T	T	G	T	K	T	T	T	T	T	T	T	T	T	T	T	T	T	T	T	T	T	T	T	T	T	T	T	T	T	T	T	T	T	T	T	T	T
ch4_98	G/C	4	23185102	+	NA	NA	NA	NA	NA	NA	G	G	G	C	G	S	G	G	G	G	G	G	G	G	G	G	G	G	G	G	G	G	G	G	G	G	G	G	G	G	G	G	G	G	G	G	G	G	G
ch4_99	A/T	4	25882534	+	NA	NA	NA	NA	NA	NA	A	A	A	T	A	W	A	A	A	A	A	A	A	A	A	A	A	A	A	A	A	A	A	A	A	A	A	A	A	A	A	A	A	A	A	A	A	A	A
ch4_100	C/G	4	25919339	+	NA	NA	NA	NA	NA	NA	C	C	C	G	C	C	C	C	C	C	C	C	C	C	C	C	C	C	C	C	C	C	C	C	C	C	C	C	C	C	C	C	C	C	C	C	C	C	C
ch4_101	G/T	4	25919746	+	NA	NA	NA	NA	NA	NA	G	G	G	T	G	G	G	G	G	G	G	G	G	G	G	G	G	G	G	G	G	G	G	G	G	G	G	G	G	G	G	G	G	G	G	G	G	G	G
ch4_102	G/A	4	26604088	+	NA	NA	NA	NA	NA	NA	G	G	G	A	G	R	G	G	G	G	G	G	G	G	G	G	G	G	G	G	G	G	G	G	G	G	G	G	G	G	G	G	G	G	G	G	G	G	G
ch4_103	G/A	4	30685041	+	NA	NA	NA	NA	NA	NA	G	G	G	A	G	R	G	G	G	G	G	G	G	G	G	G	G	G	G	G	G	G	G	G	G	G	G	G	G	G	G	G	G	G	G	G	G	G	G
ch4_104	T/C	4	31092370	+	NA	NA	NA	NA	NA	NA	T	T	T	C	T	Y	T	T	T	T	T	T	T	T	T	T	T	T	T	T	T	T	T	T	T	T	T	T	T	T	T	T	T	T	T	T	T	T	T
ch4_105	C/T	4	31657505	+	NA	NA	NA	NA	NA	NA	C	C	C	T	C	Y	C	C	C	C	C	C	C	C	C	C	C	C	C	C	C	C	C	C	C	C	C	C	C	C	C	C	C	C	C	C	C	C	C
ch4_106	T/G	4	32397420	+	NA	NA	NA	NA	NA	NA	T	T	G	T	T	T	T	T	T	T	G	T	T	G	T	T	T	T	T	T	T	T	T	G	T	T	T	T	T	T	K	T	G	T	K	G	G	G	G
ch4_107	T/G	4	36143893	+	NA	NA	NA	NA	NA	NA	T	T	T	G	T	T	T	T	T	T	T	T	T	T	T	T	T	T	T	T	T	T	T	T	T	T	T	T	T	T	T	T	T	T	T	T	T	T	T
ch4_108	C/T	4	36802008	+	NA	NA	NA	NA	NA	NA	C	C	C	C	C	Y	C	C	T	C	C	C	C	C	C	C	C	C	C	C	C	C	C	C	C	C	C	C	T	C	C	C	C	C	C	C	C	C	C
ch4_109	A/G	4	36802554	+	NA	NA	NA	NA	NA	NA	A	A	G	A	A	A	A	A	A	A	G	A	A	G	A	A	A	A	A	A	A	A	A	G	A	A	A	A	A	A	A	A	G	A	A	G	G	G	G
ch4_110	T/A	4	38314330	+	NA	NA	NA	NA	NA	NA	T	T	T	A	T	A	T	T	T	T	T	T	T	T	T	T	T	T	T	T	T	T	T	T	T	T	T	T	T	T	T	T	T	T	T	T	T	T	T
ch4_111	T/C	4	40676329	+	NA	NA	NA	NA	NA	NA	T	T	T	C	T	Y	T	T	T	T	T	T	T	T	T	T	T	T	T	T	T	T	T	T	T	T	T	T	T	T	T	T	T	T	T	T	T	T	T
ch4_112	G/A	4	41252349	+	NA	NA	NA	NA	NA	NA	G	G	G	A	G	G	G	G	G	G	G	G	G	G	G	G	G	G	G	G	G	G	G	G	G	G	G	G	G	G	G	G	G	G	G	G	G	G	G
ch4_113	T/A	4	42207339	+	NA	NA	NA	NA	NA	NA	T	T	T	A	T	W	T	T	T	T	T	T	T	T	T	T	T	T	T	T	T	T	T	T	T	T	T	T	T	T	T	T	T	T	T	T	T	T	T
ch4_114	A/G	4	42516823	+	NA	NA	NA	NA	NA	NA	A	A	A	G	A	R	A	A	A	A	A	A	A	A	A	A	A	A	A	A	A	A	A	A	A	A	A	A	A	A	A	A	A	A	A	A	A	A	A
ch4_115	T/C	4	42516932	+	NA	NA	NA	NA	NA	NA	T	T	T	C	T	Y	T	T	T	T	T	T	T	T	T	T	T	T	T	T	T	T	T	T	T	T	T	T	T	T	T	T	T	T	T	T	T	T	T
ch4_116	C/T	4	44036947	+	NA	NA	NA	NA	NA	NA	C	C	C	T	C	C	C	C	C	C	C	C	C	C	C	C	C	C	C	C	C	C	C	C	C	C	C	C	C	C	C	C	C	C	C	C	C	C	C
ch4_117	C/T	4	44809457	+	NA	NA	NA	NA	NA	NA	C	C	C	T	C	Y	C	C	C	C	C	C	C	C	C	C	C	C	C	C	C	C	C	C	C	C	C	C	C	C	C	C	C	C	C	C	C	C	C
ch4_118	T/C	4	45674013	+	NA	NA	NA	NA	NA	NA	T	T	T	C	T	Y	T	T	T	T	T	T	T	T	T	T	T	T	T	T	T	T	T	T	T	T	T	T	T	T	T	T	T	T	T	T	T	T	T
ch4_119	C/T	4	45674057	+	NA	NA	NA	NA	NA	NA	C	C	C	T	C	Y	C	C	C	C	C	C	C	C	C	C	C	C	C	C	C	C	C	C	C	C	C	C	C	C	C	C	C	C	C	C	C	C	C
ch4_120	C/T	4	47393375	+	NA	NA	NA	NA	NA	NA	C	C	C	T	C	Y	C	C	C	C	C	C	C	C	C	C	C	C	C	C	C	C	C	C	C	C	C	C	C	C	C	C	C	C	C	C	C	C	C
ch4_121	T/C	4	48272358	+	NA	NA	NA	NA	NA	NA	T	T	T	C	T	Y	T	T	T	T	T	T	T	T	T	T	T	T	T	T	T	T	T	T	T	T	T	T	T	T	T	T	T	T	T	T	T	T	T
ch4_122	C/T	4	48272934	+	NA	NA	NA	NA	NA	NA	C	C	C	T	C	Y	C	C	C	C	C	C	C	C	C	C	C	C	C	C	C	C	C	C	C	C	C	C	C	C	C	C	C	C	C	C	C	C	C
ch4_123	C/T	4	49214874	+	NA	NA	NA	NA	NA	NA	C	C	C	T	C	Y	C	C	C	C	C	C	C	C	C	C	C	C	C	C	C	C	C	C	C	C	C	C	C	C	C	C	C	C	C	C	C	C	C
ch4_124	A/G	4	49469030	+	NA	NA	NA	NA	NA	NA	A	A	A	G	A	R	A	A	A	A	A	A	A	A	A	A	A	A	A	A	A	A	A	A	A	A	A	A	A	A	A	A	A	A	A	A	A	A	A
ch4_125	C/T	4	49756336	+	NA	NA	NA	NA	NA	NA	C	C	C	T	C	Y	C	C	C	C	C	C	C	C	C	C	C	C	C	C	C	C	C	C	C	C	C	C	C	C	C	C	C	C	C	C	C	C	C
ch4_126	T/C	4	51025178	+	NA	NA	NA	NA	NA	NA	T	T	T	T	T	T	T	T	T	T	T	T	T	T	T	T	T	T	T	T	T	T	T	T	T	T	T	T	T	T	T	T	T	T	T	T	T	T	T
ch4_127	C/T	4	51441990	+	NA	NA	NA	NA	NA	NA	C	C	C	C	C	Y	T	C	T	T	C	T	T	T	T	C	C	C	T	C	C	C	C	C	T	C	T	C	C	C	C	C	C	C	C	C	C	C	C
ch4_128	A/T	4	52239991	+	NA	NA	NA	NA	NA	NA	A	A	A	A	A	A	A	A	A	A	A	A	A	A	A	A	A	A	A	A	A	A	A	A	A	A	A	A	A	T	A	A	A	A	A	A	A	A	A
ch4_129	A/G	4	52433109	+	NA	NA	NA	NA	NA	NA	A	A	A	A	A	A	A	A	A	A	A	A	A	A	A	A	A	A	A	A	A	A	A	A	A	A	A	A	A	G	A	A	A	A	A	A	A	A	A
ch4_130	G/C	4	52433980	+	NA	NA	NA	NA	NA	NA	G	G	G	G	G	G	G	G	G	G	G	G	G	G	G	G	G	G	G	G	G	G	G	G	G	G	G	G	G	C	G	G	G	G	G	G	G	G	G
ch4_131	T/A	4	52508705	+	NA	NA	NA	NA	NA	NA	T	T	T	T	T	T	T	T	T	T	T	T	T	T	T	T	T	T	T	T	T	T	T	T	T	T	T	T	T	A	T	T	T	T	T	T	T	T	T
ch4_132	T/C	4	52555876	+	NA	NA	NA	NA	NA	NA	T	T	T	T	T	T	T	T	T	T	T	T	T	T	T	T	T	T	T	T	T	T	T	T	T	T	T	T	T	C	T	T	T	T	T	T	T	T	T
ch4_133	G/A	4	53301729	+	NA	NA	NA	NA	NA	NA	G	G	G	G	G	G	G	G	G	G	A	G	G	G	G	G	G	G	G	G	G	G	G	G	G	G	G	G	G	A	G	G	G	G	G	G	G	A	A
ch4_134	T/A	4	53312142	+	NA	NA	NA	NA	NA	NA	T	T	T	T	T	T	T	T	T	T	A	T	T	T	T	T	T	T	T	T	T	T	T	T	T	T	T	T	T	A	T	T	T	T	T	T	T	A	A
ch4_135	A/G	4	53312406	+	NA	NA	NA	NA	NA	NA	A	A	A	A	A	A	A	A	A	A	G	A	A	A	A	A	A	A	A	A	A	A	A	A	A	A	A	A	A	G	A	A	A	A	A	A	A	G	G
ch4_136	T/A	4	53647346	+	NA	NA	NA	NA	NA	NA	T	T	T	T	T	T	T	T	T	T	A	T	T	T	T	T	T	T	T	T	T	T	T	T	T	T	T	T	T	A	T	T	T	T	T	T	T	A	A
ch4_137	G/A	4	53684371	+	NA	NA	NA	NA	NA	NA	G	G	G	G	G	G	G	G	G	G	A	G	G	G	G	G	G	G	G	G	G	G	G	G	G	G	G	G	G	A	G	G	G	G	G	G	G	A	A
ch4_138	T/A	4	53697316	+	NA	NA	NA	NA	NA	NA	T	T	T	T	T	T	T	T	T	T	A	T	T	T	T	T	T	T	T	T	T	T	T	T	T	T	T	T	T	A	T	T	T	T	T	T	T	A	A
ch4_139	C/T	4	53709776	+	NA	NA	NA	NA	NA	NA	C	C	C	C	C	C	C	C	C	C	T	C	C	C	C	C	C	C	C	C	C	C	C	C	C	C	C	C	C	C	C	C	C	C	C	C	C	T	T
ch4_140	A/G	4	53778930	+	NA	NA	NA	NA	NA	NA	A	A	A	A	A	A	A	A	A	A	G	A	A	A	A	A	A	A	A	A	A	A	A	A	A	A	A	A	A	G	A	A	A	A	A	A	A	G	G
ch4_141	G/T	4	54159343	+	NA	NA	NA	NA	NA	NA	G	G	G	G	G	G	G	G	G	G	T	G	G	G	G	G	G	G	G	G	G	G	G	G	G	G	G	G	G	T	G	G	G	G	G	G	G	T	T
ch4_142	G/A	4	54160504	+	NA	NA	NA	NA	NA	NA	G	G	G	G	G	G	G	G	G	G	A	G	G	G	G	G	G	G	G	G	G	G	G	G	G	G	G	G	G	A	G	G	G	G	G	G	G	A	A
ch4_143	T/A	4	54196603	+	NA	NA	NA	NA	NA	NA	T	T	T	T	T	T	T	T	T	T	A	T	T	T	T	T	T	T	T	T	T	T	T	T	T	T	T	T	T	A	T	T	T	T	T	T	T	A	A
ch4_144	A/T	4	54197697	+	NA	NA	NA	NA	NA	NA	A	A	A	A	A	A	A	A	A	A	T	A	A	A	A	A	A	A	A	A	A	A	A	A	A	A	A	A	A	T	A	A	A	A	A	A	A	T	T
ch4_145	G/A	4	54217016	+	NA	NA	NA	NA	NA	NA	G	G	G	G	G	G	G	G	G	G	A	G	G	G	G	G	G	G	G	G	G	G	G	G	G	G	G	G	G	A	G	G	G	G	G	G	G	A	A
ch4_146	G/A	4	54257732	+	NA	NA	NA	NA	NA	NA	G	G	G	G	G	G	G	G	G	G	A	G	G	G	G	G	G	G	G	G	G	G	G	G	G	G	G	G	G	A	G	G	G	G	G	G	G	A	A
ch4_147	C/T	4	54324977	+	NA	NA	NA	NA	NA	NA	C	C	C	C	C	C	C	C	C	C	Y	C	C	C	C	C	C	C	C	C	C	C	C	C	C	C	C	C	C	Y	C	C	C	C	C	C	C	T	C
ch4_148	G/A	4	54349047	+	NA	NA	NA	NA	NA	NA	G	G	G	G	G	G	G	G	G	G	A	G	G	G	G	G	G	G	G	G	G	G	G	G	G	G	G	G	G	A	G	G	G	G	G	G	G	A	A
ch4_149	G/A	4	54385442	+	NA	NA	NA	NA	NA	NA	G	G	G	G	G	G	G	G	G	G	A	G	G	G	G	G	G	G	G	G	G	G	G	G	G	G	G	G	G	A	G	G	G	G	G	G	G	A	A
ch4_150	G/A	4	54389708	+	NA	NA	NA	NA	NA	NA	G	G	G	G	G	G	G	G	G	G	A	G	G	G	G	G	G	G	G	G	G	G	G	G	G	G	G	G	G	A	G	G	G	G	G	G	G	A	A
ch4_151	A/G	4	54521932	+	NA	NA	NA	NA	NA	NA	A	A	A	A	A	A	A	A	A	A	G	A	A	A	A	A	A	A	A	A	A	A	A	A	A	A	A	A	A	A	A	A	A	A	A	A	A	G	G
ch4_152	G/A	4	54522215	+	NA	NA	NA	NA	NA	NA	G	G	G	G	G	G	G	G	G	G	A	G	G	G	G	G	G	G	G	G	G	G	G	G	G	G	G	G	G	G	G	G	G	G	G	G	G	A	A
ch4_153	G/A	4	54542283	+	NA	NA	NA	NA	NA	NA	G	G	G	G	G	G	G	G	G	G	A	G	G	G	G	G	G	G	G	G	G	G	G	G	G	G	G	G	G	A	G	G	G	G	G	G	G	A	A
ch4_154	G/A	4	54606387	+	NA	NA	NA	NA	NA	NA	A	G	G	G	G	G	A	G	G	G	G	G	A	G	A	G	A	G	A	G	G	G	G	G	A	G	G	G	A	G	G	A	G	A	R	G	G	G	G
ch4_155	C/T	4	54778227	+	NA	NA	NA	NA	NA	NA	T	C	C	C	C	C	T	C	T	C	T	C	T	C	T	C	T	T	T	C	C	C	C	C	T	C	C	C	T	T	C	T	T	C	C	C	C	T	T
ch4_156	G/A	4	54804056	+	NA	NA	NA	NA	NA	NA	G	G	G	G	G	G	G	G	G	G	A	G	G	G	G	G	G	G	G	G	G	G	G	G	G	G	G	G	G	A	G	G	G	G	G	G	G	A	A
ch4_157	A/G	4	54866304	+	NA	NA	NA	NA	NA	NA	A	A	A	A	A	A	A	A	A	A	G	A	A	A	A	A	A	A	A	A	A	A	A	A	A	A	A	A	A	G	A	A	A	A	A	A	A	G	G
ch4_158	T/C	4	54866340	+	NA	NA	NA	NA	NA	NA	T	T	T	T	T	T	T	T	T	T	C	T	T	T	T	T	T	T	T	T	T	T	T	T	T	T	T	T	T	C	T	T	T	T	T	T	T	C	C
ch4_159	G/A	4	54870320	+	NA	NA	NA	NA	NA	NA	G	G	G	G	G	G	G	G	G	G	A	G	G	G	G	G	G	G	G	G	G	G	G	G	G	G	G	G	G	A	G	G	G	G	G	G	G	A	A
ch4_160	C/T	4	54940501	+	NA	NA	NA	NA	NA	NA	C	C	C	C	C	C	C	C	C	C	T	C	C	C	C	C	C	C	C	C	C	C	C	C	C	C	C	C	C	T	C	C	C	C	C	C	C	T	T
ch4_161	C/A	4	54942852	+	NA	NA	NA	NA	NA	NA	C	C	C	C	C	C	C	C	C	C	A	C	C	C	C	C	C	C	C	C	C	C	C	C	C	C	C	C	C	A	C	C	C	C	C	C	C	A	A
ch4_162	T/C	4	54948365	+	NA	NA	NA	NA	NA	NA	T	T	T	T	T	T	T	T	T	T	C	T	T	T	T	T	T	T	T	T	T	T	T	T	T	T	T	T	T	C	T	T	T	T	T	T	T	C	C
ch4_163	G/A	4	54958484	+	NA	NA	NA	NA	NA	NA	G	G	G	G	G	R	G	G	G	G	A	G	G	G	G	G	G	G	G	G	G	G	G	G	G	G	G	G	G	G	G	G	G	G	G	G	G	A	A
ch4_164	G/T	4	55060965	+	NA	NA	NA	NA	NA	NA	G	G	G	G	G	G	G	G	G	G	T	G	G	G	G	G	G	G	G	G	G	G	G	G	G	G	G	G	G	G	G	G	G	G	G	G	G	T	T
ch4_165	T/G	4	55070472	+	NA	NA	NA	NA	NA	NA	T	T	T	T	T	T	T	T	T	T	T	T	T	K	T	T	T	K	T	T	T	T	T	T	T	T	T	T	T	T	T	T	T	T	T	T	T	T	T
ch4_166	G/A	4	55100393	+	NA	NA	NA	NA	NA	NA	G	G	G	G	G	G	G	G	G	G	A	G	G	G	G	G	G	G	G	G	G	G	G	G	G	G	G	G	G	G	G	G	G	G	G	G	G	A	A
ch4_167	G/A	4	55100791	+	NA	NA	NA	NA	NA	NA	G	G	G	G	G	G	G	G	G	G	A	G	G	G	G	G	G	G	G	G	G	G	G	G	G	G	G	G	G	G	G	G	G	G	G	G	G	A	A
ch4_168	A/G	4	55101335	+	NA	NA	NA	NA	NA	NA	A	A	A	A	A	A	A	A	A	A	G	A	A	A	A	A	A	A	A	A	A	A	A	A	A	A	A	A	A	A	A	A	A	A	A	A	A	G	G
ch4_169	C/T	4	55101393	+	NA	NA	NA	NA	NA	NA	C	C	C	C	C	C	C	C	C	C	T	C	C	C	C	C	C	C	C	C	C	C	C	C	C	C	C	C	C	C	C	C	C	C	C	C	C	T	T
ch4_170	C/T	4	55204967	+	NA	NA	NA	NA	NA	NA	C	C	C	C	C	C	C	C	C	C	T	C	C	C	C	C	C	C	C	C	C	C	C	C	C	C	C	C	C	C	C	C	C	C	C	C	C	T	T
ch4_171	T/C	4	55438552	+	NA	NA	NA	NA	NA	NA	T	T	T	T	T	T	T	T	T	T	C	T	T	T	T	T	T	T	T	T	T	T	T	T	T	T	T	T	T	T	T	T	T	T	T	T	T	C	C
ch4_172	G/C	4	55539000	+	NA	NA	NA	NA	NA	NA	G	G	G	G	G	G	G	G	G	G	G	G	G	G	G	G	G	G	G	G	G	G	G	G	G	G	G	G	G	G	G	G	G	G	G	G	G	G	G
ch4_173	A/G	4	55576290	+	NA	NA	NA	NA	NA	NA	A	G	A	A	G	A	A	G	A	A	A	A	A	A	A	A	A	A	A	A	A	A	A	A	A	A	A	G	A	A	A	A	A	A	A	A	A	A	A
ch4_174	C/T	4	55576908	+	NA	NA	NA	NA	NA	NA	C	C	C	C	C	C	C	C	C	C	C	C	C	C	C	C	C	C	C	C	C	C	C	C	C	C	C	C	C	C	C	C	C	C	C	C	C	C	C
ch4_175	C/T	4	55597835	+	NA	NA	NA	NA	NA	NA	C	T	C	C	Y	Y	Y	Y	Y	C	C	Y	Y	Y	C	Y	C	Y	Y	Y	C	C	C	C	C	Y	Y	T	C	C	Y	Y	C	C	C	Y	C	C	Y
ch4_176	A/C	4	55610156	+	NA	NA	NA	NA	NA	NA	A	A	A	A	A	A	A	A	A	A	A	M	A	A	A	A	A	A	A	A	A	A	M	A	A	A	A	M	A	A	A	A	A	A	A	A	A	A	A
ch4_177	A/T	4	55610207	+	NA	NA	NA	NA	NA	NA	A	T	A	A	W	A	W	A	A	W	W	W	W	A	A	W	A	A	A	A	A	W	W	A	W	A	A	A	A	A	A	A	W	A	A	A	A	W	A
ch4_178	A/G	4	55610454	+	NA	NA	NA	NA	NA	NA	A	A	A	A	A	A	A	A	A	A	A	A	A	A	A	A	A	A	A	A	A	A	A	A	A	A	A	A	A	A	A	A	G	A	A	A	A	A	A
ch4_179	A/G	4	55610713	+	NA	NA	NA	NA	NA	NA	A	A	A	A	A	A	A	A	A	A	A	A	A	A	A	A	A	A	A	A	A	A	A	A	A	A	A	A	A	A	A	A	A	A	A	A	A	A	A
ch4_180	A/G	4	55672915	+	NA	NA	NA	NA	NA	NA	A	A	A	A	A	R	A	A	A	A	A	A	A	A	A	A	A	A	A	A	A	A	A	A	A	A	A	A	A	A	A	A	A	A	A	A	A	A	A
ch4_181	G/A	4	55717082	+	NA	NA	NA	NA	NA	NA	G	A	G	G	A	G	G	A	G	G	G	G	G	G	G	G	G	G	G	G	G	G	G	G	G	G	G	A	G	G	G	G	A	G	G	G	G	G	G
ch4_182	A/T	4	55840490	+	NA	NA	NA	NA	NA	NA	A	A	A	A	A	A	A	A	A	A	A	A	A	A	A	A	A	A	A	A	A	A	A	A	A	A	A	A	A	A	A	A	A	A	A	A	A	A	A
ch4_183	C/T	4	55879745	+	NA	NA	NA	NA	NA	NA	C	T	T	C	T	Y	T	T	T	T	C	T	T	C	C	C	C	C	C	C	C	C	C	T	C	C	T	T	C	C	C	C	T	C	C	C	C	C	C
ch4_184	A/T	4	55891676	+	NA	NA	NA	NA	NA	NA	A	T	T	A	T	W	T	T	T	T	A	T	T	A	A	A	A	A	A	A	A	A	A	T	A	A	T	T	A	A	A	A	T	A	A	A	A	A	A
ch4_185	C/T	4	55937252	+	NA	NA	NA	NA	NA	NA	C	C	C	C	C	C	C	C	C	C	C	C	C	C	C	C	C	C	C	C	C	C	C	C	C	C	C	C	C	C	C	C	C	C	C	C	C	C	C
ch4_186	T/G	4	55937375	+	NA	NA	NA	NA	NA	NA	T	T	T	T	T	T	T	T	T	T	T	T	T	T	T	T	T	T	T	T	T	T	T	T	T	T	T	T	T	T	T	T	T	T	T	T	T	T	T
ch4_187	G/C	4	56172310	+	NA	NA	NA	NA	NA	NA	G	G	G	S	S	G	G	S	S	G	G	G	S	G	C	G	S	S	S	G	G	G	G	S	S	S	G	G	S	C	G	G	S	S	G	S	S	G	C
ch4_188	A/G	4	56172911	+	NA	NA	NA	NA	NA	NA	A	A	A	A	A	A	A	A	A	A	A	A	A	A	A	A	A	A	A	A	A	A	A	A	A	A	A	A	A	A	A	A	A	A	A	A	A	A	A
ch4_189	C/T	4	56173260	+	NA	NA	NA	NA	NA	NA	C	C	C	C	C	C	C	C	C	C	C	C	C	C	C	C	C	C	C	C	C	C	C	C	C	C	C	C	C	C	C	C	C	C	C	C	C	C	C
ch4_190	A/G	4	56173326	+	NA	NA	NA	NA	NA	NA	A	A	A	A	A	A	A	A	A	A	A	A	A	A	A	A	A	A	A	A	A	A	A	A	A	A	A	A	A	A	A	A	A	A	A	A	A	A	A
ch4_191	G/T	4	56173399	+	NA	NA	NA	NA	NA	NA	G	G	G	G	G	G	G	G	G	G	G	G	G	G	G	G	G	G	G	G	G	G	G	G	G	G	G	G	G	G	G	G	G	G	G	G	G	G	G
ch4_192	T/C	4	56192267	+	NA	NA	NA	NA	NA	NA	T	T	T	T	T	T	T	T	T	T	T	T	T	T	T	T	T	T	T	T	T	T	T	T	T	T	T	T	T	T	T	T	T	T	T	T	T	T	T
ch4_193	T/A	4	56197527	+	NA	NA	NA	NA	NA	NA	T	T	T	T	T	T	T	T	T	T	T	T	T	T	T	T	T	T	T	T	T	T	T	T	T	T	T	T	T	T	T	T	T	T	T	T	T	T	T
ch4_194	T/G	4	56290229	+	NA	NA	NA	NA	NA	NA	T	T	T	T	T	T	T	T	T	T	T	T	T	T	T	T	T	T	T	T	T	T	T	T	T	T	T	T	T	T	T	T	T	T	T	T	T	T	T
ch4_195	T/A	4	56293340	+	NA	NA	NA	NA	NA	NA	T	T	T	T	T	T	T	T	T	T	T	T	T	T	T	T	T	T	T	T	T	T	T	T	T	T	T	T	T	T	T	T	T	T	T	T	T	T	T
ch4_196	C/T	4	56293446	+	NA	NA	NA	NA	NA	NA	C	T	T	C	T	C	C	T	C	C	C	C	C	C	C	C	C	C	T	C	C	C	C	T	C	C	C	T	C	C	C	C	C	C	C	C	T	C	C
ch4_197	T/G	4	56339853	+	NA	NA	NA	NA	NA	NA	T	T	T	T	T	T	G	T	T	T	T	T	T	T	T	T	T	T	T	T	T	T	T	T	T	T	T	T	T	T	T	T	T	T	T	T	T	T	T
ch4_198	T/A	4	56339881	+	NA	NA	NA	NA	NA	NA	T	T	T	T	T	T	A	T	T	T	T	T	T	T	T	T	T	T	T	T	T	T	T	T	T	T	T	T	T	T	T	T	T	T	T	T	T	T	T
ch4_199	T/C	4	56476289	+	NA	NA	NA	NA	NA	NA	T	T	T	T	T	T	C	T	T	T	T	T	T	T	T	T	T	T	T	T	T	T	T	T	T	T	T	T	T	T	T	T	T	T	T	T	T	T	T
ch4_200	G/C	4	56592126	+	NA	NA	NA	NA	NA	NA	G	G	G	G	G	G	C	G	G	G	G	G	G	G	G	G	G	G	G	G	G	G	G	G	G	G	G	G	G	G	G	G	G	G	G	G	G	G	G
ch4_201	G/C	4	56614729	+	NA	NA	NA	NA	NA	NA	G	G	G	G	G	G	C	G	G	G	G	G	G	G	G	G	G	G	G	G	G	G	G	G	G	G	G	G	G	G	G	G	G	G	G	G	G	G	G
ch4_202	G/C	4	56615047	+	NA	NA	NA	NA	NA	NA	G	G	G	G	G	G	C	G	G	G	G	G	G	G	G	G	G	G	G	G	G	G	G	G	G	G	G	G	G	G	G	G	G	G	G	G	G	G	G
ch4_203	A/G	4	56710204	+	NA	NA	NA	NA	NA	NA	A	A	A	A	A	A	G	A	A	A	A	A	A	A	A	A	A	A	A	A	A	A	A	A	A	A	A	A	A	A	A	A	A	A	A	A	A	A	A
ch4_204	C/T	4	56746404	+	NA	NA	NA	NA	NA	NA	Y	C	C	T	C	Y	C	C	T	Y	Y	C	Y	Y	C	C	Y	C	C	T	Y	Y	C	C	C	Y	C	C	T	T	C	T	C	T	Y	T	C	Y	T
ch4_205	G/A	4	56746615	+	NA	NA	NA	NA	NA	NA	G	G	G	G	G	G	A	G	G	G	G	G	G	G	G	G	G	G	G	G	G	G	G	G	G	G	G	G	G	G	G	G	G	G	G	G	G	G	G
ch4_206	G/A	4	56747759	+	NA	NA	NA	NA	NA	NA	G	G	G	G	G	G	A	G	G	G	G	G	G	G	G	G	G	G	G	G	G	G	G	G	G	G	G	G	G	G	G	G	G	G	G	G	G	G	G
ch4_207	G/T	4	56747861	+	NA	NA	NA	NA	NA	NA	G	G	G	G	G	G	T	G	G	G	G	G	G	G	G	G	G	G	G	G	G	G	G	G	G	G	G	G	G	G	G	G	G	G	G	G	G	G	G
ch4_208	G/A	4	56749964	+	NA	NA	NA	NA	NA	NA	G	G	G	G	G	G	A	G	G	G	G	G	G	G	G	G	G	G	G	G	G	G	G	G	G	G	G	G	G	G	G	G	G	G	G	G	G	G	G
ch4_209	A/G	4	56750006	+	NA	NA	NA	NA	NA	NA	A	A	A	A	A	A	G	A	A	A	A	A	A	A	A	A	A	A	A	A	A	A	A	A	A	A	A	A	A	A	A	A	A	A	A	A	A	A	A
ch4_210	T/A	4	56774314	+	NA	NA	NA	NA	NA	NA	T	T	T	T	T	T	A	T	T	T	T	T	T	T	T	T	T	T	T	T	T	T	T	T	T	T	T	T	T	T	T	T	T	T	T	T	T	T	T
ch4_211	T/C	4	56774449	+	NA	NA	NA	NA	NA	NA	T	T	T	T	T	T	C	T	T	T	T	T	T	T	T	T	T	T	T	T	T	T	T	T	T	T	T	T	T	T	T	T	T	T	T	T	T	T	T
ch4_212	A/G	4	56774913	+	NA	NA	NA	NA	NA	NA	A	A	A	A	A	A	G	A	A	A	A	A	A	A	A	A	A	A	A	A	A	A	A	A	A	A	A	A	A	A	A	A	A	A	A	A	A	A	A
ch4_213	C/G	4	56774945	+	NA	NA	NA	NA	NA	NA	C	C	C	C	C	C	G	C	C	C	C	C	C	C	C	C	C	C	C	C	C	C	C	C	C	C	C	C	C	C	C	C	C	C	C	C	C	C	C
ch4_214	C/G	4	56812915	+	NA	NA	NA	NA	NA	NA	C	C	C	C	C	C	G	C	C	C	C	C	C	C	C	C	C	C	C	C	C	C	C	C	C	C	C	C	C	C	C	C	C	C	C	C	C	C	C
ch4_215	A/G	4	56812936	+	NA	NA	NA	NA	NA	NA	A	A	A	A	A	A	G	A	A	A	A	A	A	A	A	A	A	A	A	A	A	A	A	A	A	A	A	A	A	A	A	A	A	A	A	A	A	A	A
ch4_216	T/A	4	57013443	+	NA	NA	NA	NA	NA	NA	T	T	T	T	T	T	A	T	T	T	T	T	T	T	T	T	T	T	T	T	T	T	T	T	T	T	T	T	T	T	T	T	T	T	T	T	T	T	T
ch4_217	G/A	4	57013524	+	NA	NA	NA	NA	NA	NA	G	G	G	G	G	G	A	G	G	G	G	G	G	G	G	G	G	G	G	G	G	G	G	G	G	G	G	G	G	G	G	G	G	G	G	G	G	G	G
ch4_218	C/T	4	57016663	+	NA	NA	NA	NA	NA	NA	C	C	C	C	C	C	T	C	C	C	C	C	C	C	C	C	C	C	C	C	C	C	C	C	C	C	C	C	C	C	C	C	C	C	C	C	C	C	C
ch4_219	T/C	4	57018024	+	NA	NA	NA	NA	NA	NA	T	T	T	T	T	T	C	T	T	T	T	T	T	T	T	T	T	T	T	T	T	T	T	T	T	T	T	T	T	T	T	T	T	T	T	T	T	T	T
ch4_220	C/T	4	57020344	+	NA	NA	NA	NA	NA	NA	C	C	C	C	C	C	T	C	C	C	C	C	C	C	C	C	C	C	C	C	C	C	C	C	C	C	C	C	C	C	C	C	C	C	C	C	C	C	C
ch4_221	T/C	4	57050954	+	NA	NA	NA	NA	NA	NA	T	T	T	T	T	T	C	T	T	T	T	T	T	T	T	T	T	T	T	T	T	T	T	T	T	T	T	T	T	T	T	T	T	T	T	T	T	T	T
ch4_222	C/T	4	57051596	+	NA	NA	NA	NA	NA	NA	C	C	C	C	C	C	T	C	C	C	C	C	C	C	C	C	C	C	C	C	C	C	C	C	C	C	C	C	C	C	C	C	C	C	C	C	C	C	C
ch4_223	A/C	4	57051759	+	NA	NA	NA	NA	NA	NA	A	A	A	A	A	A	C	A	A	A	A	A	A	A	A	A	A	A	A	A	A	A	A	A	A	A	A	A	A	A	A	A	A	A	A	A	A	A	A
ch4_224	G/A	4	57051785	+	NA	NA	NA	NA	NA	NA	G	G	G	G	G	G	A	G	G	G	G	G	G	G	G	G	G	G	G	G	G	G	G	G	G	G	G	G	G	G	G	G	G	G	G	G	G	G	G
ch4_225	G/A	4	57051857	+	NA	NA	NA	NA	NA	NA	G	G	G	G	G	G	A	G	G	G	G	G	G	G	G	G	G	G	G	G	G	G	G	G	G	G	G	G	G	G	G	G	G	G	G	G	G	G	G
ch4_226	C/T	4	57051979	+	NA	NA	NA	NA	NA	NA	C	C	C	C	C	C	T	C	C	C	C	C	C	C	C	C	C	C	C	C	C	C	C	C	C	C	C	C	C	C	C	C	C	C	C	C	C	C	C
ch4_227	G/T	4	57135899	+	NA	NA	NA	NA	NA	NA	G	G	G	G	G	G	T	G	G	G	G	G	G	G	G	G	G	G	G	G	G	G	G	G	G	G	G	G	G	G	G	G	G	G	G	G	G	G	G
ch4_228	T/C	4	57224323	+	NA	NA	NA	NA	NA	NA	T	T	T	T	T	T	T	T	T	T	T	T	T	T	C	T	T	T	T	C	T	T	T	T	C	T	T	T	T	T	T	T	T	T	T	T	T	T	T
ch4_229	T/G	4	57226115	+	NA	NA	NA	NA	NA	NA	T	G	G	T	G	K	T	G	T	T	T	T	G	T	G	T	T	T	G	G	T	T	T	G	G	G	T	T	T	T	T	T	T	T	T	T	T	T	T
ch4_230	T/G	4	57226631	+	NA	NA	NA	NA	NA	NA	T	G	G	T	G	K	T	G	T	T	T	T	G	T	G	T	T	T	G	G	T	T	T	G	G	G	T	T	T	T	T	T	T	T	T	T	T	T	T
ch4_231	T/C	4	57380794	+	NA	NA	NA	NA	NA	NA	T	T	T	T	T	T	T	T	T	T	C	C	T	C	C	T	T	C	T	C	T	T	T	T	C	C	T	T	T	T	C	T	T	T	C	C	T	C	C
ch4_232	C/T	4	57443290	+	NA	NA	NA	NA	NA	NA	C	C	C	C	C	Y	T	C	C	C	T	T	T	T	C	C	C	T	C	C	C	C	C	C	C	C	T	C	C	C	T	C	T	C	T	T	T	T	T
ch4_233	C/T	4	57557755	+	NA	NA	NA	NA	NA	NA	C	C	C	C	C	C	C	C	C	C	T	C	C	C	C	C	C	C	C	C	C	C	C	C	C	C	C	C	C	C	C	C	C	C	C	C	C	T	T
ch4_234	A/G	4	57610767	+	NA	NA	NA	NA	NA	NA	A	A	A	A	A	A	A	A	A	A	G	A	A	A	A	A	A	A	A	A	A	A	A	A	A	A	A	A	A	A	A	A	A	A	A	A	A	G	G
ch4_235	C/T	4	57659580	+	NA	NA	NA	NA	NA	NA	C	C	C	C	C	C	C	C	C	C	T	C	C	C	C	C	C	C	C	C	C	C	C	C	C	C	C	C	C	C	C	C	C	C	C	C	C	T	T
ch4_236	C/T	4	57708622	+	NA	NA	NA	NA	NA	NA	C	C	C	C	C	C	C	C	C	C	T	C	C	C	C	C	C	C	C	C	C	C	C	C	C	C	C	C	C	C	C	C	C	C	C	C	C	T	T
ch4_237	A/C	4	57709908	+	NA	NA	NA	NA	NA	NA	A	A	A	A	A	A	A	A	A	A	C	A	A	A	A	A	A	A	A	A	A	A	A	A	A	A	A	A	A	A	A	A	A	A	A	A	A	C	C
ch4_238	C/T	4	57710045	+	NA	NA	NA	NA	NA	NA	C	C	C	C	C	C	C	C	C	C	T	C	C	C	C	C	C	C	C	C	C	C	C	C	C	C	C	C	C	C	C	C	C	C	C	C	C	T	T
ch4_239	C/T	4	57710067	+	NA	NA	NA	NA	NA	NA	C	C	C	C	C	C	C	C	C	C	T	C	C	C	C	C	C	C	C	C	C	C	C	C	C	C	C	C	C	C	C	C	C	C	C	C	C	T	T
ch4_240	A/G	4	57740153	+	NA	NA	NA	NA	NA	NA	A	A	A	A	A	A	A	A	A	A	G	A	A	A	A	A	A	A	A	A	A	A	A	A	A	A	A	A	A	A	A	A	A	A	A	A	A	G	G
ch4_241	A/G	4	57784049	+	NA	NA	NA	NA	NA	NA	A	A	A	A	A	A	A	A	A	A	G	A	A	A	A	A	A	A	A	A	A	A	A	A	A	A	A	A	A	A	A	A	A	A	A	A	A	G	G
ch4_242	G/A	4	57826089	+	NA	NA	NA	NA	NA	NA	G	G	G	G	G	G	G	G	G	G	A	G	G	G	G	G	G	G	G	G	G	G	G	G	G	G	G	G	G	G	G	G	G	G	G	G	G	A	A
ch4_243	T/C	4	57870320	+	NA	NA	NA	NA	NA	NA	T	T	T	T	T	T	T	T	T	T	C	T	T	T	T	T	T	T	T	T	T	T	T	T	T	T	T	T	T	T	T	T	T	T	T	T	T	C	C
ch4_244	G/A	4	58138148	+	NA	NA	NA	NA	NA	NA	G	R	R	R	R	G	R	R	R	R	R	R	R	R	R	R	R	R	R	R	R	G	A	R	R	R	R	R	R	R	R	R	R	R	R	R	R	R	R
ch4_245	T/G	4	58138193	+	NA	NA	NA	NA	NA	NA	G	T	G	T	T	K	K	K	T	K	K	T	T	G	T	K	K	T	T	G	T	G	T	T	K	T	T	T	T	T	G	K	K	T	T	T	T	K	K
ch4_246	T/C	4	58303536	+	NA	NA	NA	NA	NA	NA	T	T	T	T	T	T	T	T	T	T	T	T	T	T	T	T	T	T	T	T	T	T	T	T	T	T	T	T	T	T	T	T	T	T	T	T	T	T	T
ch4_247	G/A	4	58345002	+	NA	NA	NA	NA	NA	NA	G	G	G	G	G	G	G	G	G	G	G	G	G	G	G	G	G	G	G	G	G	G	G	G	G	G	G	G	G	G	G	G	G	G	G	G	G	G	G
ch4_248	A/T	4	58368802	+	NA	NA	NA	NA	NA	NA	A	A	A	A	A	A	A	A	A	A	A	A	A	A	A	A	A	A	A	A	A	A	A	A	A	A	A	A	A	A	A	A	A	A	A	A	A	A	A
ch4_249	G/A	4	58536218	+	NA	NA	NA	NA	NA	NA	G	G	G	G	G	G	G	G	G	G	G	G	G	G	G	G	G	G	G	G	G	G	G	G	G	G	G	G	G	G	G	G	G	G	G	G	G	G	G
ch4_250	T/G	4	58567304	+	NA	NA	NA	NA	NA	NA	T	T	T	T	T	T	T	T	T	T	T	T	T	T	T	T	T	T	T	T	T	T	T	T	T	T	T	T	T	T	T	T	T	T	T	T	T	T	T
ch4_251	C/A	4	58567829	+	NA	NA	NA	NA	NA	NA	C	C	C	C	C	C	C	C	C	C	C	C	C	C	C	C	C	C	C	C	C	C	C	C	C	C	C	C	C	C	C	C	C	C	C	C	C	C	C
ch4_252	A/G	4	58637213	+	NA	NA	NA	NA	NA	NA	A	A	A	A	A	G	A	A	A	A	A	A	A	A	A	A	A	A	A	A	A	A	A	A	A	A	A	A	A	A	A	A	A	A	A	A	A	A	A
ch4_253	G/A	4	58660929	+	NA	NA	NA	NA	NA	NA	G	G	G	G	G	R	G	G	G	G	G	G	G	G	G	G	G	G	G	G	G	G	G	G	G	G	G	G	G	G	G	G	G	G	G	G	G	G	G
ch4_254	A/T	4	58724684	+	NA	NA	NA	NA	NA	NA	A	A	A	A	A	W	A	A	A	A	A	A	A	A	A	A	A	A	A	A	A	A	A	A	A	A	A	A	A	A	A	A	A	A	A	A	A	A	A
ch4_255	A/T	4	58745440	+	NA	NA	NA	NA	NA	NA	A	A	A	A	A	W	A	A	A	A	A	A	A	A	A	A	A	A	A	A	A	A	A	A	A	A	A	A	A	A	A	A	A	A	A	A	A	A	A
ch4_256	A/G	4	58745615	+	NA	NA	NA	NA	NA	NA	A	A	A	A	A	R	A	A	A	A	A	A	A	A	A	A	A	A	A	A	A	A	A	A	A	A	A	A	A	A	A	A	A	A	A	A	A	A	A
ch4_257	C/T	4	58745669	+	NA	NA	NA	NA	NA	NA	C	C	C	C	C	T	C	C	C	C	C	C	C	C	C	C	C	C	C	C	C	C	C	C	C	C	C	C	C	C	C	C	C	C	C	C	C	C	C
ch4_258	C/T	4	58757622	+	NA	NA	NA	NA	NA	NA	C	C	C	C	C	Y	C	C	C	C	C	C	C	C	C	C	C	C	C	C	C	C	C	C	C	C	C	C	C	C	C	C	C	C	C	C	C	C	C
ch4_259	A/G	4	59014118	+	NA	NA	NA	NA	NA	NA	A	A	A	A	A	A	A	A	A	A	A	A	A	A	A	A	A	A	A	A	A	A	A	A	A	A	A	A	A	A	A	A	A	A	A	A	A	A	A
ch4_260	T/C	4	59098274	+	NA	NA	NA	NA	NA	NA	T	T	T	T	T	T	T	T	T	T	T	T	T	T	T	T	T	T	T	T	T	T	T	T	T	T	T	T	T	T	T	T	T	T	T	T	T	T	T
ch4_261	A/G	4	59290033	+	NA	NA	NA	NA	NA	NA	A	A	A	A	A	A	A	A	A	A	A	A	A	A	A	A	A	A	A	A	A	A	A	A	A	A	A	A	A	A	A	A	A	A	A	A	A	A	A
ch4_262	G/A	4	59290306	+	NA	NA	NA	NA	NA	NA	G	G	G	G	G	G	G	G	G	G	G	G	G	G	G	G	G	G	G	G	G	G	G	G	G	G	G	G	G	G	G	G	G	G	G	G	G	G	G
ch4_263	C/A	4	59353645	+	NA	NA	NA	NA	NA	NA	C	C	C	C	C	C	C	C	A	C	C	C	C	C	A	C	C	C	C	C	C	C	C	C	A	C	C	C	C	C	C	C	C	C	C	C	C	C	C
ch4_264	G/A	4	59413682	+	NA	NA	NA	NA	NA	NA	G	G	G	G	G	G	G	G	G	G	A	G	G	G	G	G	G	G	G	G	G	G	G	G	G	G	G	G	G	G	G	G	G	G	G	G	G	A	A
ch4_265	A/T	4	59417508	+	NA	NA	NA	NA	NA	NA	A	A	A	A	A	A	A	A	A	A	A	A	A	A	A	A	A	A	A	A	A	A	A	A	A	A	A	A	A	A	A	A	A	A	A	A	A	A	A
ch4_266	T/C	4	59417538	+	NA	NA	NA	NA	NA	NA	T	T	T	T	T	T	T	T	T	T	T	T	T	T	T	T	T	T	T	T	T	T	T	T	T	T	T	T	T	T	T	T	T	T	T	T	T	T	T
ch4_267	A/C	4	59848505	+	NA	NA	NA	NA	NA	NA	A	A	C	C	A	C	C	A	C	C	C	A	A	A	A	A	A	C	A	C	A	A	A	A	A	A	C	C	A	C	M	A	A	A	A	A	C	C	C
ch4_268	T/C	4	60115814	+	NA	NA	NA	NA	NA	NA	C	T	T	T	T	T	T	T	T	T	T	T	T	T	T	T	T	T	T	T	T	T	T	T	T	T	T	T	C	T	T	T	T	T	T	T	T	T	T
ch4_269	T/C	4	60143467	+	NA	NA	NA	NA	NA	NA	C	C	C	T	C	C	C	T	C	T	T	C	T	T	T	T	T	C	T	T	T	C	C	T	T	C	C	T	C	T	Y	T	C	T	T	T	T	T	T
ch4_270	A/G	4	60375042	+	NA	NA	NA	NA	NA	NA	A	A	A	A	A	R	A	A	A	A	A	A	A	A	A	A	A	A	A	A	A	A	A	A	A	A	A	A	A	G	A	A	A	A	A	A	A	A	A
ch4_271	A/G	4	60383263	+	NA	NA	NA	NA	NA	NA	A	A	A	A	A	R	A	A	A	A	A	A	A	A	A	A	A	A	A	A	A	A	A	A	A	A	A	A	A	G	A	A	A	A	A	A	A	A	A
ch4_272	C/T	4	60383743	+	NA	NA	NA	NA	NA	NA	C	C	C	C	C	Y	C	C	C	C	C	C	C	C	C	C	C	C	C	C	C	C	C	C	C	C	C	C	C	T	C	C	C	C	C	C	C	C	C
ch4_273	T/G	4	60396295	+	NA	NA	NA	NA	NA	NA	T	T	T	T	T	K	T	T	T	T	T	T	T	T	T	T	T	T	T	T	T	T	T	T	T	T	T	T	T	G	T	T	T	T	T	T	T	T	T
ch4_274	G/A	4	60396901	+	NA	NA	NA	NA	NA	NA	G	G	G	G	G	G	G	G	G	G	G	G	G	G	G	G	G	G	G	G	G	G	G	G	G	G	G	G	G	G	G	G	G	G	G	G	G	G	G
ch4_275	A/G	4	60707858	+	NA	NA	NA	NA	NA	NA	A	A	A	A	A	R	A	A	A	A	A	A	A	A	A	A	A	A	A	A	A	A	A	A	A	A	A	A	A	G	A	A	A	A	A	A	A	A	A
ch4_276	A/T	4	60710167	+	NA	NA	NA	NA	NA	NA	A	A	A	A	A	A	A	A	A	A	A	A	A	A	A	A	A	A	A	A	A	A	A	A	A	A	A	A	A	T	A	A	A	A	A	A	A	A	A
ch4_277	G/A	4	60724636	+	NA	NA	NA	NA	NA	NA	G	G	G	G	G	G	G	G	G	G	G	G	G	G	G	G	G	G	G	G	G	G	G	G	G	G	G	G	G	A	G	G	G	G	G	G	G	G	G
ch4_278	A/C	4	60724996	+	NA	NA	NA	NA	NA	NA	A	A	A	A	A	M	A	A	A	A	A	A	A	A	A	A	A	A	A	A	A	A	A	A	A	A	A	A	A	C	A	A	A	A	A	A	A	A	A
ch4_279	G/A	4	60755740	+	NA	NA	NA	NA	NA	NA	G	G	G	G	G	R	G	G	G	G	G	G	G	G	G	G	G	G	G	G	G	G	G	G	G	G	G	G	G	A	G	G	G	G	G	G	G	G	G
ch4_280	G/C	4	60812387	+	NA	NA	NA	NA	NA	NA	G	G	G	G	G	S	G	G	G	G	G	G	G	G	G	G	G	G	G	G	G	G	G	G	G	G	G	G	G	C	G	G	G	G	G	G	G	G	G
ch4_281	G/A	4	60820074	+	NA	NA	NA	NA	NA	NA	G	G	G	G	G	A	G	G	G	G	G	G	G	G	G	G	G	G	G	G	G	G	G	G	G	G	G	G	G	A	G	G	G	G	G	G	G	G	G
ch4_282	C/T	4	60878189	+	NA	NA	NA	NA	NA	NA	C	C	C	C	C	Y	C	C	C	C	C	C	C	C	C	C	C	C	C	C	C	C	C	C	C	C	C	C	C	T	C	C	C	C	C	C	C	C	C
ch4_283	T/A	4	60879510	+	NA	NA	NA	NA	NA	NA	T	T	T	T	T	W	T	T	T	T	T	T	T	T	T	T	T	T	T	T	T	T	T	T	T	T	T	T	T	A	T	T	T	T	T	T	T	T	T
ch4_284	C/T	4	60882867	+	NA	NA	NA	NA	NA	NA	C	C	C	C	C	Y	C	C	C	C	C	C	C	C	C	C	C	C	C	C	C	C	C	C	C	C	C	C	C	T	C	C	C	C	C	C	C	C	C
ch4_285	A/G	4	60926106	+	NA	NA	NA	NA	NA	NA	A	A	A	A	A	R	A	A	A	A	A	A	A	A	A	A	A	A	A	A	A	A	A	A	A	A	A	A	A	G	A	A	A	A	A	A	A	A	A
ch4_286	C/T	4	61012763	+	NA	NA	NA	NA	NA	NA	C	C	C	C	C	Y	C	C	C	C	C	C	C	C	C	C	C	C	C	C	C	C	C	C	C	C	C	C	C	T	C	C	C	C	C	C	C	C	C
ch4_287	A/C	4	61083098	+	NA	NA	NA	NA	NA	NA	A	A	A	A	A	C	A	A	A	A	A	A	A	A	A	A	A	A	A	A	A	A	A	A	A	A	A	A	A	C	A	A	A	A	A	A	A	A	A
ch4_288	T/C	4	61083842	+	NA	NA	NA	NA	NA	NA	T	T	T	T	T	C	T	T	T	T	T	T	T	T	T	T	T	T	T	T	T	T	T	T	T	T	T	T	T	C	T	T	T	T	T	T	T	T	T
ch4_289	A/T	4	61086520	+	NA	NA	NA	NA	NA	NA	A	A	A	A	A	T	A	A	A	A	A	A	A	A	A	A	A	A	A	A	A	A	A	A	A	A	A	A	A	T	A	A	A	A	A	A	A	A	A
ch4_290	G/A	4	61105844	+	NA	NA	NA	NA	NA	NA	G	G	G	G	G	R	G	G	G	G	G	G	G	G	G	G	G	G	G	G	G	G	G	G	G	G	G	G	G	A	G	G	G	G	G	G	G	G	G
ch4_291	G/A	4	61134514	+	NA	NA	NA	NA	NA	NA	A	A	G	G	A	A	A	A	A	G	G	G	G	A	A	G	G	A	G	A	G	G	A	A	A	A	A	G	A	A	A	A	A	A	A	A	G	G	G
ch4_292	C/T	4	61208325	+	NA	NA	NA	NA	NA	NA	C	C	C	C	C	C	C	C	C	C	C	C	C	C	C	C	C	C	C	C	C	C	C	C	C	C	C	C	C	T	C	C	C	C	C	C	C	C	C
ch4_293	C/T	4	61334916	+	NA	NA	NA	NA	NA	NA	C	C	C	C	C	C	C	C	C	C	C	C	C	C	C	C	C	C	C	C	C	C	C	C	C	C	C	C	C	T	C	C	C	C	C	C	C	C	C
ch4_294	A/T	4	61492538	+	NA	NA	NA	NA	NA	NA	A	A	A	A	A	A	A	A	A	A	A	A	A	A	A	A	A	A	A	A	A	A	A	A	A	A	A	A	A	T	A	A	A	A	A	A	A	A	A
ch4_295	C/A	4	61512780	+	NA	NA	NA	NA	NA	NA	C	C	C	C	C	C	C	C	C	C	C	C	C	C	C	C	C	C	C	C	C	C	C	C	C	C	C	C	C	A	C	C	C	C	C	C	C	C	C
ch4_296	A/G	4	61512853	+	NA	NA	NA	NA	NA	NA	A	A	A	A	A	A	A	A	A	A	A	A	A	A	A	A	A	A	A	A	A	A	A	A	A	A	A	A	A	G	A	A	A	A	A	A	A	A	A
ch4_297	A/G	4	61515855	+	NA	NA	NA	NA	NA	NA	A	A	A	A	A	A	A	A	A	A	A	A	A	A	A	A	A	A	A	A	A	A	A	A	A	A	A	A	A	G	A	A	A	A	A	A	A	A	A
ch4_298	T/C	4	61536607	+	NA	NA	NA	NA	NA	NA	T	T	T	T	T	T	T	T	T	T	T	T	T	T	C	T	T	T	T	T	T	T	T	T	C	T	T	T	T	C	T	T	T	T	T	T	T	T	T
ch4_299	G/A	4	61626240	+	NA	NA	NA	NA	NA	NA	G	G	G	G	G	G	G	G	G	G	G	G	G	G	G	G	G	G	G	G	G	G	G	G	G	G	G	G	G	A	G	G	G	G	G	G	G	G	G
ch4_300	T/A	4	61682996	+	NA	NA	NA	NA	NA	NA	T	T	T	T	T	T	T	T	T	T	T	T	T	T	T	T	T	T	T	T	T	T	T	T	T	T	T	T	T	A	T	T	T	T	T	T	T	T	T
ch4_301	G/A	4	61711031	+	NA	NA	NA	NA	NA	NA	G	G	G	G	G	G	G	G	G	G	G	G	G	G	G	G	G	G	G	G	G	G	G	G	G	G	G	G	G	A	G	G	G	G	G	G	G	G	G
ch4_302	G/A	4	61839550	+	NA	NA	NA	NA	NA	NA	G	G	G	G	G	G	G	G	G	G	G	G	G	G	G	G	G	G	G	G	G	G	G	G	G	G	G	G	G	A	G	G	G	G	G	G	G	G	G
ch4_303	G/T	4	61844154	+	NA	NA	NA	NA	NA	NA	G	G	G	G	G	G	G	G	T	G	G	G	G	G	T	G	G	G	G	G	G	G	G	G	T	G	G	G	G	G	K	G	G	T	T	T	G	G	G
ch4_304	C/T	4	61853352	+	NA	NA	NA	NA	NA	NA	C	C	C	C	C	C	C	C	C	C	C	C	C	C	C	C	C	C	C	C	C	C	C	C	C	C	C	C	C	T	C	C	C	C	C	C	C	C	C
ch4_305	C/T	4	61952919	+	NA	NA	NA	NA	NA	NA	C	C	C	C	C	C	C	C	C	C	C	C	C	C	C	C	C	C	C	C	C	C	C	C	C	C	C	C	C	T	C	C	C	C	C	C	C	C	C
ch4_306	C/T	4	62069377	+	NA	NA	NA	NA	NA	NA	C	C	C	C	C	C	C	C	T	C	C	C	C	C	C	C	C	C	C	C	C	C	C	C	C	C	C	C	C	T	Y	C	C	T	T	T	C	C	C
ch4_307	G/A	4	62073509	+	NA	NA	NA	NA	NA	NA	G	G	G	G	G	G	G	G	G	G	G	G	G	G	G	G	G	G	G	G	G	G	G	G	G	G	G	G	G	A	G	G	G	G	G	G	G	G	G
ch4_308	G/A	4	62074377	+	NA	NA	NA	NA	NA	NA	G	G	G	G	G	G	G	G	G	G	G	G	G	G	G	G	G	G	G	G	G	G	G	G	G	G	G	G	G	A	G	G	G	G	G	G	G	G	G
ch4_309	C/T	4	62075157	+	NA	NA	NA	NA	NA	NA	C	C	C	C	C	C	C	C	C	C	C	C	C	C	C	C	C	C	C	C	C	C	C	C	C	C	C	C	C	T	C	C	C	C	C	C	C	C	C
ch4_310	T/A	4	62075488	+	NA	NA	NA	NA	NA	NA	T	T	T	T	T	T	T	T	T	T	T	T	T	T	T	T	T	T	T	T	T	T	T	T	T	T	T	T	T	A	T	T	T	T	T	T	T	T	T
ch4_311	T/A	4	62075843	+	NA	NA	NA	NA	NA	NA	T	T	T	T	T	T	T	T	T	T	T	T	T	T	T	T	T	T	T	T	T	T	T	T	T	T	T	T	T	A	T	T	T	T	T	T	T	T	T
ch4_312	G/C	4	62077964	+	NA	NA	NA	NA	NA	NA	G	G	G	G	G	G	G	G	G	G	G	G	G	G	G	G	G	G	G	G	G	G	G	G	G	G	G	G	G	C	G	G	G	G	G	G	G	G	G
ch4_313	G/C	4	62091588	+	NA	NA	NA	NA	NA	NA	G	G	G	G	G	G	G	G	C	G	G	G	G	G	G	G	G	G	G	G	G	G	G	G	G	G	G	G	G	C	G	G	G	C	C	C	G	G	G
ch4_314	C/T	4	62107982	+	NA	NA	NA	NA	NA	NA	C	C	C	C	C	C	C	C	T	C	C	C	C	C	C	C	C	C	C	C	C	C	C	C	C	C	C	C	C	T	Y	C	C	T	T	T	C	C	C
ch4_315	G/T	4	62109081	+	NA	NA	NA	NA	NA	NA	G	G	G	G	G	G	G	G	T	G	G	G	G	G	G	G	G	G	G	G	G	G	G	G	G	G	G	G	G	T	T	G	G	T	T	T	G	G	G
ch4_316	C/T	4	62110376	+	NA	NA	NA	NA	NA	NA	C	C	C	C	C	C	C	C	T	C	C	C	C	C	T	C	C	C	C	C	C	C	C	C	T	C	C	C	C	T	T	C	C	T	T	T	C	C	C
ch4_317	T/C	4	62129471	+	NA	NA	NA	NA	NA	NA	T	T	T	T	T	T	T	T	T	T	T	T	T	T	T	T	T	T	T	T	T	T	T	T	T	T	T	T	T	C	T	T	T	T	T	T	T	T	T
ch4_318	T/C	4	62137365	+	NA	NA	NA	NA	NA	NA	T	T	T	T	T	T	T	T	T	T	T	T	T	T	T	T	T	T	T	T	T	T	T	T	T	T	T	T	T	T	T	T	T	T	T	T	T	T	T
ch4_319	G/T	4	62149069	+	NA	NA	NA	NA	NA	NA	G	G	G	G	G	G	G	G	G	G	G	G	G	G	T	G	G	G	G	G	G	G	G	G	T	G	G	G	G	G	G	G	G	G	G	G	G	G	G
ch4_320	C/G	4	62177906	+	NA	NA	NA	NA	NA	NA	C	C	C	C	C	C	C	C	C	C	C	C	C	C	G	C	C	C	C	C	C	C	C	C	G	C	C	C	C	C	C	C	C	C	C	C	C	C	C
ch4_321	T/C	4	62179240	+	NA	NA	NA	NA	NA	NA	T	T	T	T	T	T	T	T	T	T	T	T	T	T	C	T	T	T	T	T	T	T	T	T	C	T	T	T	T	T	T	T	T	T	T	T	T	T	T
ch4_322	C/T	4	62270652	+	NA	NA	NA	NA	NA	NA	C	C	C	C	C	C	C	C	C	C	C	C	C	C	C	C	C	C	C	C	C	C	C	C	C	C	C	C	C	C	C	C	C	C	C	C	C	C	C
ch4_323	T/A	4	62270803	+	NA	NA	NA	NA	NA	NA	T	T	T	T	T	T	T	T	T	T	T	T	T	T	T	T	T	T	T	T	T	T	T	T	T	T	T	T	T	T	T	T	T	T	T	T	T	T	T
ch4_324	C/T	4	62270846	+	NA	NA	NA	NA	NA	NA	C	C	C	C	C	C	C	C	C	C	C	C	C	C	C	C	C	C	C	C	C	C	C	C	C	C	C	C	C	C	C	C	C	C	C	C	C	C	C
ch4_325	A/G	4	62270855	+	NA	NA	NA	NA	NA	NA	A	A	A	A	A	A	A	A	A	A	A	A	A	A	A	A	A	A	A	A	A	A	A	A	A	A	A	A	A	A	A	A	A	A	A	A	A	A	A
ch4_326	G/C	4	62295546	+	NA	NA	NA	NA	NA	NA	G	G	G	G	G	G	G	G	G	G	G	G	G	G	G	G	G	G	G	G	G	G	G	G	G	G	G	G	G	G	G	G	G	G	G	G	G	G	G
ch4_327	G/A	4	62426686	+	NA	NA	NA	NA	NA	NA	G	G	G	G	G	G	G	G	A	G	G	G	G	G	G	G	G	G	G	G	G	G	G	G	G	G	G	G	G	G	G	G	G	A	A	A	G	G	G
ch4_328	C/T	4	62426723	+	NA	NA	NA	NA	NA	NA	C	C	C	C	C	C	C	C	T	C	C	C	C	C	C	C	C	C	C	C	C	C	C	C	C	C	C	C	C	C	C	C	C	T	T	T	C	C	C
ch4_329	A/G	4	62427031	+	NA	NA	NA	NA	NA	NA	A	A	A	A	A	A	A	A	G	A	A	A	A	A	A	A	A	A	A	A	A	A	A	A	A	A	A	A	A	A	R	A	A	G	G	G	A	A	A
ch4_330	A/G	4	62438698	+	NA	NA	NA	NA	NA	NA	A	A	A	A	A	A	A	A	G	A	G	A	A	A	A	A	A	A	A	A	A	A	A	A	A	A	A	A	A	A	R	A	A	G	G	G	A	G	G
ch4_331	C/G	4	62459454	+	NA	NA	NA	NA	NA	NA	C	C	C	C	C	C	C	C	C	C	G	C	C	C	C	C	C	C	C	C	C	C	C	C	C	C	C	C	C	C	S	C	C	G	G	G	C	G	G
ch4_332	T/C	4	62514577	+	NA	NA	NA	NA	NA	NA	T	T	T	T	T	T	T	T	T	T	C	T	T	T	T	T	T	T	T	T	T	T	T	T	T	T	T	T	T	T	T	T	T	T	T	T	T	C	C
ch4_333	C/T	4	62778299	+	NA	NA	NA	NA	NA	NA	C	C	C	C	C	C	C	C	C	C	C	C	C	C	C	C	C	C	C	C	C	C	C	C	C	C	C	C	C	C	C	C	C	C	C	C	C	C	C
ch4_334	A/G	4	62785603	+	NA	NA	NA	NA	NA	NA	A	A	A	A	A	A	A	A	A	A	A	A	A	A	A	A	A	A	A	A	A	A	A	A	A	A	A	A	A	A	A	A	A	A	A	A	A	A	A
ch4_335	T/A	4	62806974	+	NA	NA	NA	NA	NA	NA	T	T	T	T	T	T	T	T	T	T	T	T	T	T	T	T	T	T	T	T	T	T	T	T	T	T	T	T	T	T	T	T	T	T	T	T	T	T	T
ch4_336	A/T	4	62808040	+	NA	NA	NA	NA	NA	NA	A	A	A	A	A	A	A	A	A	A	A	A	A	A	A	A	A	A	A	A	A	A	A	A	A	A	A	A	A	A	A	A	A	A	A	A	A	A	A
ch4_337	C/G	4	62941564	+	NA	NA	NA	NA	NA	NA	C	C	C	C	C	C	C	C	C	C	C	C	C	C	C	C	C	C	C	C	C	C	C	C	C	C	C	C	C	G	C	C	C	C	C	C	C	C	C
ch4_338	C/T	4	62945408	+	NA	NA	NA	NA	NA	NA	C	C	C	C	C	C	C	C	C	C	C	C	C	C	C	C	C	C	C	C	C	C	C	C	C	C	C	C	C	T	C	C	C	C	C	C	C	C	C
ch4_339	A/G	4	62954169	+	NA	NA	NA	NA	NA	NA	A	A	A	A	A	A	A	A	A	A	A	A	A	A	G	A	A	A	A	A	A	A	A	A	G	A	A	A	A	G	A	A	A	A	A	A	A	A	A
ch4_340	A/G	4	62954421	+	NA	NA	NA	NA	NA	NA	A	A	A	A	A	A	A	A	A	A	A	A	A	A	G	A	A	A	A	A	A	A	A	A	G	A	A	A	A	G	A	A	A	A	A	A	A	A	A
ch4_341	C/T	4	62996357	+	NA	NA	NA	NA	NA	NA	C	C	C	C	C	C	C	C	C	C	C	C	C	C	T	C	C	C	C	C	C	C	C	C	T	C	C	C	C	T	C	C	C	C	C	C	C	C	C
ch4_342	G/A	4	63008567	+	NA	NA	NA	NA	NA	NA	G	G	G	G	G	G	G	G	G	G	G	G	G	G	G	G	G	G	G	G	G	G	G	G	G	G	G	G	G	A	G	G	G	G	G	G	G	G	G
ch4_343	T/A	4	63077469	+	NA	NA	NA	NA	NA	NA	T	T	T	T	T	T	T	T	T	T	T	T	T	T	T	T	T	T	T	T	T	T	T	T	T	T	T	T	T	A	T	T	T	T	T	T	T	T	T
ch4_344	A/T	4	63110846	+	NA	NA	NA	NA	NA	NA	A	A	A	A	A	A	A	A	A	A	A	A	A	A	A	A	A	A	A	A	A	A	A	A	A	A	A	A	A	T	A	A	A	A	A	A	A	A	A
ch4_345	T/C	4	63111489	+	NA	NA	NA	NA	NA	NA	T	T	T	T	T	T	T	T	T	T	T	T	T	T	C	T	T	T	T	T	T	T	T	T	C	T	T	T	T	C	T	T	T	T	T	T	T	T	T
ch4_346	C/T	4	63124213	+	NA	NA	NA	NA	NA	NA	T	T	T	T	T	Y	C	T	T	T	C	T	C	T	C	C	C	T	C	T	C	C	C	T	C	T	T	T	T	C	C	T	C	T	C	C	T	C	C
ch4_347	C/T	4	63257705	+	NA	NA	NA	NA	NA	NA	C	C	C	C	C	C	C	C	C	C	C	C	C	C	T	C	C	C	C	C	C	C	C	C	T	C	C	C	C	C	C	C	C	C	C	C	C	C	C
ch4_348	A/G	4	63258189	+	NA	NA	NA	NA	NA	NA	A	A	A	A	A	A	A	A	A	A	A	A	A	A	A	A	A	A	A	A	A	A	A	A	A	A	A	A	A	G	A	A	A	A	A	A	A	A	A
ch4_349	C/T	4	63271210	+	NA	NA	NA	NA	NA	NA	C	C	C	C	C	C	C	C	C	C	C	C	C	C	C	C	C	C	C	C	C	C	C	C	C	C	C	C	C	C	C	C	C	C	C	C	C	C	C
ch4_350	T/G	4	63275015	+	NA	NA	NA	NA	NA	NA	T	T	T	T	T	T	T	T	T	T	T	T	T	T	T	T	T	T	T	T	T	T	T	T	T	T	T	T	T	G	T	T	T	T	T	T	T	T	T
ch4_351	T/C	4	63319465	+	NA	NA	NA	NA	NA	NA	T	T	T	T	T	T	T	T	T	T	T	T	T	T	T	T	T	T	T	T	T	T	T	T	T	T	T	T	T	C	T	T	T	T	T	T	T	C	C
ch4_352	C/T	4	63337939	+	NA	NA	NA	NA	NA	NA	C	C	C	C	C	C	C	C	C	C	C	C	T	C	C	C	C	C	C	C	C	C	C	C	C	C	C	C	C	C	Y	C	C	C	Y	T	C	C	C
ch4_353	A/T	4	63357677	+	NA	NA	NA	NA	NA	NA	A	A	A	A	A	A	A	A	A	A	A	A	A	A	T	A	A	A	A	A	A	A	A	A	T	A	A	A	A	T	A	A	A	A	A	A	A	T	T
ch4_354	A/G	4	63358875	+	NA	NA	NA	NA	NA	NA	A	A	A	A	A	A	A	A	A	A	A	A	A	A	G	A	A	A	A	A	A	A	A	A	G	A	A	A	A	G	A	A	A	A	A	A	A	A	A
ch4_355	A/G	4	63359710	+	NA	NA	NA	NA	NA	NA	A	A	A	A	A	A	A	A	A	A	A	A	A	A	G	A	A	A	A	A	A	A	A	A	G	A	A	A	A	A	A	A	A	A	A	A	A	A	A
ch4_356	A/G	4	63359892	+	NA	NA	NA	NA	NA	NA	A	A	A	A	A	A	A	A	A	A	A	A	A	A	G	A	A	A	A	A	A	A	A	A	G	A	A	A	A	G	A	A	A	A	A	A	A	A	A
ch4_357	A/G	4	63377937	+	NA	NA	NA	NA	NA	NA	A	A	A	A	A	A	A	A	A	A	A	A	A	A	A	A	A	A	A	A	A	A	A	A	A	A	A	A	A	G	A	A	A	A	A	A	A	G	G
ch4_358	G/A	4	63447871	+	NA	NA	NA	NA	NA	NA	G	G	G	G	G	G	G	G	G	G	G	G	G	G	G	G	G	G	G	G	G	G	G	G	G	G	G	G	G	G	G	G	G	G	G	G	G	G	G
ch4_359	A/G	4	63448390	+	NA	NA	NA	NA	NA	NA	A	A	A	A	A	A	A	A	A	A	A	A	A	A	A	A	A	A	A	A	A	A	A	A	A	A	A	A	A	G	A	A	A	A	A	A	A	G	G
ch4_360	A/C	4	63523104	+	NA	NA	NA	NA	NA	NA	A	A	A	A	A	A	A	A	A	A	A	A	A	A	A	A	A	A	A	A	A	A	A	A	A	A	A	A	A	C	A	A	A	A	A	A	A	C	C
ch4_361	A/G	4	63523196	+	NA	NA	NA	NA	NA	NA	A	A	A	A	A	A	A	A	A	A	A	A	A	A	A	A	A	A	A	A	A	A	A	A	A	A	A	A	A	G	A	A	A	A	A	A	A	G	G
ch4_362	T/C	4	63532619	+	NA	NA	NA	NA	NA	NA	T	T	T	T	T	T	T	T	T	T	T	T	T	T	T	T	T	T	T	T	T	T	T	T	T	T	T	T	T	C	T	T	T	T	T	T	T	C	C
ch4_363	A/T	4	63538058	+	NA	NA	NA	NA	NA	NA	A	A	A	A	A	A	A	A	A	A	A	A	A	A	A	A	A	A	A	A	A	A	A	A	A	A	A	A	A	T	A	A	A	A	A	A	A	T	T
ch4_364	G/A	4	63538760	+	NA	NA	NA	NA	NA	NA	G	G	G	G	G	G	G	G	G	G	G	G	G	G	G	G	G	G	G	G	G	G	G	G	G	G	G	G	G	A	G	G	G	G	G	G	G	A	R
ch4_365	C/T	4	63558316	+	NA	NA	NA	NA	NA	NA	C	C	C	C	C	C	C	C	C	C	C	C	C	C	T	C	C	C	C	C	C	C	C	C	T	C	C	C	C	C	C	C	C	C	C	C	C	T	T
ch4_366	G/T	4	63574202	+	NA	NA	NA	NA	NA	NA	G	G	G	G	G	G	G	G	G	G	T	G	G	G	T	G	G	G	G	G	G	G	G	G	T	G	G	G	G	T	G	G	G	G	G	G	G	T	T
ch4_367	T/G	4	63574741	+	NA	NA	NA	NA	NA	NA	T	T	T	T	T	T	T	T	T	T	T	T	T	T	T	T	T	T	T	T	T	T	T	T	T	T	T	T	T	T	T	T	T	T	T	T	T	T	T
ch4_368	A/T	4	63575299	+	NA	NA	NA	NA	NA	NA	A	A	A	A	A	A	A	A	A	A	A	A	A	A	T	A	A	A	A	A	A	A	A	A	T	A	A	A	A	A	A	A	A	A	A	A	A	A	A
ch4_369	G/A	4	63576354	+	NA	NA	NA	NA	NA	NA	G	G	G	G	G	G	G	G	G	G	G	G	G	G	G	G	G	G	G	G	G	G	G	G	G	G	G	G	G	A	G	G	G	G	G	G	G	A	A
ch4_370	G/T	4	63576937	+	NA	NA	NA	NA	NA	NA	G	G	G	G	G	G	G	G	G	G	G	G	G	G	G	G	G	G	G	G	G	G	G	G	G	G	G	G	G	G	G	G	G	G	G	G	G	T	T
ch4_371	A/G	4	63577091	+	NA	NA	NA	NA	NA	NA	A	A	A	A	A	A	A	A	A	A	A	A	A	A	A	A	A	A	A	A	A	A	A	A	A	A	A	A	A	A	A	A	A	A	A	A	A	G	G
ch4_372	A/G	4	63577509	+	NA	NA	NA	NA	NA	NA	A	A	A	A	A	A	A	A	A	A	A	A	A	A	G	A	A	A	A	A	A	A	A	A	G	A	A	A	A	G	A	A	A	A	A	A	A	G	G
ch4_373	T/C	4	63618531	+	NA	NA	NA	NA	NA	NA	T	T	T	T	T	T	T	T	T	T	T	T	T	T	T	T	T	T	T	T	T	T	T	T	T	T	T	T	T	C	T	T	T	T	T	T	T	C	C
ch4_374	G/A	4	63662416	+	NA	NA	NA	NA	NA	NA	G	G	G	G	G	G	G	G	G	G	G	G	G	G	G	G	G	G	G	G	G	G	G	G	G	G	G	G	G	A	G	G	G	G	G	G	G	A	A
ch4_375	A/G	4	63662700	+	NA	NA	NA	NA	NA	NA	A	A	A	A	A	A	A	A	A	A	A	A	A	A	A	A	A	A	A	A	A	A	A	A	A	A	A	A	A	G	A	A	A	A	A	A	A	G	G
ch4_376	T/C	4	63664395	+	NA	NA	NA	NA	NA	NA	T	T	T	T	T	T	T	T	T	T	T	T	T	T	T	T	T	T	T	T	T	T	T	T	T	T	T	T	T	C	T	T	T	T	T	T	T	C	C
ch4_377	A/T	4	63677221	+	NA	NA	NA	NA	NA	NA	A	A	A	A	A	T	T	A	A	A	T	A	A	A	A	T	T	A	T	A	A	T	A	A	A	A	A	A	A	T	A	A	A	A	W	A	A	T	T
ch4_378	A/T	4	63757028	+	NA	NA	NA	NA	NA	NA	A	A	A	A	A	A	A	A	A	A	A	A	A	A	A	A	A	A	A	A	A	A	A	A	A	A	A	A	A	T	A	A	A	A	A	A	A	T	T
ch4_379	A/G	4	63757977	+	NA	NA	NA	NA	NA	NA	A	A	A	A	A	A	A	A	A	A	A	A	A	A	A	A	A	A	A	A	A	A	A	A	A	A	A	A	A	G	A	A	A	A	A	A	A	G	G
ch4_380	T/G	4	63799201	+	NA	NA	NA	NA	NA	NA	T	T	T	T	T	K	T	T	T	T	G	T	T	T	T	G	G	T	G	T	T	G	T	T	T	T	T	T	T	T	K	T	T	T	T	T	T	T	T
ch4_381	C/T	4	63822271	+	NA	NA	NA	NA	NA	NA	C	C	C	C	C	C	C	C	C	C	C	C	C	C	C	C	C	C	C	C	C	C	C	C	C	C	C	C	C	T	C	C	C	C	C	C	C	T	T
ch4_382	G/T	4	63822540	+	NA	NA	NA	NA	NA	NA	G	G	G	G	G	G	G	G	G	G	G	G	G	G	G	G	G	G	G	G	G	G	G	G	G	G	G	G	G	T	G	G	G	G	G	G	G	T	T
ch4_383	A/G	4	63866254	+	NA	NA	NA	NA	NA	NA	A	A	A	A	A	A	A	A	A	A	A	A	A	A	A	A	A	A	A	A	A	A	A	A	A	A	A	A	A	G	A	A	A	A	A	A	A	G	G
ch4_384	G/A	4	63894135	+	NA	NA	NA	NA	NA	NA	G	A	G	G	A	R	A	A	G	G	G	G	A	G	G	G	G	G	G	G	A	G	G	G	G	A	G	G	G	G	G	G	G	G	G	G	G	G	G
ch4_385	C/T	4	63914066	+	NA	NA	NA	NA	NA	NA	C	C	C	C	C	C	C	C	C	C	C	C	C	C	C	C	C	C	C	C	C	C	C	C	C	C	C	C	C	T	C	C	C	C	C	C	C	T	T
ch4_386	C/A	4	63921125	+	NA	NA	NA	NA	NA	NA	C	C	C	C	C	C	C	C	C	C	C	C	C	C	C	C	C	C	C	C	C	C	C	C	C	C	C	C	C	C	C	C	C	C	C	C	C	A	A
ch4_387	T/A	4	63921203	+	NA	NA	NA	NA	NA	NA	T	T	T	T	T	T	T	T	T	T	T	T	T	T	T	T	T	T	T	T	T	T	T	T	T	T	T	T	T	A	T	T	T	T	T	T	T	A	A
ch4_388	T/G	4	63927294	+	NA	NA	NA	NA	NA	NA	T	T	T	T	T	T	T	T	T	T	T	T	T	T	T	T	T	T	T	T	T	T	T	T	T	T	T	T	T	G	T	T	T	T	T	T	T	G	G
ch4_389	G/A	4	63943525	+	NA	NA	NA	NA	NA	NA	G	G	G	G	G	G	G	G	G	G	G	G	G	G	G	G	G	G	G	G	G	G	G	G	G	G	G	G	G	G	G	G	G	G	G	G	G	A	A
ch5_1	A/G	5	345868	+	NA	NA	NA	NA	NA	NA	A	A	A	A	A	A	A	A	G	A	A	A	G	A	A	A	A	A	A	A	A	A	A	A	A	A	A	A	A	A	A	A	A	A	A	A	A	A	A
ch5_2	A/C	5	615141	+	NA	NA	NA	NA	NA	NA	A	A	A	A	A	A	C	A	C	A	A	A	C	A	A	A	A	A	A	A	A	A	C	C	A	A	A	A	C	A	A	A	A	A	A	A	A	A	A
ch5_3	T/C	5	1658675	+	NA	NA	NA	NA	NA	NA	T	T	T	T	T	T	T	T	T	T	T	T	T	T	T	T	T	T	T	T	T	T	T	T	T	T	T	T	T	T	Y	T	T	C	Y	C	T	T	T
ch5_4	C/T	5	1664103	+	NA	NA	NA	NA	NA	NA	C	C	C	C	C	C	C	C	C	C	C	C	C	C	C	C	C	C	C	C	C	C	C	C	C	C	C	C	C	C	C	C	C	T	C	T	C	C	C
ch5_5	T/A	5	1896992	+	NA	NA	NA	NA	NA	NA	A	T	T	A	T	A	T	T	A	A	A	T	A	T	T	T	T	A	A	T	A	T	T	T	T	T	T	T	T	A	W	T	A	T	W	T	T	A	A
ch5_6	A/T	5	2250707	+	NA	NA	NA	NA	NA	NA	A	A	A	A	A	T	A	A	A	A	A	A	A	A	A	A	A	A	A	A	A	A	A	A	A	A	A	A	A	A	A	A	A	A	A	A	A	A	A
ch5_7	G/A	5	2529111	+	NA	NA	NA	NA	NA	NA	G	G	G	G	G	G	G	G	G	G	G	G	G	G	G	G	G	G	G	G	G	G	G	G	G	G	G	G	G	G	G	G	G	G	G	G	G	G	G
ch5_8	A/T	5	2535179	+	NA	NA	NA	NA	NA	NA	A	A	A	A	A	A	A	A	A	A	A	A	A	A	A	A	A	A	A	A	A	A	A	A	A	A	A	A	A	A	A	A	A	A	A	A	A	A	A
ch5_9	A/G	5	2590566	+	NA	NA	NA	NA	NA	NA	A	A	A	A	A	A	A	A	A	A	A	A	A	A	G	A	A	A	A	A	A	A	A	A	G	A	A	A	A	A	A	A	A	A	A	A	A	A	A
ch5_10	C/A	5	2594284	+	NA	NA	NA	NA	NA	NA	C	C	C	C	C	C	C	C	C	C	C	C	C	C	A	C	C	C	C	C	C	C	C	C	A	C	C	C	C	C	C	C	C	C	C	C	C	C	C
ch5_11	C/T	5	2789551	+	NA	NA	NA	NA	NA	NA	C	C	C	C	C	Y	T	C	C	C	C	C	C	T	T	C	C	C	C	C	C	C	C	C	T	C	C	C	C	C	C	C	C	C	C	C	C	C	C
ch5_12	G/A	5	2798064	+	NA	NA	NA	NA	NA	NA	G	G	G	G	G	R	A	G	G	G	G	G	G	A	A	G	G	G	G	G	G	G	G	G	A	G	G	G	G	G	G	G	G	G	R	G	G	G	G
ch5_13	G/A	5	2805024	+	NA	NA	NA	NA	NA	NA	G	G	G	G	G	G	G	G	G	G	G	G	G	G	G	G	G	G	G	G	G	G	G	G	G	G	G	G	G	G	G	G	G	G	R	G	G	G	G
ch5_14	G/A	5	2852320	+	NA	NA	NA	NA	NA	NA	G	G	G	G	G	A	A	G	G	G	G	G	G	A	G	G	G	G	G	G	G	G	G	G	G	G	G	G	G	G	G	G	G	G	G	G	G	G	G
ch5_15	G/T	5	3124496	+	NA	NA	NA	NA	NA	NA	G	G	G	G	G	G	G	G	G	G	G	G	G	G	G	G	G	G	G	G	G	T	G	G	G	G	G	G	G	G	G	G	G	G	K	G	G	G	G
ch5_16	T/C	5	3294552	+	NA	NA	NA	NA	NA	NA	T	T	T	T	T	Y	T	T	C	T	T	T	T	C	C	T	T	T	T	C	T	C	T	C	C	T	T	T	C	T	Y	T	T	T	T	T	T	T	T
ch5_17	G/A	5	3329341	+	NA	NA	NA	NA	NA	NA	G	G	G	G	G	G	G	G	G	G	G	G	G	G	G	G	G	G	G	A	G	G	G	A	G	G	G	G	A	G	R	G	G	G	G	G	G	G	G
ch5_18	C/A	5	3495458	+	NA	NA	NA	NA	NA	NA	C	C	C	C	C	C	C	C	C	C	A	C	C	C	C	C	C	C	C	C	C	C	C	C	C	C	C	C	C	C	C	C	C	C	C	C	C	A	A
ch5_19	C/A	5	3502317	+	NA	NA	NA	NA	NA	NA	C	C	C	C	C	C	C	C	C	C	A	C	C	C	C	C	C	C	C	C	C	C	C	C	C	C	C	C	C	C	C	C	C	C	C	C	C	A	A
ch5_20	C/T	5	3502350	+	NA	NA	NA	NA	NA	NA	C	C	C	C	C	C	C	C	C	C	T	C	C	C	C	C	C	C	C	C	C	C	C	C	C	C	C	C	C	C	C	C	C	C	C	C	C	T	T
ch5_21	A/T	5	3502594	+	NA	NA	NA	NA	NA	NA	A	A	A	A	A	A	A	A	A	A	T	A	A	A	A	A	A	A	A	A	A	A	A	A	A	A	A	A	A	A	A	A	A	A	A	A	A	T	T
ch5_22	C/T	5	3502826	+	NA	NA	NA	NA	NA	NA	C	C	C	C	C	Y	C	C	C	C	C	C	C	C	T	C	C	C	C	C	C	C	C	C	T	C	C	C	C	C	C	C	C	C	C	C	C	C	C
ch5_23	C/T	5	3585341	+	NA	NA	NA	NA	NA	NA	C	C	C	C	C	C	C	C	C	C	T	C	C	C	C	C	C	C	C	C	C	C	C	C	C	C	C	C	C	C	C	C	C	C	C	C	C	T	T
ch5_24	C/T	5	3585679	+	NA	NA	NA	NA	NA	NA	C	C	C	C	C	C	C	C	C	C	T	C	C	C	C	C	C	C	C	C	C	C	C	C	C	C	C	C	C	C	C	C	C	C	C	C	C	T	T
ch5_25	G/T	5	3585739	+	NA	NA	NA	NA	NA	NA	G	G	G	G	G	G	G	G	G	G	T	G	G	G	G	G	G	G	G	G	G	G	G	G	G	G	G	G	G	G	G	G	G	G	G	G	G	T	T
ch5_26	T/C	5	3637390	+	NA	NA	NA	NA	NA	NA	T	T	T	T	T	T	T	T	T	T	C	T	T	T	T	T	T	T	T	T	T	T	T	T	T	T	T	T	T	T	T	T	T	T	T	T	T	C	C
ch5_27	G/A	5	3637431	+	NA	NA	NA	NA	NA	NA	G	G	G	G	G	G	G	G	G	G	A	G	G	G	G	G	G	G	G	G	G	G	G	G	G	G	G	G	G	G	G	G	G	G	G	G	G	A	A
ch5_28	C/G	5	3748666	+	NA	NA	NA	NA	NA	NA	C	C	C	C	C	C	C	C	C	C	G	C	C	C	C	C	C	C	C	C	C	C	C	C	C	C	C	C	C	C	C	C	C	C	C	C	C	G	G
ch5_29	T/G	5	3748975	+	NA	NA	NA	NA	NA	NA	T	T	T	T	T	T	T	T	T	T	G	T	T	T	T	T	T	T	T	T	T	T	T	T	T	T	T	T	T	T	T	T	T	T	T	T	T	G	G
ch5_30	C/A	5	3749112	+	NA	NA	NA	NA	NA	NA	C	C	C	C	C	C	C	C	C	C	A	C	C	C	C	C	C	C	C	C	C	C	C	C	C	C	C	C	C	C	C	C	C	C	C	C	C	A	A
ch5_31	A/C	5	3934533	+	NA	NA	NA	NA	NA	NA	A	A	A	A	A	A	A	A	A	A	C	A	A	A	A	A	A	A	A	A	A	A	A	A	A	A	A	A	A	A	A	A	A	A	A	A	A	C	C
ch5_32	C/A	5	4066230	+	NA	NA	NA	NA	NA	NA	C	C	A	A	C	M	A	C	C	A	C	A	A	C	A	C	C	C	C	A	A	A	C	A	A	C	C	A	A	A	C	C	A	C	C	C	C	C	C
ch5_33	G/A	5	4067045	+	NA	NA	NA	NA	NA	NA	G	G	G	G	G	G	G	G	G	G	A	G	G	G	G	G	G	G	G	G	G	G	G	G	G	G	G	G	G	G	G	G	G	G	G	G	G	A	A
ch5_34	C/T	5	4069911	+	NA	NA	NA	NA	NA	NA	C	C	T	T	C	Y	T	C	C	T	C	T	T	C	T	C	C	C	C	T	T	T	C	T	T	C	C	T	T	T	C	C	T	C	C	C	C	C	C
ch5_35	T/C	5	4131423	+	NA	NA	NA	NA	NA	NA	T	T	T	T	T	T	T	T	T	T	C	T	T	T	T	T	T	T	T	T	T	T	T	T	T	T	T	T	T	T	T	T	T	T	T	T	T	C	C
ch5_36	C/T	5	4132027	+	NA	NA	NA	NA	NA	NA	C	C	C	C	C	C	C	C	C	C	T	C	C	C	C	C	C	C	C	C	C	C	C	C	C	C	C	C	C	C	C	C	C	C	C	C	C	T	T
ch5_37	G/A	5	4146539	+	NA	NA	NA	NA	NA	NA	G	G	G	G	G	G	G	G	G	G	A	G	G	G	G	G	G	G	G	G	G	G	G	G	G	G	G	G	G	G	G	G	G	G	G	G	G	A	A
ch5_38	C/T	5	4149115	+	NA	NA	NA	NA	NA	NA	C	C	C	C	C	C	C	C	C	C	T	C	C	C	C	C	C	C	C	C	C	C	C	C	C	C	C	C	C	C	C	C	C	C	C	C	C	T	T
ch5_39	C/T	5	4150027	+	NA	NA	NA	NA	NA	NA	C	C	C	C	C	C	C	C	C	C	T	C	C	C	C	C	C	C	C	C	C	C	C	C	C	C	C	C	C	C	C	C	C	C	C	C	C	T	T
ch5_40	A/G	5	4152494	+	NA	NA	NA	NA	NA	NA	A	A	A	A	A	A	A	A	A	A	G	A	A	A	A	A	A	A	A	A	A	A	A	A	A	A	A	A	A	A	A	A	A	A	A	A	A	G	G
ch5_41	C/T	5	4152835	+	NA	NA	NA	NA	NA	NA	C	C	C	C	C	C	C	C	C	C	T	C	C	C	C	C	C	C	C	C	C	C	C	C	C	C	C	C	C	C	C	C	C	C	C	C	C	T	T
ch5_42	C/T	5	4159529	+	NA	NA	NA	NA	NA	NA	C	C	C	C	C	C	C	C	C	C	T	C	C	C	C	C	C	C	C	C	C	C	C	C	C	C	C	C	C	C	C	C	C	C	C	C	C	T	T
ch5_43	G/T	5	4176895	+	NA	NA	NA	NA	NA	NA	T	T	G	G	T	G	G	T	G	G	G	G	G	T	G	T	T	T	T	G	G	G	T	G	G	T	T	G	G	G	G	G	G	T	T	T	T	G	G
ch5_44	A/C	5	4179941	+	NA	NA	NA	NA	NA	NA	A	A	A	A	A	A	M	A	M	A	A	A	A	A	A	A	A	A	A	A	A	A	A	A	A	A	A	A	A	A	A	A	A	A	A	A	A	M	A
ch5_45	G/A	5	4183125	+	NA	NA	NA	NA	NA	NA	G	G	G	G	G	G	G	G	G	G	A	G	G	G	G	G	G	G	G	G	G	G	G	G	G	G	G	G	G	G	G	G	G	G	G	G	G	A	A
ch5_46	T/A	5	4285699	+	NA	NA	NA	NA	NA	NA	T	T	T	T	T	W	T	T	T	T	T	A	T	T	T	T	T	A	T	T	T	T	T	T	T	T	T	T	T	T	T	T	T	T	T	T	T	T	T
ch5_47	T/C	5	5225323	+	NA	NA	NA	NA	NA	NA	T	T	T	T	T	Y	C	T	C	T	T	T	T	T	T	T	T	T	T	T	T	T	T	T	T	T	T	T	T	T	Y	T	T	C	C	C	T	T	T
ch5_48	A/C	5	5225921	+	NA	NA	NA	NA	NA	NA	A	M	A	A	A	A	A	M	A	A	M	M	M	C	A	A	A	M	M	M	M	C	A	A	A	A	M	A	A	A	A	C	M	M	A	A	A	A	A
ch5_49	A/G	5	5799825	+	NA	NA	NA	NA	NA	NA	A	A	A	A	A	A	A	A	A	A	A	A	A	A	A	A	A	A	A	A	A	A	A	A	A	A	A	A	A	A	A	A	A	A	A	A	A	A	A
ch5_50	T/G	5	5799924	+	NA	NA	NA	NA	NA	NA	T	T	T	T	T	T	T	T	T	T	T	T	T	T	T	T	T	T	T	T	T	T	T	T	T	T	T	T	T	T	T	T	T	T	T	T	T	T	T
ch5_51	A/G	5	5799946	+	NA	NA	NA	NA	NA	NA	A	A	A	A	A	A	A	A	A	A	A	A	A	A	A	A	A	A	A	A	A	A	A	A	A	A	A	A	A	A	A	A	A	A	A	A	A	A	A
ch5_52	T/C	5	5824224	+	NA	NA	NA	NA	NA	NA	T	T	T	C	T	Y	T	T	C	T	T	T	T	T	T	T	T	T	T	T	T	T	C	T	T	T	T	T	T	T	T	C	T	T	T	T	T	T	T
ch5_53	G/A	5	5890619	+	NA	NA	NA	NA	NA	NA	G	G	G	G	G	G	G	G	G	G	G	G	G	G	A	G	G	G	G	G	G	G	G	G	A	G	G	G	G	G	R	G	G	A	A	A	G	G	G
ch5_54	A/T	5	6146157	+	NA	NA	NA	NA	NA	NA	A	A	A	A	A	W	T	A	T	A	A	A	A	A	T	A	A	A	A	A	A	A	A	A	T	A	A	A	A	A	A	A	A	A	A	A	A	A	A
ch5_55	A/G	5	6428345	+	NA	NA	NA	NA	NA	NA	A	A	A	A	A	A	A	A	A	A	A	A	A	A	A	A	A	A	A	A	A	A	A	A	A	A	A	A	A	A	R	A	A	A	A	A	A	A	A
ch5_56	C/T	5	6767427	+	NA	NA	NA	NA	NA	NA	C	C	C	C	C	Y	C	C	T	C	C	C	C	C	C	C	C	C	C	C	C	C	C	C	C	C	C	C	C	C	Y	C	C	T	T	T	C	C	C
ch5_57	A/G	5	6767510	+	NA	NA	NA	NA	NA	NA	A	A	A	A	A	R	A	A	G	A	A	A	A	A	A	A	A	A	A	A	A	A	A	A	A	A	A	A	A	A	R	A	A	G	G	G	A	A	A
ch5_58	C/A	5	6930659	+	NA	NA	NA	NA	NA	NA	C	C	C	C	C	C	C	C	C	C	C	A	C	C	C	C	C	C	C	C	A	C	C	C	C	C	C	C	C	A	C	C	C	C	C	C	C	C	C
ch5_59	G/T	5	6934527	+	NA	NA	NA	NA	NA	NA	G	G	G	G	G	G	G	G	G	G	G	G	G	G	G	G	G	G	G	G	G	G	G	G	G	G	G	G	G	G	G	G	G	G	G	G	G	G	G
ch5_60	G/A	5	7411064	+	NA	NA	NA	NA	NA	NA	G	G	G	G	G	G	G	G	G	G	A	G	G	G	G	G	G	G	G	G	G	G	G	G	G	G	G	G	G	G	G	G	G	G	G	G	G	A	A
ch5_61	T/G	5	7473929	+	NA	NA	NA	NA	NA	NA	T	T	T	T	T	T	T	T	T	T	G	T	T	T	T	T	T	T	T	T	T	T	T	T	T	T	T	T	T	T	T	T	T	T	T	T	T	G	G
ch5_62	A/G	5	7473935	+	NA	NA	NA	NA	NA	NA	A	A	A	A	A	A	A	A	A	A	G	A	A	A	A	A	A	A	A	A	A	A	A	A	A	A	A	A	A	A	A	A	A	A	A	A	A	G	G
ch5_63	T/C	5	7532931	+	NA	NA	NA	NA	NA	NA	T	T	T	T	T	T	T	T	T	T	C	T	T	T	T	T	T	T	T	T	T	T	T	T	T	T	T	T	T	T	T	T	T	T	T	T	T	C	C
ch5_64	T/C	5	7533172	+	NA	NA	NA	NA	NA	NA	T	T	T	T	T	T	T	T	T	T	C	T	T	T	T	T	T	T	T	T	T	T	T	T	T	T	T	T	T	T	T	T	T	T	T	T	T	C	C
ch5_65	C/A	5	7533621	+	NA	NA	NA	NA	NA	NA	C	C	C	C	C	C	C	C	C	C	A	C	C	C	C	C	C	C	C	C	C	C	C	C	C	C	C	C	C	C	C	C	C	C	C	C	C	A	A
ch5_66	A/G	5	7534051	+	NA	NA	NA	NA	NA	NA	A	A	A	A	A	A	A	A	A	A	G	A	A	A	A	A	A	A	A	A	A	A	A	A	A	A	A	A	A	A	A	A	A	A	A	A	A	G	G
ch5_67	C/G	5	7616247	+	NA	NA	NA	NA	NA	NA	C	C	C	C	C	C	C	C	C	C	G	C	C	C	C	C	C	C	C	C	C	C	C	C	C	C	C	C	C	C	C	C	C	C	C	C	C	G	G
ch5_68	T/G	5	7616400	+	NA	NA	NA	NA	NA	NA	T	T	T	T	T	T	T	T	T	T	G	T	T	T	T	T	T	T	T	T	T	T	T	T	T	T	T	T	T	T	T	T	T	T	T	T	T	G	G
ch5_69	A/C	5	7616527	+	NA	NA	NA	NA	NA	NA	A	A	A	A	A	A	A	A	A	A	C	A	A	A	A	A	A	A	A	A	A	A	A	A	A	A	A	A	A	A	A	A	A	A	A	A	A	C	C
ch5_70	A/G	5	7616585	+	NA	NA	NA	NA	NA	NA	A	A	A	A	A	A	A	A	A	A	G	A	A	A	A	A	A	A	A	A	A	A	A	A	A	A	A	A	A	A	A	A	A	A	A	A	A	G	G
ch5_71	T/G	5	7616644	+	NA	NA	NA	NA	NA	NA	T	T	T	T	T	T	T	T	T	T	G	T	T	T	T	T	T	T	T	T	T	T	T	T	T	T	T	T	T	T	T	T	T	T	T	T	T	G	G
ch5_72	G/T	5	7617077	+	NA	NA	NA	NA	NA	NA	G	G	G	G	G	G	G	G	G	G	T	G	G	G	G	G	G	G	G	G	G	G	G	G	G	G	G	G	G	G	G	G	G	G	G	G	G	T	T
ch5_73	C/T	5	7618999	+	NA	NA	NA	NA	NA	NA	C	C	C	C	C	C	C	C	C	C	T	C	C	C	C	C	C	C	C	C	C	C	C	C	C	C	C	C	C	C	C	C	C	C	C	C	C	T	T
ch5_74	T/C	5	7829702	+	NA	NA	NA	NA	NA	NA	T	T	T	T	T	T	T	T	T	T	C	T	T	T	T	T	T	T	T	T	T	T	T	T	T	T	T	T	T	T	T	T	T	T	T	T	T	C	C
ch5_75	G/C	5	8069889	+	NA	NA	NA	NA	NA	NA	G	G	G	G	G	G	G	G	G	G	C	G	G	G	G	G	G	G	G	G	G	G	G	G	G	G	G	G	G	G	G	G	G	G	G	G	G	C	C
ch5_76	G/A	5	8070116	+	NA	NA	NA	NA	NA	NA	G	G	G	G	G	G	G	G	G	G	A	G	G	G	G	G	G	G	G	G	G	G	G	G	G	G	G	G	G	G	G	G	G	G	G	G	G	A	A
ch5_77	C/T	5	8244923	+	NA	NA	NA	NA	NA	NA	C	C	T	C	C	Y	C	C	C	C	C	C	C	C	C	C	C	C	C	C	C	C	T	C	C	C	C	C	C	C	Y	C	C	T	T	T	C	C	C
ch5_78	A/G	5	8652798	+	NA	NA	NA	NA	NA	NA	A	A	A	A	A	A	A	A	A	A	G	A	A	A	A	A	A	A	A	A	A	A	A	A	A	A	A	A	A	A	A	A	A	A	A	A	A	G	G
ch5_79	C/T	5	8966861	+	NA	NA	NA	NA	NA	NA	C	C	C	C	C	C	C	C	C	C	C	C	C	C	C	C	C	C	C	C	C	C	C	C	C	C	C	C	C	C	C	C	C	C	C	C	C	C	C
ch5_80	G/A	5	8967011	+	NA	NA	NA	NA	NA	NA	G	G	G	G	G	G	G	G	G	G	G	G	G	G	G	G	G	G	G	G	G	G	G	G	G	G	G	G	G	G	G	G	G	G	G	G	G	G	G
ch5_81	T/G	5	10112509	+	NA	NA	NA	NA	NA	NA	T	T	T	T	T	T	T	T	T	T	G	T	T	T	T	T	T	T	T	T	T	T	T	T	T	T	T	T	T	T	T	T	T	T	T	T	T	G	G
ch5_82	G/A	5	10484709	+	NA	NA	NA	NA	NA	NA	G	G	G	G	G	G	G	G	G	G	A	G	G	G	G	G	G	G	G	G	G	G	G	G	G	G	G	G	G	G	G	G	G	G	G	G	G	A	A
ch5_83	A/C	5	10702328	+	NA	NA	NA	NA	NA	NA	A	A	A	A	A	A	A	A	A	A	C	A	A	A	A	A	A	A	A	A	A	A	A	A	A	A	A	A	A	A	A	A	A	A	A	A	A	C	C
ch5_84	T/A	5	10763162	+	NA	NA	NA	NA	NA	NA	T	T	T	T	T	T	T	T	T	T	A	T	T	T	T	T	T	T	T	T	T	T	T	T	T	T	T	T	T	T	T	T	T	T	T	T	T	A	A
ch5_85	G/A	5	10767718	+	NA	NA	NA	NA	NA	NA	A	G	G	G	G	G	G	G	G	A	G	G	G	G	G	A	A	G	A	A	A	G	A	A	G	G	G	G	G	A	G	G	G	G	G	G	G	G	G
ch5_86	C/T	5	10769903	+	NA	NA	NA	NA	NA	NA	C	C	C	C	C	C	C	C	C	C	T	C	C	C	C	C	C	C	C	C	C	C	C	C	C	C	C	C	C	C	C	C	C	C	C	C	C	T	T
ch5_87	G/A	5	10830603	+	NA	NA	NA	NA	NA	NA	G	G	G	G	G	G	G	G	G	G	A	G	G	G	G	G	G	G	G	G	G	G	G	G	G	G	G	G	G	G	G	G	G	G	G	G	G	A	A
ch5_88	T/C	5	10831089	+	NA	NA	NA	NA	NA	NA	T	T	T	T	T	T	T	T	T	T	C	T	T	T	T	T	T	T	T	T	T	T	T	T	T	T	T	T	T	T	T	T	T	T	T	T	T	C	C
ch5_89	A/G	5	11526245	+	NA	NA	NA	NA	NA	NA	A	A	A	A	A	A	A	A	A	A	G	A	A	A	A	A	A	A	A	A	A	A	A	A	A	A	A	A	A	A	A	A	A	A	A	A	A	G	G
ch5_90	G/A	5	11527220	+	NA	NA	NA	NA	NA	NA	G	G	G	G	G	G	G	G	G	G	A	G	G	G	G	G	G	G	G	G	G	G	G	G	G	G	G	G	G	G	G	G	G	G	G	G	G	A	A
ch5_91	A/T	5	11527811	+	NA	NA	NA	NA	NA	NA	A	A	A	A	A	A	A	A	A	A	T	A	A	A	A	A	A	A	A	A	A	A	A	A	A	A	A	A	A	A	A	A	A	A	A	A	A	T	T
ch5_92	A/C	5	11528128	+	NA	NA	NA	NA	NA	NA	C	A	A	A	A	M	C	A	C	C	C	A	A	A	C	C	C	A	C	C	C	A	C	C	C	A	A	A	A	C	A	A	A	A	A	A	A	C	C
ch5_93	A/G	5	11602626	+	NA	NA	NA	NA	NA	NA	A	A	A	A	A	A	A	A	A	A	G	A	A	A	A	A	A	A	A	A	A	A	A	A	A	A	A	A	A	A	A	A	A	A	A	A	A	G	G
ch5_94	T/A	5	11899171	+	NA	NA	NA	NA	NA	NA	T	T	T	T	T	T	T	T	T	T	A	T	T	T	T	T	T	T	T	T	T	T	T	T	T	T	T	T	T	T	T	T	T	T	T	T	T	A	A
ch5_95	T/G	5	12530829	+	NA	NA	NA	NA	NA	NA	T	T	T	T	T	T	T	T	T	T	G	T	T	T	T	T	T	T	T	T	T	T	T	T	T	T	T	T	T	T	T	T	T	T	T	T	T	G	G
ch5_96	A/G	5	12976706	+	NA	NA	NA	NA	NA	NA	A	A	A	A	A	A	A	A	A	A	G	A	A	A	A	A	A	A	A	A	A	A	A	A	A	A	A	A	A	A	A	A	A	A	A	A	A	G	G
ch5_97	G/C	5	12977948	+	NA	NA	NA	NA	NA	NA	G	G	G	G	G	G	G	G	G	G	C	G	G	G	G	G	G	G	G	G	G	G	G	G	G	G	G	G	G	G	G	G	G	G	G	G	G	C	C
ch5_98	T/C	5	12978387	+	NA	NA	NA	NA	NA	NA	T	T	T	T	T	T	T	T	T	T	C	T	T	T	T	T	T	T	T	T	T	T	T	T	T	T	T	T	T	T	T	T	T	T	T	T	T	C	C
ch5_99	T/C	5	13050056	+	NA	NA	NA	NA	NA	NA	T	T	T	T	T	T	T	T	T	T	C	T	T	T	T	T	T	T	T	T	T	T	T	T	T	T	T	T	T	T	T	T	T	T	T	T	T	C	C
ch5_100	G/A	5	13050437	+	NA	NA	NA	NA	NA	NA	G	G	G	G	G	R	A	G	A	G	A	G	G	G	A	G	G	G	G	G	G	G	G	G	A	G	G	G	G	G	G	G	G	G	G	G	G	A	A
ch5_101	A/G	5	13054151	+	NA	NA	NA	NA	NA	NA	A	A	A	A	A	A	A	A	A	A	G	A	A	A	A	A	A	A	A	A	A	A	A	A	A	A	A	A	A	A	A	A	A	A	A	A	A	G	G
ch5_102	G/A	5	15263343	+	NA	NA	NA	NA	NA	NA	G	G	G	G	G	G	G	G	G	G	A	G	G	G	G	G	G	G	G	G	G	G	G	G	G	G	G	G	G	G	G	G	G	G	G	G	G	A	A
ch5_103	T/A	5	16193717	+	NA	NA	NA	NA	NA	NA	T	T	T	T	T	T	T	T	T	T	A	T	T	T	T	T	T	T	T	T	T	T	T	T	T	T	T	T	T	T	T	T	T	T	T	T	T	A	A
ch5_104	C/T	5	18730747	+	NA	NA	NA	NA	NA	NA	C	C	C	C	C	C	C	C	C	C	T	C	C	C	C	C	C	C	C	C	C	C	C	C	C	C	C	C	C	C	C	C	C	C	C	C	C	T	T
ch5_105	C/A	5	20055811	+	NA	NA	NA	NA	NA	NA	C	C	C	C	C	C	C	C	C	C	A	C	C	C	C	C	C	C	C	C	C	C	C	C	C	C	C	C	C	C	C	C	C	C	C	C	C	A	A
ch5_106	A/G	5	20093030	+	NA	NA	NA	NA	NA	NA	A	A	A	A	A	A	A	A	A	A	G	A	A	A	A	A	A	A	A	A	A	A	A	A	A	A	A	A	A	A	A	A	A	A	A	A	A	G	G
ch5_107	C/T	5	20438409	+	NA	NA	NA	NA	NA	NA	C	C	C	C	C	C	C	C	C	C	T	C	C	C	C	C	C	C	C	C	C	C	C	C	C	C	C	C	C	C	C	C	C	C	C	C	C	T	T
ch5_108	C/A	5	20577156	+	NA	NA	NA	NA	NA	NA	C	C	C	C	C	C	C	C	C	C	A	C	C	C	C	C	C	C	C	C	C	C	C	C	C	C	C	C	C	C	C	C	C	C	C	C	C	A	A
ch5_109	C/T	5	20579171	+	NA	NA	NA	NA	NA	NA	C	C	C	C	C	C	C	C	C	C	T	C	C	C	C	C	C	C	C	C	C	C	C	C	C	C	C	C	C	C	C	C	C	C	C	C	C	T	T
ch5_110	G/T	5	20741542	+	NA	NA	NA	NA	NA	NA	G	G	G	G	G	G	G	G	G	G	T	G	G	G	G	G	G	G	G	G	G	G	G	G	G	G	G	G	G	G	G	G	G	G	G	G	G	T	T
ch5_111	A/T	5	22005476	+	NA	NA	NA	NA	NA	NA	A	A	A	A	A	A	A	A	A	A	T	A	A	A	A	A	A	A	A	A	A	A	A	A	A	A	A	A	A	A	A	A	A	A	A	A	A	T	T
ch5_112	C/T	5	22009218	+	NA	NA	NA	NA	NA	NA	C	C	C	C	C	C	C	C	C	C	T	C	C	C	C	C	C	C	C	C	C	C	C	C	C	C	C	C	C	C	C	C	C	C	C	C	C	T	T
ch5_113	T/A	5	22252462	+	NA	NA	NA	NA	NA	NA	T	T	T	T	T	T	T	T	T	T	A	T	T	T	T	T	T	T	T	T	T	T	T	T	T	T	T	T	T	T	T	T	T	T	T	T	T	A	A
ch5_114	A/G	5	22252711	+	NA	NA	NA	NA	NA	NA	A	A	A	A	A	A	A	A	A	A	G	A	A	A	A	A	A	A	A	A	A	A	A	A	A	A	A	A	A	A	A	A	A	A	A	A	A	G	G
ch5_115	G/T	5	22506319	+	NA	NA	NA	NA	NA	NA	G	G	G	G	G	T	T	G	T	G	G	G	G	G	G	G	G	G	G	G	G	G	G	G	G	G	G	G	G	G	G	G	G	G	G	G	G	G	G
ch5_116	G/A	5	22680910	+	NA	NA	NA	NA	NA	NA	G	G	G	G	G	G	G	G	G	G	A	G	G	G	G	G	G	G	G	G	G	G	G	G	G	G	G	G	G	G	G	G	G	G	G	G	G	A	A
ch5_117	T/C	5	22828455	+	NA	NA	NA	NA	NA	NA	T	T	T	T	T	T	T	T	T	T	C	T	T	T	T	T	T	T	T	T	T	T	T	T	T	T	T	T	T	T	T	T	T	T	T	T	T	C	C
ch5_118	G/A	5	23531489	+	NA	NA	NA	NA	NA	NA	G	G	G	G	G	G	G	G	G	G	A	G	G	G	G	G	G	G	G	G	G	G	G	G	G	G	G	G	G	G	G	G	G	G	G	G	G	A	A
ch5_119	A/G	5	23545908	+	NA	NA	NA	NA	NA	NA	A	A	A	A	A	A	A	A	A	A	G	A	A	A	A	A	A	A	A	A	A	A	A	A	A	A	A	A	A	A	A	A	A	A	A	A	A	G	G
ch5_120	A/C	5	23546024	+	NA	NA	NA	NA	NA	NA	A	A	A	A	A	M	C	A	C	A	C	A	A	A	C	A	A	A	A	A	A	A	A	A	C	A	A	A	A	A	A	A	A	A	A	A	A	C	C
ch5_121	C/A	5	23876846	+	NA	NA	NA	NA	NA	NA	C	C	C	C	C	C	C	C	C	C	A	C	C	C	C	C	C	C	C	C	C	C	C	C	C	C	C	C	C	C	C	C	C	C	C	C	C	A	A
ch5_122	A/G	5	23877155	+	NA	NA	NA	NA	NA	NA	A	A	A	A	A	A	A	A	A	A	G	A	A	A	A	A	A	A	A	A	A	A	A	A	A	A	A	A	A	A	A	A	A	A	A	A	A	G	G
ch5_123	C/T	5	23878330	+	NA	NA	NA	NA	NA	NA	C	C	C	C	C	C	C	C	C	C	T	C	C	C	C	C	C	C	C	C	C	C	C	C	C	C	C	C	C	C	C	C	C	C	C	C	C	T	T
ch5_124	A/G	5	23879392	+	NA	NA	NA	NA	NA	NA	A	A	A	A	A	A	A	A	A	A	G	A	A	A	A	A	A	A	A	A	A	A	A	A	A	A	A	A	A	A	A	A	A	A	A	A	A	G	G
ch5_125	C/G	5	25874221	+	NA	NA	NA	NA	NA	NA	C	C	C	C	C	C	C	C	C	C	G	C	C	C	C	C	C	C	C	C	C	C	C	C	C	C	C	C	C	C	C	C	C	C	C	C	C	G	G
ch5_126	C/T	5	29170849	+	NA	NA	NA	NA	NA	NA	C	C	C	C	C	C	C	C	C	C	T	C	C	C	C	C	C	C	C	C	C	C	C	C	C	C	C	C	C	C	C	C	C	C	C	C	C	T	T
ch5_127	A/G	5	29244958	+	NA	NA	NA	NA	NA	NA	A	A	A	A	A	A	A	A	A	A	G	A	A	A	A	A	A	A	A	A	A	A	A	A	A	A	A	A	A	A	A	A	A	A	A	A	A	G	G
ch5_128	C/T	5	29356269	+	NA	NA	NA	NA	NA	NA	C	Y	Y	Y	Y	Y	C	Y	C	C	Y	C	Y	Y	C	C	C	Y	Y	Y	C	Y	C	C	Y	Y	Y	C	C	C	C	Y	Y	C	Y	Y	Y	C	C
ch5_129	G/C	5	29421202	+	NA	NA	NA	NA	NA	NA	G	G	G	G	G	G	G	G	G	G	C	G	G	G	G	G	G	G	G	G	G	G	G	G	G	G	G	G	G	G	G	G	G	G	G	G	G	C	C
ch5_130	A/G	5	30168679	+	NA	NA	NA	NA	NA	NA	A	A	A	A	A	A	A	A	A	A	G	A	A	A	A	A	A	A	A	A	A	A	A	A	A	A	A	A	A	A	A	A	A	A	A	A	A	G	G
ch5_131	A/T	5	30238000	+	NA	NA	NA	NA	NA	NA	A	A	A	A	A	A	A	A	A	A	T	A	A	A	A	A	A	A	A	A	A	A	A	A	A	A	A	A	A	A	A	A	A	A	A	A	A	T	T
ch5_132	T/C	5	30239850	+	NA	NA	NA	NA	NA	NA	T	T	T	T	T	T	T	T	T	T	C	T	T	T	T	T	T	T	T	T	T	T	T	T	T	T	T	T	T	T	T	T	T	T	T	T	T	C	C
ch5_133	G/T	5	30963551	+	NA	NA	NA	NA	NA	NA	G	G	G	G	G	G	G	G	G	G	T	G	G	G	G	G	G	G	G	G	G	G	G	G	G	G	G	G	G	G	G	G	G	G	G	G	G	T	T
ch5_134	A/G	5	30964446	+	NA	NA	NA	NA	NA	NA	A	A	A	A	A	A	A	A	A	A	G	A	A	A	A	A	A	A	A	A	A	A	A	A	A	A	A	A	A	A	A	A	A	A	A	A	A	G	G
ch5_135	C/T	5	30965849	+	NA	NA	NA	NA	NA	NA	C	C	C	C	C	C	C	C	C	C	T	C	C	C	C	C	C	C	C	C	C	C	C	C	C	C	C	C	C	C	C	C	C	C	C	C	C	T	T
ch5_136	C/G	5	30965855	+	NA	NA	NA	NA	NA	NA	C	C	C	C	C	C	C	C	C	C	G	C	C	C	C	C	C	C	C	C	C	C	C	C	C	C	C	C	C	C	C	C	C	C	C	C	C	G	G
ch5_137	C/T	5	31012721	+	NA	NA	NA	NA	NA	NA	C	C	C	C	C	C	C	C	C	C	T	C	C	C	C	C	C	C	C	C	C	C	C	C	C	C	C	C	C	C	C	C	C	C	C	C	C	T	T
ch5_138	C/T	5	31013088	+	NA	NA	NA	NA	NA	NA	C	C	C	C	C	C	C	C	C	C	T	C	C	C	C	C	C	C	C	C	C	C	C	C	C	C	C	C	C	C	C	C	C	C	C	C	C	T	T
ch5_139	T/A	5	31653077	+	NA	NA	NA	NA	NA	NA	T	T	T	T	T	T	T	T	T	T	A	T	T	T	T	T	T	T	T	T	T	T	T	T	T	T	T	T	T	T	T	T	T	T	T	T	T	A	A
ch5_140	C/T	5	31653102	+	NA	NA	NA	NA	NA	NA	C	C	C	C	C	C	C	C	C	C	T	C	C	C	C	C	C	C	C	C	C	C	C	C	C	C	C	C	C	C	C	C	C	C	C	C	C	T	T
ch5_141	G/A	5	31653434	+	NA	NA	NA	NA	NA	NA	G	G	G	G	G	G	G	G	G	G	A	G	G	G	G	G	G	G	G	G	G	G	G	G	G	G	G	G	G	G	G	G	G	G	G	G	G	A	A
ch5_142	T/C	5	32942672	+	NA	NA	NA	NA	NA	NA	T	T	T	T	T	T	T	T	T	T	C	T	T	T	T	T	T	T	T	T	T	T	T	T	T	T	T	T	T	T	T	T	T	T	T	T	T	C	C
ch5_143	A/T	5	32943685	+	NA	NA	NA	NA	NA	NA	A	A	A	A	A	A	A	A	A	A	T	A	A	A	A	A	A	A	A	A	A	A	A	A	A	A	A	A	A	A	A	A	A	A	A	A	A	T	T
ch5_144	T/C	5	32951300	+	NA	NA	NA	NA	NA	NA	T	T	T	T	T	T	T	T	T	T	Y	T	T	T	T	T	T	T	T	T	T	T	T	T	T	T	T	T	T	T	T	T	T	T	T	T	T	T	T
ch5_145	A/G	5	36211371	+	NA	NA	NA	NA	NA	NA	A	A	A	A	A	A	A	A	A	A	G	A	A	A	A	A	A	A	A	A	A	A	A	A	A	A	A	A	A	A	A	A	A	A	A	A	A	G	G
ch5_146	A/C	5	37515947	+	NA	NA	NA	NA	NA	NA	A	A	A	A	A	A	A	A	A	A	C	A	A	A	A	A	A	A	A	A	A	A	A	A	A	A	A	A	A	A	A	A	A	A	A	A	A	C	C
ch5_147	A/C	5	39651305	+	NA	NA	NA	NA	NA	NA	A	A	A	A	A	A	A	A	A	A	C	A	A	A	A	A	A	A	A	A	A	A	A	A	A	A	A	A	A	A	A	A	A	A	A	A	A	C	C
ch5_148	A/G	5	39651686	+	NA	NA	NA	NA	NA	NA	A	A	A	A	A	A	A	A	A	A	G	A	A	A	A	A	A	A	A	A	A	A	A	A	A	A	A	A	A	A	A	A	A	A	A	A	A	G	G
ch5_149	C/T	5	41382354	+	NA	NA	NA	NA	NA	NA	C	C	C	C	C	C	C	C	C	C	T	C	C	C	C	C	C	C	C	C	C	C	C	C	C	C	C	C	C	C	C	C	C	C	C	C	C	T	T
ch5_150	T/A	5	41738934	+	NA	NA	NA	NA	NA	NA	T	T	T	T	T	T	T	T	T	T	A	T	T	T	T	T	T	T	T	T	T	T	T	T	T	T	T	T	T	T	T	T	T	T	T	T	T	A	A
ch5_151	A/C	5	41742699	+	NA	NA	NA	NA	NA	NA	A	A	A	A	A	A	A	A	A	A	C	A	A	A	A	A	A	A	A	A	A	A	A	A	A	A	A	A	A	A	A	A	A	A	A	A	A	C	C
ch5_152	A/C	5	41743156	+	NA	NA	NA	NA	NA	NA	A	A	A	A	A	A	A	A	A	A	C	A	A	A	A	A	A	A	A	A	A	A	A	A	A	A	A	A	A	A	A	A	A	A	A	A	A	C	C
ch5_153	T/G	5	41744383	+	NA	NA	NA	NA	NA	NA	T	T	T	T	T	T	T	T	T	T	G	T	T	T	T	T	T	T	T	T	T	T	T	T	T	T	T	T	T	T	T	T	T	T	T	T	T	G	G
ch5_154	T/C	5	42047214	+	NA	NA	NA	NA	NA	NA	T	T	T	T	T	T	T	T	T	T	C	T	T	T	T	T	T	T	T	T	T	T	T	T	T	T	T	T	T	T	T	T	T	T	T	T	T	C	C
ch5_155	G/A	5	42047219	+	NA	NA	NA	NA	NA	NA	G	G	G	G	G	G	G	G	G	G	A	G	G	G	G	G	G	G	G	G	G	G	G	G	G	G	G	G	G	G	G	G	G	G	G	G	G	A	A
ch5_156	G/A	5	42047238	+	NA	NA	NA	NA	NA	NA	G	G	G	G	G	G	G	G	G	G	A	G	G	G	G	G	G	G	G	G	G	G	G	G	G	G	G	G	G	G	G	G	G	G	G	G	G	A	A
ch5_157	T/C	5	43462879	+	NA	NA	NA	NA	NA	NA	T	T	T	T	T	T	T	T	T	T	C	T	T	T	T	T	T	T	T	T	T	T	T	T	T	T	T	T	T	T	T	T	T	T	T	T	T	C	C
ch5_158	C/A	5	44312533	+	NA	NA	NA	NA	NA	NA	C	C	C	C	C	C	C	C	C	C	A	C	C	C	C	C	C	C	C	C	C	C	C	C	C	C	C	C	C	C	C	C	C	C	C	C	C	A	A
ch5_159	A/T	5	44313539	+	NA	NA	NA	NA	NA	NA	A	A	A	A	A	A	A	A	A	A	T	A	A	A	A	A	A	A	A	A	A	A	A	A	A	A	A	A	A	A	A	A	A	A	A	A	A	T	T
ch5_160	G/C	5	44313987	+	NA	NA	NA	NA	NA	NA	G	G	G	G	G	G	G	G	G	G	C	G	G	G	G	G	G	G	G	G	G	G	G	G	G	G	G	G	G	G	G	G	G	G	G	G	G	C	C
ch5_161	T/C	5	44314825	+	NA	NA	NA	NA	NA	NA	T	T	T	T	T	T	T	T	T	T	C	T	T	T	T	T	T	T	T	T	T	T	T	T	T	T	T	T	T	T	T	T	T	T	T	T	T	C	C
ch5_162	A/G	5	44317822	+	NA	NA	NA	NA	NA	NA	A	A	A	A	A	A	A	A	A	A	G	A	A	A	A	A	A	A	A	A	A	A	A	A	A	A	A	A	A	A	A	A	A	A	A	A	A	G	G
ch5_163	A/G	5	45540111	+	NA	NA	NA	NA	NA	NA	A	A	A	A	A	A	A	A	A	A	G	A	A	A	A	A	A	A	A	A	A	A	A	A	A	A	A	A	A	A	A	A	A	A	A	A	A	G	G
ch5_164	G/A	5	45540476	+	NA	NA	NA	NA	NA	NA	G	G	G	G	G	G	G	G	G	G	A	G	G	G	G	G	G	G	G	G	G	G	G	G	G	G	G	G	G	G	G	G	G	G	G	G	G	A	A
ch5_165	T/C	5	49402496	+	NA	NA	NA	NA	NA	NA	T	T	T	T	T	T	T	T	T	T	C	T	T	T	T	T	T	T	T	T	T	T	T	T	T	T	T	T	T	T	T	T	T	T	T	T	T	C	C
ch5_166	G/A	5	54126901	+	NA	NA	NA	NA	NA	NA	G	G	G	G	G	G	G	G	G	G	A	G	G	G	G	G	G	G	G	G	G	G	G	G	G	G	G	G	G	G	G	G	G	G	G	G	G	A	A
ch5_167	T/C	5	55515582	+	NA	NA	NA	NA	NA	NA	T	T	T	T	T	T	T	T	T	T	C	T	T	T	T	T	T	T	T	T	T	T	T	T	T	T	T	T	T	T	T	T	T	T	T	T	T	C	C
ch5_168	C/T	5	55515737	+	NA	NA	NA	NA	NA	NA	C	C	C	C	C	C	C	C	C	C	T	C	C	C	C	C	C	C	C	C	C	C	C	C	C	C	C	C	C	C	C	C	C	C	C	C	C	T	T
ch5_169	A/T	5	55523263	+	NA	NA	NA	NA	NA	NA	A	A	A	A	A	A	A	A	A	A	T	A	A	A	A	A	A	A	A	A	A	A	A	A	A	A	A	A	A	A	A	A	A	A	A	A	A	T	T
ch5_170	A/G	5	56328024	+	NA	NA	NA	NA	NA	NA	A	A	A	A	A	A	A	A	A	A	G	A	A	A	A	A	A	A	A	A	A	A	A	A	A	A	A	A	A	A	A	A	A	A	A	A	A	G	G
ch5_171	C/G	5	56340185	+	NA	NA	NA	NA	NA	NA	C	C	C	C	C	S	G	C	G	C	G	C	C	C	G	C	C	C	C	C	C	C	C	C	G	C	C	C	C	C	C	C	C	C	C	C	C	G	G
ch5_172	C/T	5	57671035	+	NA	NA	NA	NA	NA	NA	C	C	C	C	C	C	C	C	C	C	C	C	C	C	C	C	C	C	C	C	C	C	C	C	C	C	C	C	C	C	C	C	C	C	C	C	C	T	C
ch5_173	T/G	5	57707560	+	NA	NA	NA	NA	NA	NA	T	T	T	T	T	T	T	T	T	T	G	T	T	T	T	T	T	T	T	T	T	T	T	T	T	T	T	T	T	T	T	T	T	T	T	T	T	G	G
ch5_174	A/T	5	57961831	+	NA	NA	NA	NA	NA	NA	A	A	A	A	A	A	A	A	A	A	T	A	A	A	A	A	A	A	A	A	A	A	A	A	A	A	A	A	A	A	A	A	A	A	A	A	A	T	T
ch5_175	C/A	5	57979346	+	NA	NA	NA	NA	NA	NA	C	C	C	C	C	M	A	C	A	C	C	C	C	C	C	C	C	C	C	C	C	C	C	C	C	C	C	C	C	C	C	C	C	C	C	C	C	C	C
ch5_176	T/C	5	57979512	+	NA	NA	NA	NA	NA	NA	T	T	T	T	T	T	T	T	T	T	C	T	T	T	T	T	T	T	T	T	T	T	T	T	T	T	T	T	T	T	T	T	T	T	T	T	T	C	C
ch5_177	A/G	5	58021372	+	NA	NA	NA	NA	NA	NA	A	A	A	A	A	A	A	A	A	A	G	A	A	A	A	A	A	A	A	A	A	A	A	A	A	A	A	A	A	A	A	A	A	A	A	A	A	G	G
ch5_178	G/A	5	58052550	+	NA	NA	NA	NA	NA	NA	G	G	G	G	G	G	G	G	G	G	A	G	G	G	G	G	G	G	G	G	G	G	G	G	G	G	G	G	G	G	G	G	G	G	G	G	G	A	A
ch5_179	T/C	5	58152874	+	NA	NA	NA	NA	NA	NA	T	T	T	T	T	T	T	T	T	T	C	T	T	T	T	T	T	T	T	T	T	T	T	T	T	T	T	T	T	T	T	T	T	T	T	T	T	C	C
ch5_180	T/C	5	58159407	+	NA	NA	NA	NA	NA	NA	T	T	T	T	T	T	T	T	T	T	C	T	T	T	T	T	T	T	T	T	T	T	T	T	T	T	T	T	T	T	T	T	T	T	T	T	T	C	C
ch5_181	C/T	5	58767056	+	NA	NA	NA	NA	NA	NA	C	C	C	C	C	C	C	C	C	C	T	C	C	C	C	C	C	C	C	C	C	C	C	C	C	C	C	C	C	C	C	C	C	C	C	C	C	T	T
ch5_182	T/A	5	58767343	+	NA	NA	NA	NA	NA	NA	T	T	T	T	T	T	T	T	T	T	A	T	T	T	T	T	T	T	T	T	T	T	T	T	T	T	T	T	T	T	T	T	T	T	T	T	T	A	A
ch5_183	C/T	5	59035255	+	NA	NA	NA	NA	NA	NA	C	C	T	C	C	C	C	C	C	C	T	C	C	C	C	T	T	C	C	C	C	C	C	T	C	C	C	C	C	C	C	C	C	C	C	C	C	T	T
ch5_184	C/T	5	59035974	+	NA	NA	NA	NA	NA	NA	C	C	T	C	C	C	C	C	C	C	T	C	C	C	C	T	T	C	C	C	C	C	C	T	C	C	C	C	C	C	C	C	C	C	C	C	C	T	T
ch5_185	T/C	5	59037030	+	NA	NA	NA	NA	NA	NA	T	T	C	T	T	T	T	T	T	T	C	T	T	T	T	C	C	T	T	T	T	T	T	C	T	T	T	T	T	T	T	T	T	T	T	T	T	C	C
ch5_186	A/G	5	59037087	+	NA	NA	NA	NA	NA	NA	A	A	G	A	A	A	A	A	A	A	G	A	A	A	A	G	G	A	A	A	A	A	A	G	A	A	A	A	A	A	A	A	A	A	A	A	A	G	G
ch5_187	A/T	5	59255163	+	NA	NA	NA	NA	NA	NA	A	A	T	A	A	A	A	A	A	A	T	A	A	A	A	T	T	A	A	A	A	A	A	T	A	A	A	A	A	A	A	A	A	A	A	A	A	T	T
ch5_188	T/C	5	59429051	+	NA	NA	NA	NA	NA	NA	T	T	C	T	T	T	T	T	T	T	C	T	T	T	T	C	C	T	T	T	T	T	T	C	T	T	T	T	T	T	T	T	T	T	T	T	T	C	C
ch5_189	C/T	5	59888817	+	NA	NA	NA	NA	NA	NA	C	C	C	C	C	C	C	C	C	C	T	C	C	C	C	C	C	C	C	C	C	C	C	C	C	C	C	C	C	C	C	C	C	C	C	C	C	T	T
ch5_190	T/C	5	60214359	+	NA	NA	NA	NA	NA	NA	T	T	T	T	T	T	T	T	T	T	C	T	T	T	T	T	T	T	T	T	T	T	T	T	T	T	T	T	T	T	T	T	T	T	T	T	T	C	C
ch5_191	C/G	5	60306627	+	NA	NA	NA	NA	NA	NA	C	C	C	C	C	C	C	C	C	C	G	C	C	C	C	C	C	C	C	C	C	C	C	C	C	C	C	C	C	C	C	C	C	C	C	C	C	G	G
ch5_192	G/A	5	60307956	+	NA	NA	NA	NA	NA	NA	G	G	G	G	G	G	G	G	G	G	A	G	G	G	G	G	G	G	G	G	G	G	G	G	G	G	G	G	G	G	G	G	G	G	G	G	G	A	A
ch5_193	T/C	5	60328916	+	NA	NA	NA	NA	NA	NA	T	T	T	T	T	T	T	T	T	T	C	T	T	T	T	T	T	T	T	T	T	T	T	T	T	T	T	T	T	T	T	T	T	T	T	T	T	C	C
ch5_194	A/T	5	60329018	+	NA	NA	NA	NA	NA	NA	A	A	A	A	A	A	A	A	A	A	T	A	A	A	A	A	A	A	A	A	A	A	A	A	A	A	A	A	A	A	A	A	A	A	A	A	A	T	T
ch5_195	C/T	5	60331979	+	NA	NA	NA	NA	NA	NA	C	C	C	C	C	C	C	C	C	C	T	C	C	C	C	C	C	C	C	C	C	C	C	C	C	C	C	C	C	C	C	C	C	C	C	C	C	T	T
ch5_196	C/T	5	60372777	+	NA	NA	NA	NA	NA	NA	C	C	C	C	C	C	C	C	C	C	T	C	C	C	C	C	C	C	C	C	C	C	C	C	C	C	C	C	C	C	C	C	C	C	C	C	C	T	T
ch5_197	A/G	5	60373010	+	NA	NA	NA	NA	NA	NA	A	A	A	A	A	A	A	A	A	A	G	A	A	A	A	A	A	A	A	A	A	A	A	A	A	A	A	A	A	A	A	A	A	A	A	A	A	G	G
ch5_198	T/A	5	60377870	+	NA	NA	NA	NA	NA	NA	T	T	T	T	T	T	T	T	T	T	A	T	T	T	T	T	T	T	T	T	T	T	T	T	T	T	T	T	T	T	T	T	T	T	T	T	T	A	A
ch5_199	G/C	5	60645632	+	NA	NA	NA	NA	NA	NA	G	G	G	G	G	G	G	G	G	G	C	G	G	G	G	G	G	G	G	G	G	G	G	G	G	G	G	G	G	G	G	G	G	G	G	G	G	C	C
ch5_200	T/A	5	60645829	+	NA	NA	NA	NA	NA	NA	T	T	T	T	T	T	T	T	T	T	A	T	T	T	T	T	T	T	T	T	T	T	T	T	T	T	T	T	T	T	T	T	T	T	T	T	T	A	A
ch5_201	G/A	5	60646023	+	NA	NA	NA	NA	NA	NA	G	G	G	G	G	G	G	G	G	G	A	G	G	G	G	G	G	G	G	G	G	G	G	G	G	G	G	G	G	G	G	G	G	G	G	G	G	A	A
ch5_202	A/T	5	60988022	+	NA	NA	NA	NA	NA	NA	A	A	A	A	A	A	A	A	A	A	T	A	A	A	A	A	A	A	A	A	A	A	A	A	A	A	A	A	A	A	A	A	A	A	A	A	A	T	T
ch5_203	G/C	5	61085438	+	NA	NA	NA	NA	NA	NA	G	G	G	G	G	G	G	G	G	G	G	G	G	G	G	G	G	G	G	G	G	G	G	G	G	G	G	G	G	G	G	G	G	G	G	G	G	G	G
ch5_204	T/C	5	61318583	+	NA	NA	NA	NA	NA	NA	T	T	T	T	T	T	T	T	T	T	T	T	T	C	T	T	T	T	T	T	T	T	T	T	T	T	T	T	T	T	T	T	T	T	T	T	T	T	T
ch5_205	T/G	5	61490170	+	NA	NA	NA	NA	NA	NA	T	G	T	T	G	T	T	G	G	T	T	T	G	G	G	G	T	T	T	T	T	T	G	T	G	G	T	G	T	T	T	T	T	T	T	T	T	T	T
ch5_206	A/G	5	61614609	+	NA	NA	NA	NA	NA	NA	A	A	A	A	A	A	A	A	G	A	A	A	G	A	A	A	A	A	A	A	A	A	A	A	G	A	A	A	A	A	A	A	A	A	A	A	A	A	A
ch5_207	A/G	5	61674069	+	NA	NA	NA	NA	NA	NA	A	A	A	A	A	A	A	A	G	A	A	A	A	G	A	A	A	A	A	A	A	A	A	A	A	A	A	A	A	A	A	A	A	A	A	A	A	A	A
ch5_208	C/T	5	61680264	+	NA	NA	NA	NA	NA	NA	C	C	C	C	C	Y	T	C	T	C	C	C	T	T	T	C	C	C	C	C	C	C	C	C	T	C	C	C	C	C	C	C	C	C	C	C	C	C	C
ch5_209	T/C	5	62296657	+	NA	NA	NA	NA	NA	NA	T	T	T	T	T	T	T	T	T	T	T	T	T	T	T	T	T	T	T	T	T	T	T	T	T	T	T	T	T	T	T	T	T	T	T	T	T	T	T
ch5_210	G/A	5	62341246	+	NA	NA	NA	NA	NA	NA	G	G	G	G	G	G	G	G	G	G	G	G	G	G	G	G	G	G	G	G	G	G	G	G	G	G	G	G	G	G	G	G	G	G	G	G	G	G	G
ch5_211	G/T	5	62388401	+	NA	NA	NA	NA	NA	NA	G	G	G	G	G	G	G	G	G	G	G	G	G	G	G	G	G	G	G	G	G	G	G	G	G	G	G	G	G	G	G	G	G	G	G	G	G	G	G
ch5_212	T/A	5	62492684	+	NA	NA	NA	NA	NA	NA	T	A	A	T	A	T	T	A	T	A	T	A	A	A	T	T	A	T	T	A	A	T	A	A	T	A	T	A	A	T	T	A	T	T	T	T	T	T	T
ch5_213	T/C	5	62495909	+	NA	NA	NA	NA	NA	NA	T	T	T	T	T	T	T	T	T	T	C	T	T	T	T	T	T	T	T	T	T	T	T	T	T	T	T	T	T	T	T	T	T	T	T	T	T	C	C
ch5_214	C/T	5	62496262	+	NA	NA	NA	NA	NA	NA	C	C	C	C	C	C	C	C	C	C	T	C	C	C	C	C	C	C	C	C	C	C	C	C	C	C	C	C	C	C	C	C	C	C	C	C	C	T	T
ch5_215	C/G	5	62496422	+	NA	NA	NA	NA	NA	NA	C	C	C	C	C	C	C	C	C	C	G	C	C	C	C	C	C	C	C	C	C	C	C	C	C	C	C	C	C	C	C	C	C	C	C	C	C	G	G
ch5_216	C/T	5	62496829	+	NA	NA	NA	NA	NA	NA	C	C	C	C	C	C	C	C	C	C	T	C	C	C	C	C	C	C	C	C	C	C	C	C	C	C	C	C	C	C	C	C	C	C	C	C	C	T	T
ch5_217	T/A	5	62497360	+	NA	NA	NA	NA	NA	NA	T	T	T	T	T	T	T	T	T	T	A	T	T	T	T	T	T	T	T	T	T	T	T	T	T	T	T	T	T	T	T	T	T	T	T	T	T	A	A
ch5_218	A/G	5	62497507	+	NA	NA	NA	NA	NA	NA	A	A	A	A	A	A	A	A	A	A	G	A	A	A	A	A	A	A	A	A	A	A	A	A	A	A	A	A	A	A	A	A	A	A	A	A	A	G	G
ch5_219	C/T	5	62503335	+	NA	NA	NA	NA	NA	NA	C	C	C	C	C	C	C	C	C	C	T	C	C	C	C	C	C	C	C	C	C	C	C	C	C	C	C	C	C	C	C	C	C	C	C	C	C	T	T
ch5_220	A/G	5	62538782	+	NA	NA	NA	NA	NA	NA	A	A	A	A	A	A	A	A	A	A	G	A	A	A	A	A	A	A	A	A	A	A	A	A	A	A	A	A	A	A	A	A	A	A	A	A	A	G	G
ch5_221	A/G	5	62539138	+	NA	NA	NA	NA	NA	NA	A	A	A	A	A	A	A	A	A	A	G	A	A	A	A	A	A	A	A	A	A	A	A	A	A	A	A	A	A	A	A	A	A	A	A	A	A	G	G
ch5_222	C/T	5	62557567	+	NA	NA	NA	NA	NA	NA	C	C	C	C	C	C	C	C	C	C	T	C	C	C	C	C	C	C	C	C	C	C	C	C	C	C	C	C	C	C	C	C	C	C	C	C	C	T	T
ch5_223	T/A	5	62570633	+	NA	NA	NA	NA	NA	NA	T	T	T	T	T	T	T	T	T	T	A	T	T	T	T	T	T	T	T	T	T	T	T	T	T	T	T	T	T	T	T	T	T	T	T	T	T	A	A
ch5_224	G/A	5	63198035	+	NA	NA	NA	NA	NA	NA	G	G	G	G	G	G	G	G	G	G	G	G	G	G	G	G	G	G	G	G	G	G	G	G	G	G	G	G	G	G	G	G	G	G	G	G	G	G	G
ch5_225	A/G	5	63222341	+	NA	NA	NA	NA	NA	NA	A	A	A	A	A	A	A	A	A	A	A	A	A	A	A	A	A	A	A	A	A	A	A	A	A	A	A	A	A	A	A	A	R	A	A	A	A	R	A
ch5_226	G/A	5	63284620	+	NA	NA	NA	NA	NA	NA	G	G	G	G	G	G	G	G	G	G	G	G	G	G	G	G	G	G	G	G	G	G	G	G	G	G	G	G	G	G	G	G	G	G	G	G	G	G	G
ch5_227	A/G	5	63288185	+	NA	NA	NA	NA	NA	NA	A	A	A	A	A	A	A	A	A	A	A	A	A	A	A	A	A	A	A	A	A	A	A	A	A	A	A	A	A	A	A	A	A	A	A	A	A	A	A
ch5_228	T/C	5	63589480	+	NA	NA	NA	NA	NA	NA	T	T	T	T	T	T	T	T	T	T	T	T	T	T	T	Y	T	T	T	T	T	T	T	T	T	T	T	T	T	T	Y	T	T	T	T	T	T	T	T
ch5_229	T/A	5	63606660	+	NA	NA	NA	NA	NA	NA	T	T	A	T	T	W	T	T	T	T	T	T	A	A	T	T	T	T	T	T	T	T	T	T	T	T	T	T	T	T	T	T	T	T	T	T	T	T	T
ch5_230	T/C	5	63735800	+	NA	NA	NA	NA	NA	NA	T	T	T	T	T	T	T	T	T	T	T	T	T	T	T	T	T	T	T	T	T	T	T	T	T	T	T	T	T	T	T	T	T	T	T	T	T	T	T
ch5_231	A/G	5	63894990	+	NA	NA	NA	NA	NA	NA	A	A	A	A	A	A	A	A	A	A	A	A	A	A	A	A	A	A	A	A	A	A	A	A	A	A	A	A	A	A	A	A	A	A	A	A	A	A	A
ch5_232	T/C	5	63899555	+	NA	NA	NA	NA	NA	NA	T	T	T	T	T	T	T	T	T	T	T	T	T	T	T	T	T	T	T	T	T	T	T	T	T	T	T	T	T	T	T	T	T	T	T	T	T	T	T
ch5_233	T/A	5	63935650	+	NA	NA	NA	NA	NA	NA	T	T	T	T	T	T	T	T	T	T	T	T	T	T	T	T	T	T	T	T	T	T	T	T	T	T	T	T	T	T	T	T	T	T	T	T	T	T	T
ch5_234	A/T	5	64006017	+	NA	NA	NA	NA	NA	NA	A	A	A	A	A	A	A	A	A	A	A	A	A	A	A	A	A	A	A	A	A	A	A	A	A	A	A	A	A	A	A	A	A	A	A	A	A	A	A
ch5_235	G/A	5	64062199	+	NA	NA	NA	NA	NA	NA	G	G	G	G	G	G	G	G	G	G	G	G	G	G	G	G	G	G	G	G	G	G	G	G	G	G	G	G	G	G	G	G	G	G	G	G	G	G	G
ch5_236	T/C	5	64062809	+	NA	NA	NA	NA	NA	NA	T	T	T	T	T	T	T	T	T	T	T	T	T	T	T	T	T	T	T	T	T	T	T	T	T	T	T	T	T	T	T	T	T	T	T	T	T	T	T
ch5_237	T/C	5	64069703	+	NA	NA	NA	NA	NA	NA	T	T	T	T	T	Y	C	T	C	T	T	T	T	T	C	T	T	T	C	T	T	T	T	C	C	T	T	T	C	T	Y	T	T	T	T	T	T	T	T
ch5_238	C/A	5	64069769	+	NA	NA	NA	NA	NA	NA	C	C	C	C	C	M	A	C	A	C	C	C	C	C	A	C	C	C	A	C	C	C	C	A	A	C	C	C	A	C	M	C	C	C	C	C	C	C	C
ch5_239	G/T	5	64070322	+	NA	NA	NA	NA	NA	NA	G	G	G	G	G	K	T	G	T	G	G	G	G	G	T	G	G	G	T	G	G	G	G	T	T	G	G	G	T	G	K	G	G	G	G	G	G	G	G
ch5_240	G/A	5	64070454	+	NA	NA	NA	NA	NA	NA	G	G	G	G	G	R	A	G	A	G	G	G	G	G	A	G	G	G	A	G	G	G	G	A	A	G	G	G	A	G	R	G	G	G	G	G	G	G	G
ch5_241	A/G	5	64070956	+	NA	NA	NA	NA	NA	NA	A	A	A	A	A	R	G	A	G	A	A	A	A	A	G	A	A	A	G	A	A	A	A	G	G	A	A	A	G	A	R	A	A	A	A	A	A	A	A
ch5_242	G/C	5	64101726	+	NA	NA	NA	NA	NA	NA	G	G	G	G	G	S	G	G	G	G	G	G	G	G	G	G	G	G	C	G	G	G	G	C	G	G	G	G	C	G	S	G	G	G	G	G	G	G	G
ch5_243	T/C	5	64102011	+	NA	NA	NA	NA	NA	NA	T	T	T	T	T	T	T	T	T	T	T	T	T	T	T	T	T	T	T	T	T	T	T	T	T	T	T	T	T	T	T	T	T	T	T	T	T	T	T
ch5_244	T/A	5	64251287	+	NA	NA	NA	NA	NA	NA	T	T	T	T	T	T	T	T	T	T	T	T	T	T	T	T	T	T	T	T	T	T	T	T	T	T	T	T	T	T	T	T	T	T	T	T	T	T	T
ch5_245	A/T	5	64252085	+	NA	NA	NA	NA	NA	NA	A	A	A	A	A	A	A	A	A	A	A	A	A	A	A	A	A	A	A	A	A	A	A	A	A	A	A	A	A	A	A	A	A	A	A	A	A	A	A
ch5_246	A/C	5	64252100	+	NA	NA	NA	NA	NA	NA	A	A	A	A	A	A	A	A	A	A	A	A	A	A	A	A	A	A	A	A	A	A	A	A	A	A	A	A	A	A	A	A	A	A	A	A	A	A	A
ch5_247	A/G	5	64427051	+	NA	NA	NA	NA	NA	NA	A	A	A	A	A	A	A	A	A	A	A	A	A	A	A	A	A	A	A	A	A	A	A	A	A	A	A	A	A	A	A	A	A	A	A	A	A	A	A
ch5_248	A/G	5	64544337	+	NA	NA	NA	NA	NA	NA	A	A	A	A	A	A	A	A	A	A	A	A	A	A	A	A	A	A	A	A	A	A	A	A	A	A	A	A	A	A	A	A	A	A	A	A	A	A	A
ch5_249	T/C	5	64544384	+	NA	NA	NA	NA	NA	NA	T	T	C	T	T	Y	C	T	C	T	T	T	C	C	C	T	T	T	T	T	T	T	T	T	C	T	T	T	T	T	T	T	T	T	T	T	T	T	T
ch5_250	T/C	5	64615596	+	NA	NA	NA	NA	NA	NA	T	T	T	T	T	T	T	T	T	T	T	T	T	T	T	T	T	T	T	T	T	T	T	T	T	T	T	T	T	T	T	T	T	T	T	T	T	T	T
ch5_251	A/G	5	64623997	+	NA	NA	NA	NA	NA	NA	A	A	A	A	A	A	A	A	A	A	A	A	A	A	A	A	A	A	A	A	A	A	A	A	A	A	A	A	A	A	A	A	A	A	A	A	A	A	A
ch5_252	A/G	5	64676396	+	NA	NA	NA	NA	NA	NA	A	G	A	A	G	A	A	G	A	A	A	A	A	A	A	G	A	A	A	A	A	A	A	A	A	A	A	A	A	A	G	A	A	G	A	A	A	A	A
ch5_253	T/C	5	64719491	+	NA	NA	NA	NA	NA	NA	T	T	T	T	T	T	T	T	C	T	T	T	T	T	C	T	T	T	T	T	T	T	T	T	C	T	T	T	T	T	T	T	T	T	T	T	T	T	T
ch5_254	A/G	5	64721159	+	NA	NA	NA	NA	NA	NA	A	A	A	A	A	A	A	A	G	A	A	A	A	A	A	A	A	A	A	A	A	A	A	A	A	A	A	A	A	A	A	A	A	A	A	A	A	A	A
ch5_255	T/G	5	64721717	+	NA	NA	NA	NA	NA	NA	T	T	T	T	T	T	T	T	T	T	T	T	T	T	T	T	T	T	T	T	T	T	T	T	T	T	T	T	T	T	T	T	T	T	T	T	T	T	T
ch5_256	T/A	5	64723914	+	NA	NA	NA	NA	NA	NA	T	T	T	T	T	T	T	T	T	T	T	T	T	T	T	T	T	T	T	T	T	T	T	T	T	T	T	T	T	T	T	T	T	T	T	T	T	T	T
ch5_257	T/C	5	64727170	+	NA	NA	NA	NA	NA	NA	T	T	T	T	T	T	T	T	T	T	T	T	T	T	T	T	T	T	T	T	T	T	T	T	T	T	T	T	T	T	T	T	T	T	T	T	T	T	T
ch5_258	G/A	5	64767398	+	NA	NA	NA	NA	NA	NA	G	G	G	G	G	G	G	G	G	G	G	G	G	G	G	G	G	G	G	G	G	G	G	A	G	G	G	G	A	G	G	G	G	G	G	G	G	G	G
ch5_259	C/T	5	64797624	+	NA	NA	NA	NA	NA	NA	C	C	C	C	C	C	C	C	C	C	C	C	C	C	C	C	C	C	C	C	C	C	C	C	C	C	C	C	C	C	C	C	C	C	C	C	C	C	C
ch5_260	T/C	5	64797984	+	NA	NA	NA	NA	NA	NA	T	T	T	T	T	T	T	T	T	T	T	T	T	T	T	T	T	T	T	T	T	T	T	T	T	T	T	T	T	T	T	T	T	T	T	T	T	T	T
ch5_261	A/G	5	64801840	+	NA	NA	NA	NA	NA	NA	A	A	A	A	A	A	A	A	A	A	A	A	A	A	A	A	A	A	A	A	A	A	A	A	A	A	A	A	A	A	A	A	A	A	A	A	A	A	A
ch5_262	C/T	5	64908710	+	NA	NA	NA	NA	NA	NA	C	C	T	C	C	T	C	C	C	C	C	C	T	T	T	C	C	C	C	C	C	C	C	C	T	C	C	C	C	C	C	C	T	C	C	C	C	C	C
ch6_1	C/A	6	37140	+	NA	NA	NA	NA	NA	NA	M	M	M	M	M	M	M	M	M	M	M	M	M	M	M	M	M	M	M	M	M	M	M	M	M	M	M	M	M	M	M	M	M	M	M	M	M	M	M
ch6_2	A/G	6	374113	+	NA	NA	NA	NA	NA	NA	A	A	A	A	A	A	A	A	A	A	A	A	A	A	A	A	A	A	A	A	A	A	A	A	A	G	A	A	A	A	A	A	A	A	A	A	A	A	A
ch6_3	T/A	6	510288	+	NA	NA	NA	NA	NA	NA	T	T	T	T	T	T	T	T	T	T	T	T	T	T	T	T	T	T	T	T	T	T	T	T	T	A	T	T	T	T	T	T	T	T	T	T	T	T	T
ch6_4	T/A	6	931932	+	NA	NA	NA	NA	NA	NA	T	T	T	T	T	T	T	T	T	T	T	T	T	T	T	T	T	T	T	T	T	T	T	T	T	T	T	T	T	T	T	T	T	T	T	T	T	T	T
ch6_5	G/A	6	1480262	+	NA	NA	NA	NA	NA	NA	G	G	G	G	G	G	G	G	G	G	G	G	G	G	G	G	G	G	G	G	G	G	G	G	G	A	G	G	G	G	G	G	G	G	G	G	G	G	G
ch6_7	G/A	6	1647225	+	NA	NA	NA	NA	NA	NA	G	G	G	G	G	G	G	G	G	G	G	G	G	G	G	A	A	G	G	A	G	G	A	G	G	G	G	A	G	A	R	G	G	A	A	A	G	G	G
ch6_8	A/G	6	1647261	+	NA	NA	NA	NA	NA	NA	A	A	A	A	A	A	A	A	A	A	A	A	A	A	A	G	G	A	A	G	A	A	G	A	A	A	A	G	A	G	R	A	A	G	G	G	A	A	A
ch6_9	A/T	6	1648986	+	NA	NA	NA	NA	NA	NA	A	A	A	A	A	A	A	A	A	A	A	A	A	A	A	T	T	A	A	T	A	A	T	A	A	A	A	T	A	T	T	A	A	T	T	T	A	A	A
ch6_10	A/T	6	1672570	+	NA	NA	NA	NA	NA	NA	A	A	A	A	A	A	A	A	A	A	A	A	A	A	A	T	T	A	A	T	A	A	T	A	A	T	A	T	A	T	T	A	A	T	T	T	A	A	A
ch6_11	C/A	6	1674043	+	NA	NA	NA	NA	NA	NA	C	C	C	C	C	C	C	C	C	C	C	C	C	C	C	A	A	C	C	A	C	C	A	C	C	A	C	A	C	A	M	C	C	A	A	A	C	C	C
ch6_12	G/A	6	1674079	+	NA	NA	NA	NA	NA	NA	G	G	G	G	G	G	G	G	G	G	G	G	G	G	G	A	A	G	G	A	G	G	A	G	G	A	G	A	G	A	R	G	G	A	A	A	G	G	G
ch6_13	A/G	6	1674456	+	NA	NA	NA	NA	NA	NA	A	A	A	A	A	A	A	A	A	A	A	A	A	A	A	G	G	A	A	G	A	A	G	A	A	G	A	G	A	G	A	A	A	G	G	G	A	A	A
ch6_14	A/C	6	2010370	+	NA	NA	NA	NA	NA	NA	A	A	A	A	A	A	A	A	A	A	A	A	A	A	A	A	A	A	A	A	A	A	A	A	A	A	A	A	A	A	A	A	A	A	A	A	A	A	A
ch6_15	G/A	6	2014386	+	NA	NA	NA	NA	NA	NA	G	G	G	G	G	G	G	G	G	G	G	G	G	G	G	G	G	G	G	G	G	G	G	G	G	G	G	G	G	G	G	G	G	G	G	G	G	G	G
ch6_16	T/C	6	2054240	+	NA	NA	NA	NA	NA	NA	T	T	T	T	T	T	T	T	T	T	T	T	T	T	T	T	T	T	T	T	T	T	T	T	T	T	T	T	T	T	T	T	T	T	T	T	T	T	T
ch6_17	C/T	6	2098358	+	NA	NA	NA	NA	NA	NA	C	C	C	C	C	C	C	C	C	C	C	C	C	C	C	C	C	C	C	C	C	C	C	C	C	C	C	C	C	C	C	C	C	C	C	C	C	C	C
ch6_18	T/C	6	2100792	+	NA	NA	NA	NA	NA	NA	T	T	T	T	T	T	T	T	T	T	T	T	T	T	T	T	T	T	T	T	T	T	T	T	T	T	T	T	T	T	T	T	T	T	T	T	T	T	T
ch6_19	C/T	6	2101751	+	NA	NA	NA	NA	NA	NA	C	C	C	C	C	C	C	C	C	C	C	C	C	C	C	C	C	C	C	C	C	C	C	C	C	C	C	C	C	C	C	C	C	C	C	C	C	C	C
ch6_20	G/A	6	2137255	+	NA	NA	NA	NA	NA	NA	G	G	G	G	G	G	G	G	G	G	G	G	G	G	G	G	G	G	G	G	G	G	G	G	G	G	G	G	G	G	G	G	G	G	G	G	G	G	G
ch6_21	G/A	6	2137507	+	NA	NA	NA	NA	NA	NA	G	G	G	G	G	G	G	G	G	G	G	G	G	G	G	G	G	G	G	G	G	G	G	G	G	G	G	G	G	G	G	G	G	G	G	G	G	G	G
ch6_22	G/C	6	2150200	+	NA	NA	NA	NA	NA	NA	G	G	G	G	G	G	G	G	G	G	G	G	C	G	G	G	G	G	G	G	G	G	G	G	G	G	G	G	G	G	G	G	G	G	G	G	G	G	G
ch6_23	A/G	6	2194110	+	NA	NA	NA	NA	NA	NA	A	A	A	A	A	A	A	A	A	A	A	A	A	A	A	A	A	A	A	A	A	A	A	A	A	A	A	A	A	A	A	A	A	A	A	A	A	A	A
ch6_24	A/G	6	2634897	+	NA	NA	NA	NA	NA	NA	A	A	A	A	A	A	A	A	A	A	A	A	A	A	A	A	A	A	A	A	A	A	A	A	A	A	A	R	A	G	A	A	A	A	A	A	A	A	A
ch6_25	T/C	6	2814871	+	NA	NA	NA	NA	NA	NA	T	T	T	T	T	T	T	T	T	T	T	T	T	T	T	T	T	T	T	T	T	T	T	T	T	T	T	T	T	T	T	T	T	T	T	T	T	T	T
ch6_26	C/T	6	2815537	+	NA	NA	NA	NA	NA	NA	C	C	C	C	C	C	C	C	C	C	C	C	C	C	C	C	C	C	C	C	C	C	C	C	C	C	C	C	C	C	C	C	C	C	C	C	C	C	C
ch6_27	T/G	6	2849350	+	NA	NA	NA	NA	NA	NA	T	T	T	T	T	T	T	T	T	T	T	T	T	T	T	T	T	T	T	T	T	T	T	T	T	T	T	T	T	T	T	T	T	T	T	T	T	T	T
ch6_28	A/G	6	2849524	+	NA	NA	NA	NA	NA	NA	A	A	A	A	A	A	A	A	A	A	A	A	A	A	A	A	A	A	A	A	A	A	A	A	A	A	A	A	A	A	A	A	A	A	A	A	A	A	A
ch6_29	T/C	6	2849529	+	NA	NA	NA	NA	NA	NA	T	T	T	T	T	T	T	T	T	T	T	T	T	T	T	T	T	T	T	T	T	T	T	T	T	T	T	T	T	T	T	T	T	T	T	T	T	T	T
ch6_30	C/T	6	2893737	+	NA	NA	NA	NA	NA	NA	C	C	C	C	C	C	C	C	C	C	C	C	C	C	C	C	C	C	C	C	C	C	C	C	C	C	C	C	C	C	C	C	C	C	C	C	C	C	C
ch6_31	C/G	6	2893846	+	NA	NA	NA	NA	NA	NA	C	C	C	C	C	C	C	C	C	C	C	C	C	C	C	C	C	C	C	C	C	C	C	C	C	C	C	C	C	C	C	C	C	C	C	C	C	C	C
ch6_32	G/A	6	2980751	+	NA	NA	NA	NA	NA	NA	G	R	R	G	G	R	R	G	R	R	R	G	G	G	R	G	G	R	R	G	R	R	G	R	R	G	G	G	R	G	R	R	R	G	R	R	R	G	G
ch6_33	G/A	6	2982015	+	NA	NA	NA	NA	NA	NA	G	G	R	G	G	G	G	G	G	G	G	G	G	A	G	G	G	G	G	G	G	R	G	G	G	G	G	G	G	G	G	G	G	G	R	G	G	G	G
ch6_34	G/A	6	3089804	+	NA	NA	NA	NA	NA	NA	G	G	G	G	G	G	G	G	G	G	G	G	G	G	G	G	G	G	G	G	G	G	G	G	G	G	G	G	G	G	G	G	G	G	G	G	G	G	G
ch6_35	C/G	6	3180739	+	NA	NA	NA	NA	NA	NA	C	G	C	C	G	S	G	G	G	G	C	C	G	G	C	C	C	C	C	C	C	C	C	C	C	C	C	C	C	G	C	C	C	C	C	C	C	C	C
ch6_36	A/G	6	3291098	+	NA	NA	NA	NA	NA	NA	G	A	A	A	A	R	G	A	A	A	A	A	A	G	G	A	A	A	A	A	A	A	A	G	G	G	A	A	G	A	R	A	A	A	A	A	A	A	A
ch6_37	T/C	6	3292451	+	NA	NA	NA	NA	NA	NA	C	T	T	T	T	Y	C	T	T	T	T	T	T	C	C	T	T	T	T	T	T	T	T	C	C	C	T	T	C	T	Y	T	T	T	T	T	T	T	T
ch6_38	G/T	6	3293928	+	NA	NA	NA	NA	NA	NA	T	G	G	G	G	K	T	G	G	G	G	G	G	T	T	G	G	G	G	G	G	G	G	T	T	T	G	G	T	G	T	G	G	G	G	G	G	G	G
ch6_39	G/A	6	3500127	+	NA	NA	NA	NA	NA	NA	G	G	G	G	G	G	G	G	G	G	G	G	G	G	G	G	G	G	G	G	G	G	G	G	G	G	G	G	G	G	G	G	G	G	G	G	G	G	G
ch6_40	G/A	6	3584229	+	NA	NA	NA	NA	NA	NA	G	G	G	G	G	G	G	G	G	G	G	G	G	G	G	G	G	G	G	G	G	G	G	G	G	G	G	G	G	G	G	G	G	G	G	G	G	G	G
ch6_41	C/T	6	4381580	+	NA	NA	NA	NA	NA	NA	C	Y	Y	Y	Y	C	Y	Y	Y	C	Y	Y	Y	Y	Y	Y	Y	Y	Y	Y	Y	C	Y	Y	Y	Y	Y	Y	Y	Y	Y	Y	Y	Y	Y	Y	Y	Y	Y
ch6_42	G/A	6	4381628	+	NA	NA	NA	NA	NA	NA	G	G	R	G	G	G	G	R	G	G	R	R	R	G	G	G	G	R	R	G	R	R	G	G	R	G	G	G	G	G	R	R	R	R	G	G	G	G	R
ch6_43	C/T	6	9469658	+	NA	NA	NA	NA	NA	NA	C	C	C	C	C	C	C	C	Y	C	C	C	T	C	C	C	C	C	C	C	C	C	C	C	C	T	C	C	C	T	C	C	C	C	C	C	C	C	C
ch6_44	C/T	6	17312491	+	NA	NA	NA	NA	NA	NA	C	C	C	C	C	C	C	C	T	C	C	C	C	C	C	C	C	C	C	C	C	C	C	C	C	C	C	C	C	C	C	C	C	C	C	C	C	C	C
ch6_45	G/A	6	22592529	+	NA	NA	NA	NA	NA	NA	G	G	G	G	G	G	G	G	G	G	G	G	G	G	G	G	G	G	G	G	G	G	G	G	G	G	G	G	G	G	G	G	G	G	G	G	G	G	G
ch6_46	T/C	6	23961499	+	NA	NA	NA	NA	NA	NA	T	T	T	T	T	T	T	T	T	T	T	T	T	T	T	T	T	T	T	T	T	T	T	T	T	T	T	T	T	T	T	T	T	T	T	T	T	T	T
ch6_47	C/G	6	28410513	+	NA	NA	NA	NA	NA	NA	C	C	G	G	C	C	C	C	C	G	G	G	C	C	C	S	G	G	G	G	G	C	G	C	C	C	C	G	C	C	C	G	C	C	C	C	C	G	G
ch6_48	A/G	6	29418174	+	NA	NA	NA	NA	NA	NA	A	A	A	G	A	A	A	A	A	A	A	G	A	A	G	G	G	A	A	G	A	A	G	A	G	A	A	R	A	A	R	A	A	G	G	G	A	A	A
ch6_49	T/C	6	30039946	+	NA	NA	NA	NA	NA	NA	T	C	C	T	C	T	T	C	T	C	C	T	T	T	T	T	T	C	C	T	C	C	T	T	T	C	T	T	T	T	T	C	T	T	T	T	C	C	C
ch6_50	T/C	6	32439828	+	NA	NA	NA	NA	NA	NA	C	T	T	T	T	Y	C	T	T	T	T	T	C	C	C	T	T	T	T	T	T	T	T	T	C	T	C	T	C	T	T	T	T	T	T	T	T	T	T
ch6_51	G/A	6	33530233	+	NA	NA	NA	NA	NA	NA	G	G	G	G	G	G	G	G	G	G	G	G	G	G	A	G	G	G	G	G	G	G	G	G	A	G	G	G	G	G	G	G	G	G	G	G	G	G	G
ch6_52	A/C	6	33997039	+	NA	NA	NA	NA	NA	NA	A	M	M	M	M	M	M	A	M	A	M	A	M	A	A	A	A	A	A	M	A	A	M	A	A	M	M	A	M	A	M	M	A	A	A	A	A	A	A
ch6_53	C/T	6	33997514	+	NA	NA	NA	NA	NA	NA	C	Y	C	Y	C	Y	C	C	C	C	C	C	Y	C	C	C	Y	C	Y	C	C	C	Y	C	C	C	Y	Y	C	C	Y	C	C	C	C	C	Y	C	C
ch6_54	T/C	6	33997683	+	NA	NA	NA	NA	NA	NA	T	T	Y	T	Y	T	T	Y	T	Y	Y	T	T	T	C	T	Y	T	Y	Y	Y	C	T	Y	T	T	Y	T	T	Y	Y	T	Y	Y	Y	T	T	T	Y
ch6_55	G/T	6	33998257	+	NA	NA	NA	NA	NA	NA	G	G	G	G	G	G	G	K	G	G	K	G	G	G	G	G	G	G	K	G	G	G	G	G	G	G	G	G	G	G	T	K	K	G	K	G	G	G	G
ch6_56	C/T	6	34577996	+	NA	NA	NA	NA	NA	NA	T	C	C	C	C	C	C	C	C	C	C	C	C	C	C	C	C	C	C	C	C	C	C	C	C	C	C	C	T	C	C	C	C	C	C	C	C	C	C
ch6_57	T/A	6	35125180	+	NA	NA	NA	NA	NA	NA	T	T	T	A	T	T	T	T	T	T	T	T	T	T	T	T	T	T	T	T	T	T	T	T	T	T	T	A	T	T	A	T	T	T	A	A	T	T	T
ch6_58	C/T	6	35259153	+	NA	NA	NA	NA	NA	NA	C	C	C	C	C	T	T	C	T	C	C	C	C	C	T	C	C	C	C	C	C	C	C	C	T	C	C	C	C	C	C	C	C	C	C	C	C	C	C
ch6_59	A/G	6	35259387	+	NA	NA	NA	NA	NA	NA	A	A	A	A	A	G	G	A	G	A	A	A	A	A	G	A	A	A	A	A	A	A	A	A	G	A	A	A	A	A	A	A	A	A	A	A	A	A	A
ch6_60	A/G	6	35677720	+	NA	NA	NA	NA	NA	NA	G	G	A	G	G	A	A	G	A	A	A	G	G	G	G	A	G	G	G	G	A	G	G	A	G	G	G	A	A	A	A	A	G	A	R	A	G	A	A
ch6_61	T/C	6	35821507	+	NA	NA	NA	NA	NA	NA	T	T	T	T	T	T	T	T	T	T	T	T	T	T	T	T	T	T	T	T	T	T	T	T	T	T	T	T	T	T	T	T	T	T	T	T	T	T	T
ch6_62	G/C	6	35894742	+	NA	NA	NA	NA	NA	NA	C	C	G	G	C	G	G	C	G	G	G	G	G	G	G	G	G	G	G	G	C	C	G	G	G	C	G	G	C	C	G	C	G	G	G	G	C	G	G
ch6_63	C/A	6	35929333	+	NA	NA	NA	NA	NA	NA	A	A	C	C	A	C	C	A	C	C	C	C	C	C	C	C	C	C	C	C	A	A	C	C	C	A	C	C	A	A	C	A	C	C	C	C	A	C	C
ch6_64	G/A	6	36931865	+	NA	NA	NA	NA	NA	NA	G	G	G	G	G	G	G	G	G	G	G	G	G	G	G	G	G	G	G	G	G	G	G	G	G	G	G	G	G	G	G	G	G	G	G	G	G	G	G
ch6_65	G/A	6	36932079	+	NA	NA	NA	NA	NA	NA	G	G	G	G	G	G	G	G	G	G	G	G	G	G	G	G	G	G	G	G	G	G	G	G	G	G	G	G	G	G	G	G	G	G	G	G	G	G	G
ch6_66	G/A	6	36932713	+	NA	NA	NA	NA	NA	NA	G	G	G	G	G	G	G	G	G	G	G	G	G	G	G	G	G	G	G	G	G	G	G	G	G	G	G	G	G	G	G	G	G	G	G	G	G	G	G
ch6_67	A/C	6	36933069	+	NA	NA	NA	NA	NA	NA	A	A	A	A	A	A	A	A	A	A	A	A	A	A	A	A	A	A	A	A	A	A	A	A	A	A	A	A	A	A	A	A	A	A	A	A	A	A	A
ch6_68	C/G	6	36933111	+	NA	NA	NA	NA	NA	NA	C	C	C	C	C	C	C	C	C	C	C	C	C	C	C	C	C	C	C	C	C	C	C	C	C	C	C	C	C	C	C	C	C	C	C	C	C	C	C
ch6_69	G/A	6	36946219	+	NA	NA	NA	NA	NA	NA	G	G	G	G	G	G	G	G	G	G	G	G	G	G	G	G	G	G	G	G	G	G	G	G	G	G	G	G	G	G	G	G	G	G	G	G	G	G	G
ch6_70	G/A	6	37190840	+	NA	NA	NA	NA	NA	NA	G	G	G	G	G	G	G	G	G	G	G	G	G	G	G	G	G	G	G	G	G	G	G	G	G	G	G	G	G	G	G	G	G	G	G	G	G	G	G
ch6_71	G/T	6	37258550	+	NA	NA	NA	NA	NA	NA	G	G	G	G	G	G	G	G	G	G	G	G	G	G	G	G	G	G	G	G	G	G	G	G	G	G	G	G	G	G	G	G	G	G	G	G	G	G	G
ch6_72	A/T	6	37281575	+	NA	NA	NA	NA	NA	NA	A	A	A	A	A	A	A	A	A	A	A	A	A	A	A	A	A	A	A	A	A	A	A	A	A	A	A	A	A	A	A	A	A	A	A	A	A	A	A
ch6_73	C/T	6	37437462	+	NA	NA	NA	NA	NA	NA	C	C	C	C	C	C	C	C	C	C	C	C	C	C	C	C	C	C	C	C	C	C	C	C	C	C	C	C	C	C	C	C	C	C	C	C	C	C	C
ch6_74	T/C	6	37513355	+	NA	NA	NA	NA	NA	NA	T	T	T	T	T	T	T	T	T	T	T	T	T	T	T	T	T	T	T	T	T	T	T	T	T	T	T	T	T	T	T	T	T	T	T	T	T	T	T
ch6_75	C/T	6	37533891	+	NA	NA	NA	NA	NA	NA	C	C	C	C	C	C	C	C	C	C	C	C	C	C	C	C	C	C	C	C	C	C	C	C	C	C	C	C	C	C	C	C	C	C	C	C	C	C	C
ch6_76	G/A	6	37991755	+	NA	NA	NA	NA	NA	NA	A	G	A	G	G	G	G	G	G	A	A	G	A	G	G	A	A	G	G	A	G	G	G	A	G	G	A	G	A	G	G	G	A	G	G	G	G	A	A
ch6_77	C/T	6	38113937	+	NA	NA	NA	NA	NA	NA	C	C	C	C	C	C	C	C	C	C	C	C	C	C	C	C	C	C	C	C	C	C	C	C	C	C	C	C	C	C	C	C	C	C	C	C	C	C	C
ch6_78	G/A	6	39116919	+	NA	NA	NA	NA	NA	NA	G	G	G	G	G	R	A	G	A	G	G	G	A	A	G	G	G	A	A	G	G	G	A	G	G	G	G	A	G	G	G	G	G	A	R	G	G	G	G
ch6_79	A/C	6	39343513	+	NA	NA	NA	NA	NA	NA	A	A	A	A	M	M	M	A	A	A	A	M	A	A	A	M	A	A	M	A	A	A	A	A	M	A	M	C	M	A	A	M	M	A	M	A	A	A	A
ch6_80	G/A	6	39456999	+	NA	NA	NA	NA	NA	NA	G	G	G	G	G	G	G	G	G	G	G	G	G	G	G	G	G	G	G	G	G	G	G	G	G	G	G	G	G	G	G	G	G	G	G	G	G	G	G
ch6_81	C/T	6	40236081	+	NA	NA	NA	NA	NA	NA	C	C	C	C	C	C	C	C	C	C	C	C	C	C	T	C	C	C	C	C	C	C	C	C	T	C	C	C	C	C	Y	C	C	C	C	C	C	C	C
ch6_82	G/C	6	40593904	+	NA	NA	NA	NA	NA	NA	G	G	G	G	G	G	G	G	G	G	G	G	G	G	G	G	G	G	G	G	G	G	G	G	G	G	G	G	G	G	G	G	G	G	G	G	G	G	G
ch6_83	T/C	6	40594867	+	NA	NA	NA	NA	NA	NA	T	T	T	T	T	T	T	T	T	T	T	T	T	T	T	T	T	T	T	T	T	T	T	T	T	T	T	T	T	T	C	T	T	T	T	T	T	T	T
ch6_84	G/A	6	40700717	+	NA	NA	NA	NA	NA	NA	G	G	G	G	G	G	G	G	G	G	G	G	G	A	G	G	G	G	G	G	G	G	G	G	G	G	G	G	G	G	G	G	G	G	G	G	G	G	G
ch6_85	A/T	6	40835909	+	NA	NA	NA	NA	NA	NA	A	A	A	A	A	W	A	A	A	A	A	T	A	A	A	A	A	A	A	A	T	A	A	A	A	A	A	A	A	T	W	T	A	T	T	T	T	A	A
ch6_86	A/G	6	40837820	+	NA	NA	NA	NA	NA	NA	A	G	A	A	G	A	A	G	A	A	A	A	A	A	A	A	A	A	A	A	A	A	A	A	A	A	G	A	A	A	A	A	G	A	A	A	A	A	A
ch6_87	A/C	6	41100000	+	NA	NA	NA	NA	NA	NA	A	M	M	A	M	M	M	M	M	M	M	M	M	A	A	A	A	M	M	M	M	A	A	A	A	A	M	C	M	C	M	M	M	M	A	M	C	M	M
ch6_88	A/G	6	41150942	+	NA	NA	NA	NA	NA	NA	A	A	A	G	A	A	A	A	A	A	A	A	A	A	A	G	A	G	A	A	A	A	G	A	A	G	A	G	A	A	A	G	A	A	A	A	A	A	A
ch6_89	C/A	6	41345468	+	NA	NA	NA	NA	NA	NA	C	A	C	C	A	C	C	A	C	C	C	C	A	A	A	C	C	C	C	C	A	C	C	C	A	C	A	C	C	A	A	C	A	A	A	A	A	C	C
ch6_90	A/G	6	41345490	+	NA	NA	NA	NA	NA	NA	A	G	A	A	G	A	A	G	A	A	A	A	G	G	G	A	A	A	A	A	G	A	A	A	G	A	G	A	A	G	G	A	G	G	G	G	G	A	A
ch6_91	T/C	6	41386640	+	NA	NA	NA	NA	NA	NA	C	T	C	C	T	Y	C	T	C	C	C	C	T	T	T	C	C	C	C	C	T	C	C	C	T	C	T	C	C	T	T	C	T	T	T	T	T	C	C
ch6_92	T/C	6	41401924	+	NA	NA	NA	NA	NA	NA	T	T	T	T	T	Y	C	T	C	T	T	C	T	T	T	T	T	T	T	T	T	T	T	T	T	T	T	T	T	T	T	T	T	T	T	T	T	T	T
ch6_93	A/G	6	41542755	+	NA	NA	NA	NA	NA	NA	A	A	A	A	A	R	G	A	G	A	A	G	A	A	A	A	A	A	A	A	A	A	A	A	A	A	A	A	A	A	A	A	A	A	A	A	A	A	A
ch6_94	T/G	6	41544844	+	NA	NA	NA	NA	NA	NA	T	T	T	T	T	G	G	T	G	T	T	G	T	T	T	T	T	T	T	T	T	T	T	T	T	T	T	T	T	T	T	T	T	T	T	T	T	T	T
ch6_95	C/A	6	41569272	+	NA	NA	NA	NA	NA	NA	C	C	C	C	C	M	A	C	A	C	C	A	C	C	C	C	C	C	C	C	C	C	C	C	C	C	C	C	C	C	C	C	C	C	C	C	C	C	C
ch6_96	C/T	6	41569777	+	NA	NA	NA	NA	NA	NA	C	C	C	C	C	Y	T	C	T	C	C	T	C	C	C	C	C	C	C	C	C	C	C	C	C	C	C	C	C	C	C	C	C	C	C	C	C	C	C
ch6_97	G/A	6	41569932	+	NA	NA	NA	NA	NA	NA	G	G	G	G	G	R	A	G	A	G	G	A	G	G	G	G	G	G	G	G	G	G	G	G	G	G	G	G	G	G	G	G	G	G	G	G	G	G	G
ch6_98	C/T	6	41570109	+	NA	NA	NA	NA	NA	NA	C	C	C	C	C	Y	T	C	T	C	C	T	C	C	C	C	C	C	C	C	C	C	C	C	C	C	C	C	C	C	C	C	C	C	C	C	C	C	C
ch6_99	C/G	6	41574122	+	NA	NA	NA	NA	NA	NA	C	C	C	C	C	S	G	C	G	C	C	G	C	C	C	C	C	C	C	C	C	C	C	C	C	C	C	C	C	C	C	C	C	C	C	C	C	C	C
ch6_100	G/A	6	41575333	+	NA	NA	NA	NA	NA	NA	G	G	G	G	G	R	A	G	A	G	G	A	G	G	G	G	G	G	G	G	G	G	G	G	G	G	G	G	G	G	G	G	G	G	G	G	G	G	G
ch6_101	A/G	6	41575748	+	NA	NA	NA	NA	NA	NA	A	A	A	A	A	R	G	A	G	A	A	G	A	A	A	A	A	A	A	A	A	A	A	A	A	A	A	A	A	A	A	A	A	A	A	A	A	A	A
ch6_102	C/T	6	41645761	+	NA	NA	NA	NA	NA	NA	C	C	C	C	C	Y	T	C	T	C	C	T	C	C	C	C	C	C	C	C	T	C	C	C	C	C	C	C	C	T	C	C	C	C	C	C	T	C	C
ch6_103	T/C	6	41899143	+	NA	NA	NA	NA	NA	NA	T	T	T	T	T	C	C	T	C	T	T	T	C	T	T	T	T	T	T	T	T	T	T	T	T	T	T	T	T	T	T	T	T	T	T	T	T	T	T
ch6_104	A/T	6	41921041	+	NA	NA	NA	NA	NA	NA	A	A	A	A	A	W	T	A	T	A	A	A	T	A	A	A	A	A	A	A	A	A	A	A	A	A	A	A	A	A	A	A	A	A	A	A	A	A	A
ch6_105	C/T	6	43044447	+	NA	NA	NA	NA	NA	NA	C	C	C	C	C	Y	T	C	T	C	C	C	C	C	C	C	C	C	C	C	C	C	C	C	C	C	C	C	C	C	C	C	C	C	C	C	C	C	C
ch6_106	A/G	6	43790258	+	NA	NA	NA	NA	NA	NA	A	A	A	A	A	A	A	A	A	A	A	A	G	A	A	A	A	A	A	A	A	A	A	A	A	A	A	A	A	A	A	A	G	A	A	A	A	A	A
ch6_107	A/C	6	43831783	+	NA	NA	NA	NA	NA	NA	A	A	A	A	A	A	A	A	A	A	A	A	C	A	A	A	A	A	A	A	A	A	A	A	A	A	A	A	A	A	A	A	A	A	A	A	A	A	A
ch6_108	C/T	6	43831956	+	NA	NA	NA	NA	NA	NA	C	C	C	C	C	C	C	C	C	C	C	C	T	C	C	C	C	C	C	C	C	C	C	C	C	C	C	C	C	C	C	C	C	C	C	C	C	C	C
ch6_109	C/T	6	43831980	+	NA	NA	NA	NA	NA	NA	C	C	C	C	C	C	C	C	C	C	C	C	T	C	C	C	C	C	C	C	C	C	C	C	C	C	C	C	C	C	C	C	C	C	C	C	C	C	C
ch6_110	A/T	6	43913323	+	NA	NA	NA	NA	NA	NA	A	A	A	A	A	W	T	A	A	A	A	A	A	A	T	A	A	A	A	A	A	A	A	A	T	A	A	A	A	A	A	A	T	A	A	A	A	A	A
ch6_111	A/G	6	44219443	+	NA	NA	NA	NA	NA	NA	A	G	A	A	G	R	G	G	A	A	A	A	G	A	G	A	A	A	A	A	A	A	A	A	G	A	A	A	A	A	A	A	A	A	A	A	A	A	A
ch6_112	T/C	6	44223585	+	NA	NA	NA	NA	NA	NA	T	C	T	T	C	T	C	C	T	T	T	T	C	T	C	T	T	T	T	T	T	T	T	T	Y	T	C	T	T	T	T	T	T	T	T	T	C	T	T
ch6_113	T/C	6	44223822	+	NA	NA	NA	NA	NA	NA	T	C	T	T	C	Y	C	C	T	T	T	T	C	T	C	T	T	T	T	T	T	T	T	T	C	T	T	T	T	T	T	T	T	T	T	T	T	T	T
ch6_114	C/T	6	44239982	+	NA	NA	NA	NA	NA	NA	C	T	T	T	T	T	T	T	C	C	C	C	T	T	T	C	T	C	C	C	C	C	T	C	T	C	C	C	C	C	Y	C	C	T	Y	T	C	C	C
ch6_115	A/T	6	44253517	+	NA	NA	NA	NA	NA	NA	A	A	A	A	A	A	A	A	A	A	A	A	A	A	A	A	A	A	A	A	A	A	A	A	A	A	T	A	A	A	A	A	A	A	A	A	T	A	A
ch6_116	C/T	6	44253829	+	NA	NA	NA	NA	NA	NA	C	C	C	C	C	C	C	C	C	C	C	C	C	C	C	C	C	C	C	C	C	C	C	C	C	C	T	C	C	C	C	C	C	C	C	C	T	C	C
ch6_117	T/A	6	44327674	+	NA	NA	NA	NA	NA	NA	T	T	T	T	T	T	T	T	T	T	T	T	T	T	T	T	T	T	T	T	A	T	T	T	T	T	T	T	T	A	T	T	T	T	T	T	T	T	T
ch6_118	A/G	6	44329703	+	NA	NA	NA	NA	NA	NA	A	A	A	A	A	A	A	A	A	A	A	A	A	A	A	A	A	A	A	A	G	A	A	A	A	A	A	A	A	G	A	A	A	A	A	A	A	A	A
ch6_119	T/C	6	44330170	+	NA	NA	NA	NA	NA	NA	T	T	T	T	T	T	T	T	T	T	T	T	T	T	T	T	T	T	T	T	C	T	T	T	T	T	T	T	T	C	T	T	T	T	T	T	T	T	T
ch6_120	G/C	6	44418481	+	NA	NA	NA	NA	NA	NA	G	G	G	G	G	G	G	G	G	G	G	G	G	G	G	G	G	G	G	G	C	G	G	G	G	G	G	G	G	C	G	G	G	G	G	G	G	G	G
ch6_121	G/A	6	44418496	+	NA	NA	NA	NA	NA	NA	G	G	G	G	G	G	G	G	G	G	G	G	G	G	G	G	G	G	G	G	A	G	G	G	G	G	G	G	G	A	G	G	G	G	G	G	G	G	G
ch6_122	A/G	6	44428704	+	NA	NA	NA	NA	NA	NA	A	A	A	A	A	A	A	A	A	A	A	A	A	A	A	A	A	A	A	A	G	A	A	A	A	A	A	A	A	G	A	A	A	A	A	A	A	A	A
ch6_123	G/A	6	44505105	+	NA	NA	NA	NA	NA	NA	G	G	G	G	G	G	G	G	G	G	G	G	G	G	G	G	G	G	G	G	A	G	G	G	G	G	G	G	G	A	G	G	G	G	G	G	G	G	G
ch6_124	C/T	6	44512341	+	NA	NA	NA	NA	NA	NA	C	C	C	C	C	C	C	C	C	C	C	C	C	C	C	C	C	C	C	C	T	C	C	C	C	C	C	C	C	T	C	C	C	C	C	C	C	C	C
ch6_125	A/G	6	44554641	+	NA	NA	NA	NA	NA	NA	A	A	A	A	A	A	A	A	A	A	A	A	A	A	A	A	A	A	A	A	G	A	A	A	A	A	A	A	A	G	A	A	A	A	A	A	A	A	A
ch6_126	T/A	6	44671264	+	NA	NA	NA	NA	NA	NA	T	T	T	T	T	W	A	T	T	T	T	T	T	T	T	T	T	T	T	T	T	T	T	T	T	T	A	T	T	T	T	T	T	T	T	T	T	T	T
ch6_127	A/G	6	44699340	+	NA	NA	NA	NA	NA	NA	A	A	A	A	A	A	A	A	A	A	A	A	A	A	A	A	A	A	A	A	G	A	A	A	A	A	A	A	A	G	A	A	A	A	A	A	A	A	A
ch6_128	T/C	6	44699454	+	NA	NA	NA	NA	NA	NA	T	T	T	T	T	Y	C	T	T	T	T	T	T	T	T	T	T	T	T	T	T	T	T	T	T	T	C	T	T	T	T	T	T	T	T	T	T	T	T
ch6_129	T/C	6	44706250	+	NA	NA	NA	NA	NA	NA	T	T	T	T	T	Y	C	T	T	T	T	T	T	T	T	T	T	T	T	T	T	T	T	T	T	T	C	T	T	T	T	T	T	T	T	T	T	T	T
ch6_130	T/G	6	44717805	+	NA	NA	NA	NA	NA	NA	T	T	T	T	T	K	G	T	T	T	T	T	T	T	T	T	T	T	T	T	G	T	T	T	T	T	G	T	T	G	T	T	T	T	T	T	T	T	T
ch6_131	G/T	6	44723147	+	NA	NA	NA	NA	NA	NA	G	G	G	G	G	G	T	G	G	G	G	G	G	G	G	G	G	G	G	G	T	G	G	G	G	G	T	G	G	T	G	G	G	G	G	G	G	G	G
ch6_132	T/C	6	44758501	+	NA	NA	NA	NA	NA	NA	T	T	T	T	T	Y	C	T	T	T	T	T	T	T	T	T	T	T	T	T	T	T	T	T	T	T	C	T	T	T	T	T	T	T	T	T	T	T	T
ch6_133	A/G	6	44807048	+	NA	NA	NA	NA	NA	NA	A	A	A	A	A	R	G	A	A	A	A	A	A	A	A	A	A	A	A	A	G	A	A	A	A	A	A	A	A	G	A	A	A	A	A	A	A	A	A
ch6_134	A/C	6	44838162	+	NA	NA	NA	NA	NA	NA	A	A	A	A	A	A	A	A	A	A	A	A	A	A	A	A	A	A	A	A	C	A	A	A	A	A	A	A	A	C	A	A	A	A	A	A	A	A	A
ch6_135	G/C	6	44981982	+	NA	NA	NA	NA	NA	NA	G	G	G	G	G	G	C	G	G	G	G	G	G	G	G	G	G	G	G	G	C	G	G	G	G	G	C	G	G	C	G	G	G	G	G	G	G	G	G
ch6_136	T/A	6	45004930	+	NA	NA	NA	NA	NA	NA	T	T	T	T	T	T	T	T	T	T	T	T	T	T	T	T	T	T	T	T	A	T	T	T	T	T	T	T	T	A	T	T	T	T	T	T	T	T	T
ch6_137	C/A	6	45005032	+	NA	NA	NA	NA	NA	NA	C	C	C	C	C	C	C	C	C	C	C	C	C	C	C	C	C	C	C	C	A	C	C	C	C	C	C	C	C	A	C	C	C	C	C	C	C	C	C
ch6_138	A/G	6	45005039	+	NA	NA	NA	NA	NA	NA	A	A	A	A	A	A	A	A	A	A	A	A	A	A	A	A	A	A	A	A	G	A	A	A	A	A	A	A	A	G	A	A	A	A	A	A	A	A	A
ch6_139	G/A	6	45005350	+	NA	NA	NA	NA	NA	NA	G	G	G	G	G	G	G	G	G	G	G	G	G	G	G	G	G	G	G	G	A	G	G	G	G	G	G	G	G	A	G	G	G	G	G	G	G	G	G
ch6_140	A/G	6	45005738	+	NA	NA	NA	NA	NA	NA	A	A	A	A	A	A	A	A	A	A	A	A	A	A	A	A	A	A	A	A	G	A	A	A	A	A	A	A	A	G	A	A	A	A	A	A	A	A	A
ch6_141	C/T	6	45006098	+	NA	NA	NA	NA	NA	NA	C	C	C	C	C	C	C	C	C	C	C	C	C	C	C	C	C	C	C	C	T	C	C	C	C	C	C	C	C	T	C	C	C	C	C	C	C	C	C
ch6_142	A/C	6	45012560	+	NA	NA	NA	NA	NA	NA	A	A	A	A	A	A	A	A	A	A	A	A	A	A	A	A	A	A	A	A	C	A	A	A	A	A	A	A	A	C	A	A	A	A	A	A	A	A	A
ch6_143	G/C	6	45036460	+	NA	NA	NA	NA	NA	NA	G	G	G	G	G	G	C	G	G	G	G	G	G	G	G	G	G	G	G	G	C	G	G	G	G	G	C	G	G	C	G	G	G	G	G	G	G	G	G
ch6_144	A/G	6	45056451	+	NA	NA	NA	NA	NA	NA	A	A	A	A	A	A	A	A	A	A	A	A	A	A	A	A	A	A	A	A	G	A	A	A	A	A	A	A	A	G	A	A	A	A	A	A	A	A	A
ch6_145	G/A	6	45068294	+	NA	NA	NA	NA	NA	NA	G	G	G	G	G	G	G	G	G	G	G	G	G	G	G	G	G	G	G	G	A	G	G	G	G	G	G	G	G	A	G	G	G	G	G	G	G	G	G
ch6_146	T/C	6	45075001	+	NA	NA	NA	NA	NA	NA	T	T	T	T	T	T	T	T	T	T	T	T	T	T	T	T	T	T	T	T	C	T	T	T	T	T	T	T	T	C	T	T	T	T	T	T	T	T	T
ch6_147	G/A	6	45151512	+	NA	NA	NA	NA	NA	NA	G	G	G	G	G	G	G	G	G	G	G	G	G	G	G	G	G	G	G	G	A	G	G	G	G	G	G	G	G	A	G	G	G	G	G	G	G	G	G
ch6_148	T/C	6	45199920	+	NA	NA	NA	NA	NA	NA	T	T	T	T	T	T	T	T	T	T	T	T	T	T	T	T	T	T	T	T	C	T	T	T	T	T	T	T	T	C	T	T	T	T	T	T	T	T	T
ch6_149	G/A	6	45260190	+	NA	NA	NA	NA	NA	NA	G	G	G	G	G	G	G	G	G	G	G	G	G	G	G	G	G	G	G	G	A	G	G	G	G	G	G	G	G	A	G	G	G	G	G	G	G	G	G
ch6_150	G/A	6	45260728	+	NA	NA	NA	NA	NA	NA	G	G	G	G	G	G	G	G	G	G	G	G	G	G	G	G	G	G	G	G	A	G	G	G	G	G	G	G	G	A	G	G	G	G	G	G	G	G	G
ch6_151	C/T	6	45260803	+	NA	NA	NA	NA	NA	NA	C	C	C	C	C	C	C	C	C	C	C	C	C	C	C	C	C	C	C	C	T	C	C	C	C	C	C	C	C	T	C	C	C	C	C	C	C	C	C
ch6_152	A/G	6	45408897	+	NA	NA	NA	NA	NA	NA	A	A	A	A	A	A	A	A	A	A	A	A	A	A	A	A	A	A	A	A	G	A	A	A	A	A	A	A	A	G	A	A	A	A	A	A	A	A	A
ch6_153	G/A	6	45474362	+	NA	NA	NA	NA	NA	NA	G	G	G	G	G	G	G	G	G	G	G	G	G	G	G	G	G	G	G	G	A	G	G	G	G	G	G	G	G	A	G	G	G	G	G	G	G	G	G
ch6_154	T/A	6	45566795	+	NA	NA	NA	NA	NA	NA	T	T	T	T	T	T	T	T	T	T	T	T	T	T	T	T	T	T	T	T	T	T	T	T	T	A	A	A	T	T	T	T	T	T	T	T	A	T	T
ch6_155	T/C	6	45681445	+	NA	NA	NA	NA	NA	NA	T	T	T	T	T	T	T	T	T	T	T	T	T	T	T	T	T	T	T	T	T	T	T	T	T	T	T	T	T	T	C	C	C	C	Y	T	T	T	T
ch6_156	G/A	6	45701491	+	NA	NA	NA	NA	NA	NA	G	G	G	G	G	G	G	G	G	G	G	G	G	G	G	G	G	G	G	G	A	G	G	G	G	G	G	G	G	A	G	G	G	G	G	G	G	G	G
ch6_157	T/C	6	45701832	+	NA	NA	NA	NA	NA	NA	T	T	T	T	T	T	T	T	T	T	T	T	T	T	T	T	T	T	T	T	C	T	T	T	T	T	T	T	T	C	T	T	T	T	T	T	T	T	T
ch6_158	G/C	6	45759902	+	NA	NA	NA	NA	NA	NA	G	G	G	G	G	G	G	G	G	G	G	G	G	G	G	G	G	G	G	G	C	G	G	G	G	G	G	G	G	C	G	G	G	G	G	G	G	G	G
ch6_159	G/A	6	45760040	+	NA	NA	NA	NA	NA	NA	G	G	G	G	G	G	G	G	G	G	G	G	G	G	G	G	G	G	G	G	A	G	G	G	G	G	G	G	G	A	G	G	G	G	G	G	G	G	G
ch6_160	G/T	6	45789867	+	NA	NA	NA	NA	NA	NA	G	G	G	G	G	G	G	G	G	G	G	G	G	G	G	G	G	G	G	G	T	G	G	G	G	G	G	G	G	T	G	G	G	G	G	G	G	G	G
ch6_161	T/G	6	45874362	+	NA	NA	NA	NA	NA	NA	T	T	T	T	T	T	T	T	T	T	T	T	T	T	T	T	T	T	T	T	G	T	T	T	T	T	T	T	T	G	T	T	T	T	T	T	T	T	T
ch6_162	C/T	6	45891921	+	NA	NA	NA	NA	NA	NA	C	C	C	C	C	C	C	C	C	C	C	T	C	C	T	C	C	C	C	C	C	C	C	C	T	C	C	C	C	C	C	C	C	C	C	C	C	C	C
ch7_1	T/C	7	1223861	+	NA	NA	NA	NA	NA	NA	T	T	C	T	T	Y	C	T	T	T	T	T	T	C	T	T	T	T	T	T	T	T	T	T	T	T	T	T	T	T	T	T	T	T	T	T	T	T	T
ch7_2	A/C	7	1330866	+	NA	NA	NA	NA	NA	NA	A	A	C	A	A	M	C	A	A	A	A	A	A	C	A	A	A	A	A	A	A	A	A	A	A	A	A	A	A	A	A	A	A	A	A	A	A	A	A
ch7_3	T/C	7	1691363	+	NA	NA	NA	NA	NA	NA	T	T	T	T	T	T	T	T	C	T	T	T	T	T	C	T	T	T	C	T	T	T	T	T	C	T	T	T	T	T	T	T	C	C	T	T	T	T	T
ch7_4	C/T	7	1748434	+	NA	NA	NA	NA	NA	NA	T	C	C	C	C	Y	C	T	C	C	C	C	T	C	C	C	C	T	C	C	T	C	C	T	C	C	C	C	T	T	Y	C	C	C	C	C	C	C	C
ch7_5	A/G	7	1815095	+	NA	NA	NA	NA	NA	NA	A	A	A	A	A	A	A	A	A	A	A	A	A	A	G	A	A	A	A	A	A	A	A	A	G	A	A	A	A	A	A	A	A	A	A	A	A	A	A
ch7_6	C/T	7	1819971	+	NA	NA	NA	NA	NA	NA	C	C	C	T	C	C	C	C	T	C	C	C	C	C	C	T	T	C	T	T	C	C	T	C	C	C	C	C	C	C	C	C	T	T	C	C	C	C	C
ch7_7	G/A	7	1836999	+	NA	NA	NA	NA	NA	NA	G	G	G	G	G	G	G	G	G	G	G	G	G	G	G	G	G	G	G	G	G	G	G	G	G	G	G	G	G	G	G	G	G	G	G	G	G	G	G
ch7_8	A/T	7	1887674	+	NA	NA	NA	NA	NA	NA	A	A	A	A	A	A	A	A	A	A	A	A	A	A	A	A	A	A	A	A	A	A	A	A	A	A	A	A	A	A	A	A	A	A	A	A	A	A	A
ch7_9	T/C	7	1954297	+	NA	NA	NA	NA	NA	NA	T	T	T	T	T	T	T	T	T	T	T	T	T	T	T	T	T	T	T	T	C	T	T	T	T	C	T	C	T	C	T	T	T	T	T	T	T	T	T
ch7_10	T/C	7	2126922	+	NA	NA	NA	NA	NA	NA	T	T	T	T	T	T	T	C	T	C	C	T	T	T	T	T	T	T	T	T	T	C	T	T	T	T	T	T	T	T	T	T	T	T	T	T	T	C	C
ch7_11	C/A	7	2248451	+	NA	NA	NA	NA	NA	NA	C	A	C	C	A	C	C	C	C	C	C	C	C	C	C	C	C	C	C	C	C	C	C	C	C	C	C	C	C	C	C	A	C	C	C	C	A	C	C
ch7_12	C/T	7	2447013	+	NA	NA	NA	NA	NA	NA	C	T	C	C	T	C	C	T	C	C	C	C	C	C	C	C	C	C	C	C	C	C	C	C	C	C	C	C	C	C	C	C	C	C	C	C	C	C	C
ch7_13	C/T	7	3149050	+	NA	NA	NA	NA	NA	NA	C	C	C	C	C	Y	C	C	C	C	C	C	C	C	C	C	C	T	T	C	T	C	C	C	C	T	C	C	C	T	C	C	C	C	C	C	C	C	C
ch7_14	C/G	7	3804867	+	NA	NA	NA	NA	NA	NA	C	C	C	C	C	C	C	C	C	C	C	G	C	C	G	C	C	C	C	C	C	C	C	C	G	C	C	C	C	C	C	C	C	C	C	C	C	C	C
ch7_15	A/G	7	3973460	+	NA	NA	NA	NA	NA	NA	A	A	A	A	A	R	A	A	G	A	A	G	A	A	G	A	A	A	A	A	A	A	A	A	G	A	A	A	A	A	A	A	A	A	A	A	A	A	A
ch7_16	C/T	7	3974397	+	NA	NA	NA	NA	NA	NA	C	C	C	C	C	Y	C	C	T	C	C	T	C	C	T	C	C	C	C	C	C	C	C	C	T	C	C	C	C	C	C	C	C	C	C	C	C	C	C
ch7_17	A/T	7	3974487	+	NA	NA	NA	NA	NA	NA	A	A	A	A	A	W	A	A	T	A	A	T	A	A	T	A	A	A	A	A	A	A	A	A	T	A	A	A	A	A	A	A	A	A	A	A	A	A	A
ch7_18	T/C	7	3982475	+	NA	NA	NA	NA	NA	NA	T	T	T	T	T	T	T	T	C	T	T	C	T	T	C	T	T	T	T	T	T	T	T	T	C	T	T	T	T	T	T	T	T	T	T	T	T	T	T
ch7_19	C/T	7	3996323	+	NA	NA	NA	NA	NA	NA	C	C	C	C	C	Y	C	C	T	C	C	T	C	C	C	C	C	C	C	C	C	C	C	C	C	C	C	C	C	C	C	C	C	C	C	C	C	C	C
ch7_20	A/G	7	4163135	+	NA	NA	NA	NA	NA	NA	A	A	A	A	A	R	A	A	A	A	A	G	A	A	G	A	A	A	A	A	A	A	A	A	G	A	A	A	A	A	A	A	A	A	A	A	A	A	A
ch7_21	A/G	7	4586429	+	NA	NA	NA	NA	NA	NA	A	A	A	A	A	R	A	A	A	A	A	G	A	A	G	A	A	A	A	A	A	A	A	A	G	A	A	A	A	A	A	A	A	A	A	A	A	A	A
ch7_22	A/G	7	6895847	+	NA	NA	NA	NA	NA	NA	A	A	A	A	A	R	G	A	A	A	A	G	A	A	G	A	A	A	A	A	A	A	A	A	G	A	A	A	A	A	A	A	A	A	A	A	A	A	A
ch7_23	A/T	7	6895925	+	NA	NA	NA	NA	NA	NA	A	A	A	A	A	W	T	A	A	A	A	T	A	A	T	A	A	A	A	A	A	A	A	A	T	A	A	A	A	A	A	A	A	A	A	A	A	A	A
ch7_24	A/C	7	6895944	+	NA	NA	NA	NA	NA	NA	A	A	A	A	A	M	C	A	A	A	A	C	A	A	C	A	A	A	A	A	A	A	A	A	C	A	A	A	A	A	A	A	A	A	A	A	A	A	A
ch7_25	G/T	7	6934206	+	NA	NA	NA	NA	NA	NA	G	G	G	G	G	K	T	G	G	G	G	T	G	G	T	G	G	G	G	G	G	G	G	G	T	G	G	G	G	G	G	G	G	G	G	G	G	G	G
ch7_26	A/G	7	7381168	+	NA	NA	NA	NA	NA	NA	A	A	A	A	A	R	G	A	A	A	A	G	A	A	G	A	A	A	A	A	A	A	A	A	G	A	A	A	A	A	A	A	A	A	A	A	A	A	A
ch7_27	G/T	7	7395287	+	NA	NA	NA	NA	NA	NA	G	G	G	G	G	G	G	G	G	G	G	G	G	G	G	G	G	G	G	G	G	G	G	G	G	G	G	G	G	G	G	G	G	G	G	G	G	G	G
ch7_28	T/C	7	7411692	+	NA	NA	NA	NA	NA	NA	T	T	T	T	T	Y	C	T	T	T	T	C	T	T	C	T	T	T	T	T	T	T	T	T	C	T	T	T	T	T	T	T	T	T	T	T	T	T	T
ch7_29	A/G	7	7413487	+	NA	NA	NA	NA	NA	NA	A	A	A	A	A	R	G	A	A	A	A	G	A	A	G	A	A	A	A	A	A	A	A	A	G	A	A	A	A	A	A	A	A	A	A	A	A	A	A
ch7_30	C/T	7	7413531	+	NA	NA	NA	NA	NA	NA	C	C	C	C	C	Y	T	C	C	C	C	T	C	C	T	C	C	C	C	C	C	C	C	C	T	C	C	C	C	C	C	C	C	C	C	C	C	C	C
ch7_31	C/G	7	7418604	+	NA	NA	NA	NA	NA	NA	C	C	C	C	C	S	G	C	C	C	C	G	C	C	G	C	C	C	C	C	C	C	C	C	G	C	C	C	C	C	C	C	C	C	C	C	C	C	C
ch7_32	T/C	7	7419337	+	NA	NA	NA	NA	NA	NA	T	T	T	T	T	Y	C	T	T	T	T	C	T	T	C	T	T	T	T	T	T	T	T	T	C	T	T	T	T	T	T	T	T	T	T	T	T	T	T
ch7_33	T/C	7	23227335	+	NA	NA	NA	NA	NA	NA	T	T	T	T	T	T	T	T	T	T	T	T	T	T	C	T	T	T	T	T	T	T	T	T	C	T	T	T	T	T	T	T	T	T	T	T	T	T	T
ch7_34	T/C	7	34657948	+	NA	NA	NA	NA	NA	NA	T	T	T	T	T	T	T	T	T	T	T	T	T	T	C	T	T	T	T	T	T	T	T	T	C	T	T	T	T	T	T	T	T	T	T	T	T	T	T
ch7_35	A/G	7	48811443	+	NA	NA	NA	NA	NA	NA	A	A	A	A	A	A	A	A	A	A	A	A	A	A	G	A	A	A	A	A	A	A	A	A	G	A	A	A	A	A	A	A	A	A	A	A	A	A	A
ch7_36	G/A	7	49600813	+	NA	NA	NA	NA	NA	NA	G	G	G	G	G	G	G	G	G	G	G	G	G	G	A	G	G	G	G	G	G	G	G	G	A	G	G	G	G	G	G	G	G	G	G	G	G	G	G
ch7_37	A/G	7	51829104	+	NA	NA	NA	NA	NA	NA	A	A	A	A	A	A	A	A	A	A	A	A	A	A	G	A	A	A	A	A	A	A	A	A	G	A	A	A	A	A	A	A	A	A	A	A	A	A	A
ch7_38	A/T	7	51829745	+	NA	NA	NA	NA	NA	NA	A	A	A	A	A	A	A	A	A	A	A	A	A	A	T	A	A	A	A	A	A	A	A	A	T	A	A	A	A	A	A	A	A	A	A	A	A	A	A
ch7_39	T/A	7	53094348	+	NA	NA	NA	NA	NA	NA	T	T	T	A	T	T	T	T	T	A	A	T	T	T	T	A	A	T	T	A	A	A	A	A	T	A	T	A	T	A	T	T	T	T	T	T	A	A	A
ch7_40	T/C	7	54343493	+	NA	NA	NA	NA	NA	NA	T	T	T	T	T	Y	C	T	T	T	T	T	T	C	T	T	T	T	T	T	T	T	T	T	T	T	T	T	T	T	T	T	T	T	T	T	T	T	T
ch7_41	T/C	7	54789101	+	NA	NA	NA	NA	NA	NA	T	T	T	C	T	T	T	T	T	C	C	T	T	T	T	T	C	C	T	T	C	T	C	C	T	T	T	C	T	C	T	T	T	T	T	T	C	C	C
ch7_42	T/A	7	54879366	+	NA	NA	NA	NA	NA	NA	T	T	T	T	T	T	T	T	T	T	T	T	T	T	T	T	T	T	T	T	T	T	T	T	T	T	T	T	T	T	T	T	T	T	T	T	T	T	T
ch7_43	T/A	7	54889301	+	NA	NA	NA	NA	NA	NA	A	T	T	T	T	T	T	T	A	T	T	T	T	T	A	T	T	T	A	T	T	T	T	T	A	T	A	T	A	T	T	A	A	T	T	T	T	T	T
ch7_44	G/C	7	55697423	+	NA	NA	NA	NA	NA	NA	C	G	G	G	G	S	C	G	C	G	G	G	G	G	C	G	G	G	C	G	G	G	G	G	C	G	C	G	C	G	G	C	C	G	G	G	G	G	G
ch7_45	T/C	7	55699744	+	NA	NA	NA	NA	NA	NA	T	C	T	T	C	C	C	C	T	C	T	C	C	T	T	C	T	T	T	C	T	T	C	T	T	C	T	C	T	T	C	T	T	C	C	C	T	T	T
ch7_46	A/G	7	55938558	+	NA	NA	NA	NA	NA	NA	A	A	A	A	A	A	A	A	A	A	A	G	A	A	G	A	A	A	A	A	A	A	A	A	G	A	A	A	A	A	A	A	A	A	A	A	A	A	A
ch7_47	G/A	7	55945144	+	NA	NA	NA	NA	NA	NA	G	G	G	G	G	G	G	G	G	G	G	A	G	G	A	G	G	G	G	G	G	G	G	G	A	G	G	G	G	G	G	G	G	G	G	G	G	G	G
ch7_48	A/C	7	56260355	+	NA	NA	NA	NA	NA	NA	A	A	A	A	A	M	C	A	A	A	A	A	A	C	C	A	A	A	A	A	A	A	A	A	C	A	A	A	A	A	A	A	A	A	A	A	A	A	A
ch7_49	A/G	7	56327971	+	NA	NA	NA	NA	NA	NA	A	A	A	A	A	R	G	A	A	A	A	A	A	G	G	A	A	A	A	A	A	A	A	A	G	A	A	A	A	A	A	A	A	A	A	A	A	A	A
ch7_50	T/A	7	56328053	+	NA	NA	NA	NA	NA	NA	T	T	T	T	T	W	A	T	T	T	T	T	T	A	A	T	T	T	T	T	T	T	T	T	A	T	T	T	T	T	T	T	T	T	T	T	T	T	T
ch7_51	G/A	7	56335969	+	NA	NA	NA	NA	NA	NA	G	G	G	G	G	R	A	G	G	G	G	G	G	A	A	G	G	G	G	G	G	G	G	G	A	G	G	G	G	G	G	G	G	G	G	G	G	G	G
ch7_52	A/G	7	56955900	+	NA	NA	NA	NA	NA	NA	A	A	A	A	A	R	G	A	A	A	A	A	G	A	A	A	A	A	A	A	A	A	A	A	A	A	A	A	A	A	A	A	A	A	A	A	A	A	A
ch7_53	G/A	7	56958547	+	NA	NA	NA	NA	NA	NA	G	G	G	G	G	R	A	G	G	G	G	G	A	G	G	G	G	G	G	G	G	G	G	G	G	G	G	G	G	G	G	G	G	G	G	G	G	G	G
ch7_54	A/G	7	56958598	+	NA	NA	NA	NA	NA	NA	A	A	A	A	A	R	G	A	A	A	A	A	G	A	A	A	A	A	A	A	A	A	A	A	A	A	A	A	A	A	A	A	A	A	A	A	A	A	A
ch7_55	G/A	7	57047892	+	NA	NA	NA	NA	NA	NA	G	G	G	G	G	G	G	G	G	G	A	G	G	G	G	G	G	G	G	G	G	G	G	G	G	G	G	G	G	G	G	G	G	G	G	G	G	A	A
ch7_56	G/A	7	57154864	+	NA	NA	NA	NA	NA	NA	G	G	G	G	G	G	G	G	G	G	A	G	G	G	G	G	G	G	G	G	G	G	G	G	G	G	G	G	G	G	G	G	G	G	G	G	G	A	A
ch7_57	C/T	7	57155981	+	NA	NA	NA	NA	NA	NA	C	C	C	C	C	C	C	C	C	C	T	C	C	C	C	C	C	C	C	C	C	C	C	C	C	C	C	C	C	C	C	C	C	C	C	C	C	T	T
ch7_58	G/T	7	57387434	+	NA	NA	NA	NA	NA	NA	G	G	G	G	G	G	G	G	G	G	T	G	G	G	G	G	G	G	G	G	G	G	G	G	G	G	G	G	G	G	G	G	G	G	G	G	G	T	T
ch7_59	T/C	7	57688364	+	NA	NA	NA	NA	NA	NA	T	T	T	T	T	T	T	T	T	T	C	T	T	T	T	T	T	T	T	T	T	T	T	T	T	T	T	T	T	T	T	T	T	T	T	T	T	C	C
ch7_60	T/C	7	58182779	+	NA	NA	NA	NA	NA	NA	T	T	T	T	T	T	T	T	T	T	C	T	T	T	T	T	T	T	T	T	T	T	T	T	T	T	T	T	T	T	T	T	T	T	T	T	T	C	C
ch7_61	A/T	7	58186333	+	NA	NA	NA	NA	NA	NA	A	A	A	A	A	W	T	A	T	A	A	A	A	A	T	A	A	A	A	A	A	A	A	A	T	A	A	A	A	A	A	A	A	A	A	A	A	A	A
ch7_62	C/T	7	58256848	+	NA	NA	NA	NA	NA	NA	C	C	C	C	C	Y	C	C	C	C	C	C	T	C	C	C	C	T	C	C	C	C	C	C	C	C	C	C	C	T	C	C	C	C	C	C	C	C	C
ch7_63	T/C	7	58393006	+	NA	NA	NA	NA	NA	NA	C	C	C	T	C	T	T	C	T	T	C	C	T	T	C	T	T	T	T	T	T	T	T	T	C	C	C	T	T	T	T	T	T	T	T	T	T	C	C
ch7_64	T/G	7	58692192	+	NA	NA	NA	NA	NA	NA	T	T	T	G	T	G	G	T	G	G	T	G	G	G	T	T	G	G	G	G	G	T	G	G	T	G	T	G	G	G	K	G	T	T	T	T	G	T	T
ch7_65	A/G	7	58992040	+	NA	NA	NA	NA	NA	NA	A	G	A	A	G	R	G	G	A	A	G	G	A	A	A	A	A	A	A	A	A	G	A	A	A	A	A	A	A	A	A	A	A	A	A	A	A	G	G
ch7_66	A/G	7	59372405	+	NA	NA	NA	NA	NA	NA	A	A	A	A	A	A	G	A	A	A	A	A	A	A	A	A	A	A	A	A	A	A	A	A	A	A	A	A	A	A	A	A	A	A	A	A	A	A	A
ch7_67	A/C	7	59433658	+	NA	NA	NA	NA	NA	NA	A	A	A	A	A	A	M	A	M	A	M	A	A	A	A	A	A	A	A	A	M	A	A	A	A	M	A	A	M	A	A	A	M	A	M	A	A	A	A
ch7_68	G/A	7	59572636	+	NA	NA	NA	NA	NA	NA	G	G	G	G	G	G	G	G	G	G	G	G	G	G	G	G	G	G	G	G	A	G	G	G	G	G	G	G	G	A	G	G	G	G	G	G	G	G	G
ch7_69	C/A	7	59639611	+	NA	NA	NA	NA	NA	NA	C	C	C	C	C	C	C	C	C	C	C	C	C	C	C	C	C	C	C	C	A	C	C	C	C	C	C	C	C	A	C	C	C	C	C	C	C	C	C
ch7_70	T/C	7	59639637	+	NA	NA	NA	NA	NA	NA	T	T	T	T	T	T	T	T	T	T	T	T	T	T	T	T	T	T	T	T	C	T	T	T	T	T	T	T	T	C	T	T	T	T	T	T	T	T	T
ch7_71	T/C	7	59639837	+	NA	NA	NA	NA	NA	NA	T	T	T	T	T	T	T	T	T	T	T	T	T	T	T	T	T	T	T	T	C	T	T	T	T	T	T	T	T	C	T	T	T	T	T	T	T	T	T
ch7_72	C/G	7	59639852	+	NA	NA	NA	NA	NA	NA	C	C	C	C	C	C	C	C	C	C	C	C	C	C	C	C	C	C	C	C	G	C	C	C	C	C	C	C	C	G	C	C	C	C	C	C	C	C	C
ch7_73	C/T	7	59641853	+	NA	NA	NA	NA	NA	NA	C	C	C	C	C	C	C	C	C	C	C	C	C	C	C	C	C	C	C	C	T	C	C	C	C	C	C	C	C	T	C	C	C	C	C	C	C	C	C
ch7_74	C/T	7	59682052	+	NA	NA	NA	NA	NA	NA	C	C	C	C	C	C	C	C	C	C	C	C	C	C	C	C	C	C	C	C	T	C	C	C	C	C	C	C	C	T	C	C	C	C	C	C	C	C	C
ch7_75	G/A	7	59726740	+	NA	NA	NA	NA	NA	NA	G	G	G	G	G	G	G	G	G	G	G	G	G	G	G	G	G	G	G	G	A	G	G	G	G	G	G	G	G	A	G	G	G	G	G	G	G	G	G
ch7_76	G/A	7	59726921	+	NA	NA	NA	NA	NA	NA	G	G	G	G	G	G	G	G	G	G	G	G	G	G	G	G	G	G	G	G	A	G	G	G	G	G	G	G	G	A	G	G	G	G	G	G	G	G	G
ch7_77	C/T	7	59727034	+	NA	NA	NA	NA	NA	NA	C	C	C	C	C	C	C	C	C	C	C	C	C	C	C	C	C	C	C	C	T	C	C	C	C	C	C	C	C	T	C	C	C	C	C	C	C	C	C
ch7_78	A/C	7	59779247	+	NA	NA	NA	NA	NA	NA	A	A	A	A	A	A	A	A	A	A	A	A	A	A	A	A	A	A	A	A	C	A	A	A	A	A	A	A	A	C	A	A	A	A	A	A	A	A	A
ch7_79	C/A	7	59779759	+	NA	NA	NA	NA	NA	NA	C	C	C	C	C	C	C	C	C	C	C	A	C	C	C	C	C	C	C	C	A	C	C	C	C	C	C	C	C	A	C	C	C	C	C	C	C	C	C
ch7_80	C/T	7	59780051	+	NA	NA	NA	NA	NA	NA	C	C	C	C	C	C	C	C	C	C	C	C	C	C	C	C	C	C	C	C	T	C	C	C	C	C	C	C	C	T	C	C	C	C	C	C	C	C	C
ch7_81	G/T	7	59780850	+	NA	NA	NA	NA	NA	NA	G	G	G	G	G	G	G	G	G	G	G	G	G	G	G	G	G	G	G	G	T	G	G	G	G	G	G	G	G	T	G	G	G	G	G	G	G	G	G
ch7_82	A/T	7	59781462	+	NA	NA	NA	NA	NA	NA	A	A	A	A	A	A	A	A	A	A	A	A	A	A	A	A	A	A	A	A	T	A	A	A	A	A	A	A	A	T	A	A	A	A	A	A	A	A	A
ch7_83	A/G	7	59812206	+	NA	NA	NA	NA	NA	NA	A	A	A	A	A	A	A	A	A	A	A	A	A	A	A	A	A	A	A	A	G	A	A	A	A	A	A	A	A	G	A	A	A	A	A	A	A	A	A
ch7_84	G/C	7	59812258	+	NA	NA	NA	NA	NA	NA	G	G	G	G	G	G	G	G	G	G	G	G	G	G	G	G	G	G	G	G	C	G	G	G	G	G	G	G	G	C	G	G	G	G	G	G	G	G	G
ch7_85	T/C	7	59812281	+	NA	NA	NA	NA	NA	NA	T	T	T	T	T	T	T	T	T	T	T	T	T	T	T	T	T	T	T	T	C	T	T	T	T	T	T	T	T	C	T	T	T	T	T	T	T	T	T
ch7_86	T/C	7	59837329	+	NA	NA	NA	NA	NA	NA	T	T	T	T	T	T	T	T	T	T	T	T	T	T	T	T	T	T	T	T	C	T	T	T	T	T	T	T	T	C	T	T	T	T	T	T	T	T	T
ch7_87	C/G	7	59843584	+	NA	NA	NA	NA	NA	NA	C	C	C	C	C	C	C	C	C	C	C	C	C	C	C	C	C	C	C	C	G	C	C	C	C	C	C	C	C	G	C	C	C	C	C	C	C	C	C
ch7_88	C/T	7	59932882	+	NA	NA	NA	NA	NA	NA	C	C	C	C	C	C	C	C	C	C	C	C	C	C	C	C	C	C	C	C	T	C	C	C	C	C	C	C	C	T	C	C	C	C	C	C	C	C	C
ch7_89	A/C	7	60010592	+	NA	NA	NA	NA	NA	NA	A	A	A	A	A	A	A	A	A	A	A	A	A	A	A	A	A	A	A	A	C	A	A	A	A	A	A	A	A	C	A	A	A	A	A	A	A	A	A
ch7_90	C/G	7	60072835	+	NA	NA	NA	NA	NA	NA	C	C	C	C	C	C	C	C	C	C	C	C	C	C	C	C	C	C	C	C	G	C	C	C	C	C	C	C	C	G	C	C	C	C	C	C	C	C	C
ch7_91	T/C	7	60073617	+	NA	NA	NA	NA	NA	NA	T	T	T	T	T	T	T	T	T	T	T	T	T	T	T	T	T	T	T	T	C	T	T	T	T	T	T	T	T	C	T	T	T	T	T	T	T	T	T
ch7_92	C/T	7	60156354	+	NA	NA	NA	NA	NA	NA	C	C	C	C	C	C	C	C	C	C	C	C	C	C	C	C	C	C	C	C	T	C	C	C	C	C	C	C	C	T	C	C	C	C	C	C	C	C	C
ch7_93	A/G	7	60156414	+	NA	NA	NA	NA	NA	NA	A	A	A	A	A	A	A	A	A	A	A	A	A	A	A	A	A	A	A	A	G	A	A	A	A	A	A	A	A	G	A	A	A	A	A	A	A	A	A
ch7_94	A/G	7	60156501	+	NA	NA	NA	NA	NA	NA	A	A	A	A	A	A	A	A	A	A	A	A	A	A	A	A	A	A	A	A	G	A	A	A	A	A	A	A	A	G	A	A	A	A	A	A	A	A	A
ch7_95	C/T	7	60156516	+	NA	NA	NA	NA	NA	NA	C	C	C	C	C	C	C	C	C	C	C	C	C	C	C	C	C	C	C	C	T	C	C	C	C	C	C	C	C	T	C	C	C	C	C	C	C	C	C
ch7_96	C/T	7	60159330	+	NA	NA	NA	NA	NA	NA	C	C	C	C	C	C	C	C	C	C	C	C	C	C	C	C	C	C	C	C	T	C	C	C	C	C	C	C	C	T	C	C	C	C	C	C	C	C	C
ch7_97	G/A	7	60279369	+	NA	NA	NA	NA	NA	NA	G	G	G	G	G	G	G	G	G	G	G	G	G	G	G	G	G	G	G	G	A	G	G	G	G	G	G	G	G	A	G	G	G	G	G	G	G	G	G
ch7_98	T/G	7	60302962	+	NA	NA	NA	NA	NA	NA	T	T	K	T	T	T	K	T	T	K	K	K	K	T	T	K	T	K	T	T	T	T	T	T	K	T	K	K	K	T	T	K	T	T	T	T	T	K	T
ch7_99	C/T	7	60303239	+	NA	NA	NA	NA	NA	NA	C	C	C	C	C	C	C	C	C	C	C	C	C	C	C	C	C	C	C	C	T	C	C	C	C	C	C	C	C	T	C	C	C	C	C	C	C	C	C
ch7_100	T/G	7	60303345	+	NA	NA	NA	NA	NA	NA	T	T	T	T	T	T	T	T	T	T	T	T	T	T	T	T	T	T	T	T	G	T	T	T	T	T	T	T	T	G	T	T	T	T	T	T	T	T	T
ch7_101	C/T	7	60320012	+	NA	NA	NA	NA	NA	NA	C	C	C	C	C	C	C	C	C	C	C	C	C	C	C	C	C	C	C	C	T	C	C	C	C	C	C	C	C	T	C	C	C	C	C	C	C	C	C
ch7_102	T/C	7	60514730	+	NA	NA	NA	NA	NA	NA	T	T	T	T	T	T	T	T	T	T	T	T	T	T	T	T	T	T	T	T	C	T	T	T	T	T	T	T	T	C	T	T	T	T	T	T	T	T	T
ch7_103	A/G	7	60667693	+	NA	NA	NA	NA	NA	NA	A	A	A	A	A	A	A	A	A	A	A	A	A	A	A	A	A	A	A	A	G	A	A	A	A	A	A	A	A	G	A	A	A	A	A	A	A	A	A
ch7_104	C/A	7	60945657	+	NA	NA	NA	NA	NA	NA	C	A	C	A	A	C	C	A	C	A	A	C	C	C	C	C	A	C	C	C	C	C	A	A	C	C	C	A	C	C	C	C	C	C	C	C	C	A	A
ch7_105	G/A	7	60945806	+	NA	NA	NA	NA	NA	NA	G	A	G	A	A	G	G	A	G	A	A	G	G	G	G	G	A	G	G	G	A	G	A	A	G	G	G	A	G	A	G	G	G	G	G	G	G	A	A
ch7_106	A/T	7	61106828	+	NA	NA	NA	NA	NA	NA	A	A	T	A	A	T	T	A	A	T	A	T	T	T	A	T	A	T	A	A	T	A	A	A	A	T	A	T	A	T	A	A	A	A	A	A	A	A	A
ch7_107	T/C	7	61181372	+	NA	NA	NA	NA	NA	NA	T	T	T	T	T	T	T	T	T	C	T	C	T	T	T	T	T	T	T	T	C	T	T	T	T	T	T	C	T	C	T	T	T	T	T	T	T	T	T
ch7_108	A/T	7	61207333	+	NA	NA	NA	NA	NA	NA	A	A	A	A	A	A	A	A	A	A	A	A	A	A	A	A	A	A	A	A	T	A	A	A	A	A	A	A	A	T	A	A	A	A	A	A	A	A	A
ch7_109	C/T	7	61241145	+	NA	NA	NA	NA	NA	NA	C	C	C	C	C	C	C	C	C	C	C	C	C	C	C	C	C	C	C	C	T	C	C	C	C	C	C	C	C	T	C	C	C	C	C	C	C	C	C
ch7_110	C/T	7	61256603	+	NA	NA	NA	NA	NA	NA	C	C	C	C	C	C	C	C	C	T	C	T	C	C	C	C	C	C	C	C	T	C	C	C	C	C	C	T	C	T	C	C	C	C	C	C	C	C	C
ch7_111	G/T	7	61387382	+	NA	NA	NA	NA	NA	NA	G	G	G	G	G	G	G	G	G	G	G	G	G	G	G	G	G	G	G	G	T	G	G	G	G	G	G	G	G	T	G	G	G	G	G	G	G	G	G
ch7_112	A/C	7	61387410	+	NA	NA	NA	NA	NA	NA	A	A	A	A	A	A	A	A	A	A	A	A	A	A	A	A	A	A	A	A	C	A	A	A	A	A	A	A	A	C	A	A	A	A	A	A	A	A	A
ch7_113	T/C	7	61396402	+	NA	NA	NA	NA	NA	NA	T	T	T	T	T	T	T	T	T	T	T	T	T	T	T	T	T	T	T	T	C	T	T	T	T	T	T	T	T	C	T	T	T	T	T	T	T	T	T
ch7_114	A/C	7	61564714	+	NA	NA	NA	NA	NA	NA	A	A	A	A	A	A	A	A	A	A	A	A	A	A	A	A	A	A	A	A	C	A	A	A	A	A	A	A	A	C	A	A	A	A	A	A	A	A	A
ch7_115	C/G	7	61602523	+	NA	NA	NA	NA	NA	NA	C	C	C	C	C	C	C	C	C	C	C	C	C	C	C	C	C	C	C	C	G	C	C	C	C	C	C	C	C	G	C	C	C	C	C	C	C	C	C
ch7_116	G/A	7	61603814	+	NA	NA	NA	NA	NA	NA	G	G	G	G	G	G	G	G	G	G	G	G	G	G	G	G	G	G	G	G	A	G	G	G	G	G	G	G	G	A	G	G	G	G	G	G	G	G	G
ch7_117	A/T	7	61603894	+	NA	NA	NA	NA	NA	NA	A	A	A	A	A	A	A	A	A	A	A	A	A	A	A	A	A	A	A	A	T	A	A	A	A	A	A	A	A	T	A	A	A	A	A	A	A	A	A
ch7_118	A/T	7	61603939	+	NA	NA	NA	NA	NA	NA	A	A	A	A	A	A	A	A	A	A	A	A	A	A	A	A	A	A	A	A	T	A	A	A	A	A	A	A	A	T	A	A	A	A	A	A	A	A	A
ch7_119	G/A	7	61608676	+	NA	NA	NA	NA	NA	NA	G	G	G	G	G	G	G	G	G	G	G	G	G	G	G	G	G	G	G	G	A	G	G	G	G	G	G	G	G	A	G	G	G	G	G	G	G	G	G
ch7_120	G/A	7	61685191	+	NA	NA	NA	NA	NA	NA	G	G	G	G	G	G	G	G	G	G	G	G	G	G	G	G	G	G	G	G	A	G	G	G	G	G	G	G	G	A	G	G	G	G	G	G	G	G	G
ch7_121	A/C	7	61685488	+	NA	NA	NA	NA	NA	NA	A	A	A	A	A	C	A	A	A	A	A	A	A	A	A	A	A	A	A	A	C	A	A	A	A	A	A	A	A	C	A	A	A	A	A	A	A	A	A
ch7_122	C/A	7	61795089	+	NA	NA	NA	NA	NA	NA	C	C	C	C	C	A	A	C	C	C	A	C	C	C	C	C	C	C	C	C	C	C	C	C	C	C	C	C	C	C	C	C	C	C	C	C	C	A	A
ch7_123	T/G	7	62473028	+	NA	NA	NA	NA	NA	NA	T	T	T	T	T	T	T	T	T	T	T	T	G	T	T	T	T	T	T	T	T	T	T	T	T	G	T	G	T	T	K	T	T	T	T	T	T	T	T
ch7_124	T/C	7	62473040	+	NA	NA	NA	NA	NA	NA	T	T	T	T	T	T	T	T	T	T	T	T	C	T	T	T	T	T	T	T	T	T	T	T	T	C	T	C	T	T	Y	T	T	T	T	T	T	T	T
ch7_125	C/T	7	62477390	+	NA	NA	NA	NA	NA	NA	C	C	C	C	C	C	C	C	C	C	C	C	T	C	C	C	C	C	C	C	C	C	C	C	C	T	C	T	C	C	Y	C	C	C	C	C	C	C	C
ch7_126	C/T	7	62477402	+	NA	NA	NA	NA	NA	NA	C	C	C	C	C	C	C	C	C	C	C	C	T	C	C	C	C	C	C	C	C	C	C	C	C	T	C	T	C	C	Y	C	C	C	C	C	C	C	C
ch7_127	T/C	7	62477665	+	NA	NA	NA	NA	NA	NA	T	T	T	T	T	T	T	T	T	T	T	T	C	T	T	T	T	T	T	T	T	T	T	T	T	C	T	C	T	T	Y	T	T	T	T	T	T	T	T
ch7_128	A/G	7	62529488	+	NA	NA	NA	NA	NA	NA	A	A	A	A	A	A	A	A	A	G	A	A	G	A	A	A	A	A	A	A	A	A	A	A	A	A	A	A	A	A	A	A	A	A	A	A	A	A	A
ch7_129	T/G	7	62857177	+	NA	NA	NA	NA	NA	NA	T	T	T	T	T	T	T	T	T	T	T	T	T	T	T	T	T	T	T	T	T	T	T	T	T	T	T	T	T	T	T	T	T	T	T	T	T	T	T
ch7_130	A/C	7	62863454	+	NA	NA	NA	NA	NA	NA	A	A	A	A	A	A	A	A	A	A	A	A	A	A	A	A	A	A	A	A	A	A	A	A	A	A	A	A	A	A	A	A	A	A	A	A	A	A	A
ch7_131	A/G	7	63013445	+	NA	NA	NA	NA	NA	NA	A	A	A	A	A	R	G	A	A	A	A	A	A	A	A	A	A	A	A	A	A	A	A	A	A	A	A	A	A	A	A	A	A	A	A	A	A	A	A
ch7_132	C/A	7	63013463	+	NA	NA	NA	NA	NA	NA	C	C	C	C	C	C	C	C	C	C	C	C	C	C	C	C	C	C	C	C	C	C	C	C	C	C	C	C	C	C	C	C	C	C	C	C	C	C	C
ch7_133	C/A	7	63054939	+	NA	NA	NA	NA	NA	NA	C	C	A	C	C	A	A	C	C	C	C	A	A	A	A	C	C	C	C	C	A	C	C	C	A	C	C	C	C	A	C	C	C	C	C	C	C	C	C
ch7_134	G/A	7	63879529	+	NA	NA	NA	NA	NA	NA	G	G	G	G	G	A	A	G	A	G	G	A	A	A	G	G	G	G	G	G	A	G	G	G	G	G	G	G	G	A	R	G	G	A	A	G	G	G	G
ch7_135	A/G	7	64122771	+	NA	NA	NA	NA	NA	NA	A	A	A	A	A	R	A	A	A	A	A	A	G	A	A	A	A	A	A	A	A	A	A	A	A	A	A	A	A	A	A	A	A	A	A	A	A	A	A
ch7_136	T/A	7	64451824	+	NA	NA	NA	NA	NA	NA	A	T	T	T	T	T	T	T	T	T	W	T	T	A	T	T	T	W	W	W	T	A	T	T	T	T	T	T	W	T	T	W	A	A	T	T	T	A	W
ch7_137	C/T	7	64557765	+	NA	NA	NA	NA	NA	NA	C	C	C	C	C	Y	C	C	T	C	C	C	T	C	C	C	C	C	C	C	C	C	C	C	C	C	C	C	C	C	C	C	C	C	C	C	C	C	C
ch7_138	C/T	7	65001663	+	NA	NA	NA	NA	NA	NA	C	T	T	T	T	T	T	T	T	T	C	T	T	C	T	C	C	T	C	C	T	C	T	C	T	T	T	T	C	T	T	C	C	C	C	C	C	C	C
ch7_139	C/T	7	65011446	+	NA	NA	NA	NA	NA	NA	C	T	T	T	T	T	T	T	T	T	C	T	T	C	T	C	C	T	C	C	T	C	T	C	T	T	T	T	C	T	Y	C	C	C	C	C	C	C	C
ch7_140	T/C	7	65057895	+	NA	NA	NA	NA	NA	NA	T	T	T	T	T	T	T	T	T	C	T	Y	Y	T	T	T	T	T	T	T	T	Y	T	T	T	T	Y	T	T	T	T	T	T	T	T	T	T	T	T
ch7_141	T/C	7	65085476	+	NA	NA	NA	NA	NA	NA	T	C	C	C	C	C	C	C	C	C	T	C	C	T	C	T	T	C	T	T	C	T	C	T	C	C	C	C	T	C	T	T	T	T	T	T	T	T	T
ch7_142	A/T	7	65216646	+	NA	NA	NA	NA	NA	NA	A	T	T	T	T	T	T	T	T	T	A	T	A	A	T	A	A	T	A	A	T	A	T	A	T	T	T	T	A	T	W	A	A	A	A	A	A	A	A
ch8_1	G/A	8	140415	+	NA	NA	NA	NA	NA	NA	G	G	G	G	G	G	G	G	G	G	G	G	G	G	G	G	G	G	G	G	G	G	G	G	G	G	G	G	G	G	G	G	G	G	G	G	G	G	G
ch8_2	A/T	8	194753	+	NA	NA	NA	NA	NA	NA	T	A	A	A	A	A	A	A	A	A	A	A	A	A	A	A	A	A	A	A	A	A	A	T	A	A	A	A	T	A	A	A	A	A	A	A	A	A	A
ch8_3	T/A	8	602888	+	NA	NA	NA	NA	NA	NA	T	W	W	A	T	T	T	T	T	T	T	T	T	T	T	T	T	T	T	T	T	T	T	T	T	T	T	T	T	T	T	T	T	T	W	T	T	T	T
ch8_4	T/C	8	603243	+	NA	NA	NA	NA	NA	NA	T	T	T	T	Y	T	T	Y	Y	T	C	Y	T	T	T	T	T	Y	T	T	C	T	T	T	C	Y	Y	T	T	T	T	T	T	C	T	C	T	T	C
ch8_5	C/G	8	985920	+	NA	NA	NA	NA	NA	NA	C	C	C	C	C	C	C	C	C	C	C	C	C	C	C	C	C	C	C	C	C	C	C	C	C	C	C	C	C	C	C	C	C	C	C	C	C	C	C
ch8_6	C/T	8	985950	+	NA	NA	NA	NA	NA	NA	C	C	C	C	C	C	C	C	C	C	C	C	C	C	C	C	C	C	C	C	C	C	C	C	C	C	C	C	C	C	C	C	C	C	C	C	C	C	C
ch8_7	T/A	8	991814	+	NA	NA	NA	NA	NA	NA	T	T	T	T	T	T	T	T	T	T	T	T	T	T	T	T	T	T	T	T	T	T	T	T	T	T	T	T	T	T	T	T	T	T	T	T	T	T	T
ch8_8	A/G	8	1236750	+	NA	NA	NA	NA	NA	NA	A	A	A	A	A	A	A	A	A	A	A	G	A	A	A	A	A	A	A	A	A	A	A	A	A	A	A	A	A	A	A	A	G	A	A	A	A	A	A
ch8_9	G/A	8	1336649	+	NA	NA	NA	NA	NA	NA	G	G	G	G	G	G	G	G	G	G	G	G	G	G	G	G	G	G	G	G	G	G	G	G	G	G	G	G	G	G	G	G	A	G	G	G	G	G	G
ch8_10	G/T	8	1681669	+	NA	NA	NA	NA	NA	NA	G	G	G	G	G	T	G	G	G	G	G	G	G	G	G	G	G	G	G	G	G	G	G	T	G	G	G	G	T	G	G	G	G	G	G	G	G	G	G
ch8_11	C/A	8	1682267	+	NA	NA	NA	NA	NA	NA	C	C	C	C	C	C	C	C	C	C	C	C	C	C	C	C	C	C	C	C	C	C	C	C	C	C	C	C	C	A	C	C	C	C	C	C	C	C	C
ch8_12	C/T	8	1707622	+	NA	NA	NA	NA	NA	NA	C	C	C	C	C	Y	C	C	C	C	C	C	C	C	C	C	C	C	C	C	C	C	C	T	C	C	C	C	T	C	C	C	C	C	C	C	C	C	C
ch8_13	C/T	8	1915997	+	NA	NA	NA	NA	NA	NA	C	C	C	C	C	C	C	C	C	C	C	T	C	C	T	C	C	C	C	C	C	C	C	C	T	C	C	C	C	C	C	C	C	C	C	C	C	C	C
ch8_14	A/T	8	2420929	+	NA	NA	NA	NA	NA	NA	A	A	A	A	A	A	A	A	A	A	A	A	A	A	A	A	A	A	A	A	A	A	A	A	A	A	A	A	A	T	A	A	A	A	A	A	A	A	A
ch8_15	T/C	8	2420952	+	NA	NA	NA	NA	NA	NA	T	T	T	T	T	T	T	T	T	T	T	T	T	T	T	T	T	T	T	T	T	T	T	T	T	T	T	T	T	T	T	T	T	T	T	T	T	T	T
ch8_16	T/A	8	2421019	+	NA	NA	NA	NA	NA	NA	T	T	T	T	T	T	T	T	T	T	T	T	T	T	T	T	T	T	T	T	T	T	T	T	T	T	T	T	T	A	T	T	T	T	T	T	T	T	T
ch8_17	C/A	8	2489444	+	NA	NA	NA	NA	NA	NA	C	C	C	C	C	C	C	C	C	C	C	C	C	C	C	C	C	C	C	C	C	C	C	C	C	C	C	C	C	A	C	C	C	C	C	C	C	C	C
ch8_18	T/C	8	2765756	+	NA	NA	NA	NA	NA	NA	T	T	T	T	T	T	C	T	T	T	T	T	C	T	C	T	T	T	T	T	T	T	T	T	C	T	T	T	T	T	T	T	T	T	T	T	T	T	T
ch8_19	C/T	8	2777733	+	NA	NA	NA	NA	NA	NA	C	C	C	C	C	C	C	C	C	C	C	C	C	C	T	C	C	C	C	C	C	C	C	C	T	C	C	C	C	T	C	C	C	C	C	C	C	C	C
ch8_20	G/A	8	2916965	+	NA	NA	NA	NA	NA	NA	G	G	G	G	G	R	A	G	G	A	G	A	A	G	A	A	A	G	G	A	G	G	G	G	A	G	G	G	G	G	A	A	G	A	A	A	G	G	G
ch8_21	G/A	8	2927075	+	NA	NA	NA	NA	NA	NA	A	A	A	G	A	R	G	A	A	G	G	G	G	G	G	G	G	G	A	G	A	G	G	G	G	G	A	G	G	G	G	G	G	G	G	G	A	G	G
ch8_22	T/C	8	3682156	+	NA	NA	NA	NA	NA	NA	T	T	T	C	T	T	T	T	T	T	T	C	T	T	C	T	T	T	T	T	T	T	T	T	C	C	T	T	T	C	T	T	T	T	T	T	T	T	T
ch8_23	G/A	8	3682295	+	NA	NA	NA	NA	NA	NA	G	G	G	A	G	G	G	G	G	G	G	A	G	G	A	G	G	G	G	G	G	G	G	G	A	A	G	G	G	A	G	G	G	G	G	G	G	G	G
ch8_24	T/C	8	3735537	+	NA	NA	NA	NA	NA	NA	T	T	T	C	T	T	T	T	T	T	T	T	T	T	C	T	T	T	T	T	T	T	T	T	C	C	T	T	T	T	T	T	T	T	T	T	T	T	T
ch8_25	A/G	8	3744210	+	NA	NA	NA	NA	NA	NA	A	A	A	G	A	A	A	A	A	A	A	A	A	A	G	A	A	A	A	A	A	A	A	A	G	G	A	A	A	A	A	A	A	A	A	A	A	A	A
ch8_26	G/A	8	25829625	+	NA	NA	NA	NA	NA	NA	G	G	R	G	G	G	G	G	R	G	R	G	G	G	G	G	G	G	G	G	R	R	G	R	G	G	R	G	R	G	G	R	G	G	G	G	G	G	G
ch8_27	C/T	8	46831335	+	NA	NA	NA	NA	NA	NA	C	C	C	C	C	C	C	C	C	C	C	C	C	C	C	C	C	C	C	C	C	C	C	C	C	T	C	C	C	C	C	C	C	C	C	C	C	C	C
ch8_28	G/A	8	49302506	+	NA	NA	NA	NA	NA	NA	G	G	G	G	G	G	G	G	G	G	G	G	G	G	G	G	G	G	G	G	G	G	G	G	G	G	G	G	G	A	G	G	G	G	G	G	G	G	G
ch8_29	A/G	8	49809661	+	NA	NA	NA	NA	NA	NA	A	A	A	A	A	A	A	A	A	A	A	A	A	A	A	A	A	A	A	A	A	A	A	A	A	A	A	A	A	G	A	A	A	A	A	A	A	A	A
ch8_30	C/T	8	49841988	+	NA	NA	NA	NA	NA	NA	C	C	C	C	C	C	C	C	C	C	C	C	C	C	C	C	C	C	C	C	C	C	C	C	C	C	C	C	C	T	C	C	C	C	C	C	C	C	C
ch8_31	T/C	8	49843371	+	NA	NA	NA	NA	NA	NA	T	T	T	T	T	T	T	T	T	T	T	T	T	T	T	T	T	T	T	T	T	T	T	T	T	T	T	T	T	C	T	T	T	T	T	T	T	T	T
ch8_32	G/A	8	50132961	+	NA	NA	NA	NA	NA	NA	G	G	G	G	G	G	G	G	G	G	G	G	G	G	G	G	G	G	G	G	G	G	G	G	G	G	G	G	G	A	G	G	G	G	G	G	G	G	G
ch8_33	G/A	8	51504920	+	NA	NA	NA	NA	NA	NA	G	G	G	G	G	G	G	G	G	G	G	G	G	G	G	G	G	G	G	G	G	G	G	G	G	A	G	G	G	A	G	G	G	A	A	A	G	G	G
ch8_34	T/C	8	51505089	+	NA	NA	NA	NA	NA	NA	T	T	T	T	T	T	T	T	T	T	T	T	T	T	T	T	T	T	T	T	T	T	T	T	T	C	T	T	T	C	Y	T	T	C	C	C	T	T	T
ch8_35	T/C	8	51505308	+	NA	NA	NA	NA	NA	NA	T	T	T	T	T	T	T	T	T	T	T	T	T	T	T	T	T	T	T	T	T	T	T	T	T	C	T	T	T	C	Y	T	T	C	C	C	T	T	T
ch8_36	A/G	8	51505356	+	NA	NA	NA	NA	NA	NA	A	A	A	A	A	A	A	A	A	A	A	A	A	A	A	A	A	A	A	A	A	A	A	A	A	G	A	A	A	A	R	A	A	G	G	G	A	A	A
ch8_37	A/G	8	51505813	+	NA	NA	NA	NA	NA	NA	A	A	A	A	A	A	A	A	A	A	A	A	A	A	A	A	A	A	A	A	A	A	A	A	A	G	A	A	A	G	R	A	A	G	G	G	A	A	A
ch8_38	A/T	8	51752404	+	NA	NA	NA	NA	NA	NA	A	A	A	A	A	A	A	A	A	A	A	A	A	A	A	A	A	A	A	A	A	A	A	A	A	T	A	A	A	A	W	A	A	T	T	T	A	A	A
ch8_39	T/C	8	51754759	+	NA	NA	NA	NA	NA	NA	T	T	T	T	T	T	T	T	T	T	T	T	T	T	C	T	T	T	T	T	T	T	T	T	C	C	T	T	T	C	Y	T	T	C	C	C	T	T	T
ch8_40	A/T	8	51932032	+	NA	NA	NA	NA	NA	NA	A	A	A	A	A	W	T	A	A	A	A	T	T	A	T	A	A	A	A	A	A	A	T	A	T	T	A	A	A	T	A	A	A	T	T	T	A	A	A
ch8_41	T/C	8	51932422	+	NA	NA	NA	NA	NA	NA	T	T	T	T	T	Y	T	T	T	T	T	Y	T	T	T	T	T	Y	Y	T	T	Y	Y	T	T	T	T	T	Y	T	T	Y	T	T	T	T	T	Y	T
ch8_42	T/C	8	51933622	+	NA	NA	NA	NA	NA	NA	T	T	T	T	T	T	T	T	T	T	T	T	T	T	T	T	T	T	T	T	T	T	T	T	T	T	T	T	T	C	T	T	T	T	T	T	T	T	T
ch8_43	C/G	8	51934120	+	NA	NA	NA	NA	NA	NA	C	C	C	C	C	C	C	C	C	C	C	C	C	C	C	C	C	C	C	C	C	C	C	C	C	C	C	C	C	G	C	C	C	C	C	C	C	C	C
ch8_44	G/A	8	51934136	+	NA	NA	NA	NA	NA	NA	G	G	G	G	G	R	A	G	G	G	G	A	A	G	A	G	G	G	G	G	G	G	A	G	A	A	G	G	G	G	R	G	G	A	A	A	G	G	G
ch8_45	C/T	8	51955869	+	NA	NA	NA	NA	NA	NA	C	C	C	C	C	C	C	C	C	C	C	C	C	C	C	C	C	C	C	C	C	C	C	C	C	C	C	C	C	T	C	C	C	C	C	C	C	C	C
ch8_46	T/C	8	51957751	+	NA	NA	NA	NA	NA	NA	T	T	T	T	T	T	T	T	T	T	T	T	T	T	T	T	T	T	T	T	T	T	T	T	T	T	T	T	T	C	T	T	T	T	T	T	T	T	T
ch8_47	C/T	8	52714554	+	NA	NA	NA	NA	NA	NA	C	C	C	C	C	C	C	C	C	C	C	C	C	C	C	C	C	C	C	C	C	C	C	C	C	C	C	C	C	T	C	C	C	C	C	C	C	C	C
ch8_48	C/A	8	52725167	+	NA	NA	NA	NA	NA	NA	C	C	C	C	C	C	C	C	C	C	C	C	C	C	C	C	C	C	C	C	C	C	C	C	C	C	C	C	C	A	C	C	C	C	C	C	C	C	C
ch8_49	C/T	8	52870869	+	NA	NA	NA	NA	NA	NA	C	C	C	C	C	C	C	C	C	C	C	C	C	C	C	C	C	C	C	C	C	C	C	C	C	C	C	C	C	T	C	C	C	C	C	C	C	C	C
ch8_50	A/G	8	54003821	+	NA	NA	NA	NA	NA	NA	A	G	A	A	G	A	A	G	A	A	A	A	A	A	A	A	A	A	A	A	A	A	A	A	A	A	A	A	A	A	A	A	A	A	A	A	A	A	A
ch8_51	A/C	8	54033423	+	NA	NA	NA	NA	NA	NA	C	A	A	A	A	C	C	A	C	A	A	A	C	A	C	A	A	A	A	A	A	A	A	A	C	A	A	A	C	A	A	A	A	A	A	A	A	A	A
ch8_52	A/G	8	54523029	+	NA	NA	NA	NA	NA	NA	A	A	A	A	A	A	A	A	G	A	A	A	A	A	G	A	A	A	A	A	A	A	A	A	G	A	A	A	A	G	A	A	A	A	A	A	A	A	A
ch8_53	A/T	8	55178177	+	NA	NA	NA	NA	NA	NA	T	A	A	A	A	A	A	A	A	A	A	A	A	A	A	A	A	A	A	A	A	A	A	A	A	A	A	A	T	A	A	A	A	A	A	A	A	A	A
ch8_54	A/T	8	55826228	+	NA	NA	NA	NA	NA	NA	T	A	A	A	A	A	A	A	A	A	A	A	A	A	A	A	A	A	A	A	A	A	A	A	A	A	A	A	T	A	A	A	A	A	A	A	A	A	A
ch8_55	G/A	8	56053110	+	NA	NA	NA	NA	NA	NA	G	G	G	G	G	G	G	G	G	G	G	G	G	G	G	G	G	G	G	G	G	G	G	G	G	G	G	G	G	A	G	G	G	G	G	G	G	G	G
ch8_56	G/A	8	56104762	+	NA	NA	NA	NA	NA	NA	G	G	A	G	G	G	G	G	G	G	G	A	G	A	A	G	G	A	G	G	A	G	G	G	A	G	G	G	G	G	G	G	G	G	G	G	G	G	G
ch8_57	A/G	8	56476473	+	NA	NA	NA	NA	NA	NA	G	A	A	A	A	R	G	A	A	A	A	A	G	A	G	A	A	A	A	A	A	A	A	A	G	A	A	A	G	A	R	R	A	A	A	A	G	A	A
ch8_58	A/G	8	56476778	+	NA	NA	NA	NA	NA	NA	G	A	A	A	A	R	G	A	A	A	A	A	G	A	G	A	A	A	A	A	A	A	A	A	G	A	A	A	G	A	G	R	A	A	A	A	G	A	A
ch8_59	C/A	8	56866296	+	NA	NA	NA	NA	NA	NA	C	C	C	C	C	M	C	C	A	C	C	C	A	C	C	C	C	C	C	C	C	C	C	C	C	C	C	C	C	C	C	C	C	C	C	C	C	C	C
ch8_60	C/G	8	57360974	+	NA	NA	NA	NA	NA	NA	C	C	C	C	C	G	C	C	C	C	C	C	C	C	C	C	C	C	C	C	C	C	C	C	C	C	C	C	C	C	C	C	C	C	C	C	C	C	C
ch8_61	G/A	8	57383331	+	NA	NA	NA	NA	NA	NA	G	G	G	G	G	A	G	G	G	G	G	G	G	G	A	G	G	G	G	G	G	G	G	G	A	G	G	G	G	G	G	G	G	G	G	G	G	G	G
ch8_62	T/C	8	58036346	+	NA	NA	NA	NA	NA	NA	T	T	T	T	T	Y	C	T	T	T	T	T	T	T	C	T	T	T	T	T	T	T	T	T	C	T	T	T	T	T	T	T	T	T	T	T	T	T	T
ch8_63	T/C	8	58038102	+	NA	NA	NA	NA	NA	NA	T	T	T	T	T	Y	C	T	T	T	T	T	T	T	C	T	T	T	T	T	T	T	T	T	C	T	T	T	T	T	T	T	T	T	T	T	T	T	T
ch8_64	G/C	8	58075476	+	NA	NA	NA	NA	NA	NA	G	G	C	C	G	C	C	G	G	G	G	C	G	C	C	G	G	C	G	G	G	G	G	G	C	G	G	G	G	G	G	G	G	G	G	G	G	G	G
ch8_65	A/T	8	58211860	+	NA	NA	NA	NA	NA	NA	A	A	A	A	A	A	A	A	A	A	A	A	A	A	A	A	A	A	A	A	A	A	A	A	A	A	A	A	A	A	A	A	T	A	A	A	A	A	A
ch8_66	A/G	8	58219118	+	NA	NA	NA	NA	NA	NA	A	A	A	G	A	R	A	A	A	A	A	A	A	G	A	A	A	G	A	A	A	A	A	A	A	A	A	A	A	A	A	A	A	A	A	A	A	A	A
ch8_67	T/A	8	58310042	+	NA	NA	NA	NA	NA	NA	T	T	A	T	T	T	A	T	T	T	T	T	T	T	T	T	T	T	T	T	T	T	T	T	T	T	T	T	T	A	T	T	T	T	T	T	A	T	T
ch8_68	A/C	8	58489239	+	NA	NA	NA	NA	NA	NA	A	A	A	A	A	A	A	A	C	A	A	A	A	A	A	A	A	A	A	A	A	A	A	A	A	A	A	A	A	A	A	A	A	A	A	A	A	A	A
ch8_69	T/C	8	58492892	+	NA	NA	NA	NA	NA	NA	T	T	T	T	T	Y	T	T	T	T	T	T	T	C	C	T	T	C	T	T	T	T	T	T	C	T	T	T	T	T	T	Y	C	T	T	T	C	T	T
ch8_70	A/G	8	58546073	+	NA	NA	NA	NA	NA	NA	G	A	A	A	A	R	A	A	G	A	A	A	A	G	G	A	A	G	A	A	A	A	A	A	G	A	G	A	G	A	A	R	G	G	G	G	G	A	A
ch8_71	T/A	8	58547124	+	NA	NA	NA	NA	NA	NA	A	T	T	T	T	W	T	T	A	T	T	T	T	A	A	T	T	A	T	T	T	T	T	T	A	T	A	T	A	T	T	T	A	A	A	A	A	T	T
ch8_72	A/C	8	58669785	+	NA	NA	NA	NA	NA	NA	A	A	A	A	A	A	A	A	A	A	A	A	A	C	C	A	A	A	A	A	A	A	A	A	C	A	A	A	A	A	A	A	A	A	A	A	A	A	A
ch8_74	T/C	8	58789060	+	NA	NA	NA	NA	NA	NA	C	T	T	T	T	C	T	T	C	T	T	T	T	T	C	T	T	T	T	T	T	T	T	T	C	T	C	T	C	T	Y	Y	T	C	C	C	T	T	T
ch8_75	T/C	8	58815043	+	NA	NA	NA	NA	NA	NA	T	T	T	T	T	T	T	T	C	T	T	T	T	T	T	T	T	T	T	T	T	T	T	T	T	T	T	T	T	T	T	Y	T	T	T	T	T	T	T
ch8_76	G/C	8	58858422	+	NA	NA	NA	NA	NA	NA	G	G	G	G	G	G	G	G	G	G	C	G	G	G	C	G	G	G	G	G	G	G	G	G	C	G	G	G	G	G	G	G	G	G	G	G	G	C	G
ch8_77	G/A	8	59379644	+	NA	NA	NA	NA	NA	NA	A	G	G	G	G	G	G	G	G	G	G	G	G	G	G	G	G	G	G	G	G	G	G	G	G	G	A	G	A	G	R	G	G	G	G	G	G	G	G
ch8_78	G/A	8	59547731	+	NA	NA	NA	NA	NA	NA	G	G	G	G	G	G	G	G	G	A	G	A	G	A	G	G	G	A	G	G	A	G	A	G	G	G	G	G	G	A	G	G	G	G	G	G	G	G	G
ch8_79	G/C	8	59642681	+	NA	NA	NA	NA	NA	NA	C	G	G	G	G	S	G	G	G	G	G	G	C	G	G	G	G	G	G	G	G	G	G	G	G	G	C	G	C	G	S	G	G	G	G	G	G	G	G
ch8_80	C/T	8	59975292	+	NA	NA	NA	NA	NA	NA	C	C	C	C	C	Y	T	C	C	C	C	C	C	T	C	C	C	C	C	C	C	C	C	C	C	C	C	C	C	C	C	C	C	C	C	C	C	C	C
ch8_81	T/G	8	59976798	+	NA	NA	NA	NA	NA	NA	T	T	T	T	T	K	G	T	T	T	T	T	T	G	T	T	T	T	T	T	T	T	T	T	T	T	T	T	T	T	T	T	T	T	T	T	T	T	T
ch8_82	A/T	8	60031675	+	NA	NA	NA	NA	NA	NA	T	A	T	A	A	T	T	A	A	T	A	T	T	T	T	A	A	T	A	A	T	A	A	A	T	A	T	A	T	T	W	A	A	A	A	A	T	A	A
ch8_83	C/T	8	60034507	+	NA	NA	NA	NA	NA	NA	C	C	C	C	C	T	T	C	C	C	C	C	C	T	C	C	C	C	C	C	C	C	C	C	C	C	C	C	C	C	C	C	C	C	C	C	C	C	C
ch8_84	T/C	8	60034570	+	NA	NA	NA	NA	NA	NA	C	T	C	T	T	C	C	T	T	C	T	C	C	C	C	T	T	C	T	T	C	T	T	T	C	T	C	T	C	C	Y	T	T	T	T	T	C	T	T
ch8_85	G/A	8	60034967	+	NA	NA	NA	NA	NA	NA	A	G	A	G	G	A	A	G	G	A	G	A	A	A	A	G	G	A	G	G	A	G	G	G	A	G	A	G	A	A	R	G	G	G	G	G	A	G	G
ch8_86	G/A	8	60035855	+	NA	NA	NA	NA	NA	NA	A	G	A	G	G	A	A	G	G	A	G	A	A	A	A	G	G	A	G	G	A	G	G	G	A	G	A	G	A	A	R	G	G	G	G	G	A	G	G
ch8_87	A/G	8	60986343	+	NA	NA	NA	NA	NA	NA	A	A	A	A	A	A	G	A	A	A	A	G	A	A	A	A	A	A	A	A	A	A	A	A	A	A	A	A	A	A	A	A	A	A	A	A	A	A	A
ch8_88	T/C	8	61048925	+	NA	NA	NA	NA	NA	NA	T	T	T	T	T	T	T	T	T	T	T	T	T	T	Y	T	T	T	T	T	T	T	T	T	T	T	T	T	T	T	T	T	T	T	T	T	T	T	T
ch8_89	C/T	8	61233220	+	NA	NA	NA	NA	NA	NA	C	C	C	C	C	C	C	C	C	C	C	C	C	C	C	C	C	C	C	C	C	C	C	C	C	C	C	C	C	C	C	C	C	C	C	C	C	C	C
ch8_90	G/A	8	61325583	+	NA	NA	NA	NA	NA	NA	A	G	A	G	G	R	G	G	G	G	G	A	G	A	A	G	G	A	G	G	A	G	G	G	A	G	G	A	G	A	G	A	A	G	G	G	G	G	G
ch8_91	T/C	8	61562859	+	NA	NA	NA	NA	NA	NA	C	T	C	T	T	Y	C	T	T	T	T	C	T	C	C	T	T	C	T	T	C	T	T	T	C	T	T	C	T	C	T	C	C	T	T	T	T	T	T
ch8_92	G/A	8	61636216	+	NA	NA	NA	NA	NA	NA	G	G	A	G	G	A	A	G	G	G	G	A	G	A	A	G	G	G	G	G	G	G	G	G	A	G	G	G	G	G	G	G	G	G	G	G	G	G	G
ch8_93	T/C	8	61988865	+	NA	NA	NA	NA	NA	NA	T	T	C	T	T	T	C	T	C	T	T	T	C	T	C	T	T	T	T	T	T	T	T	T	C	T	T	T	T	T	T	T	T	T	T	T	T	T	T
ch8_94	C/T	8	62393065	+	NA	NA	NA	NA	NA	NA	C	C	T	T	C	C	C	C	C	T	C	C	C	C	C	C	C	C	C	T	C	C	C	C	C	T	T	T	T	C	T	C	C	T	T	T	C	C	C
ch8_95	C/G	8	62481639	+	NA	NA	NA	NA	NA	NA	C	C	G	G	C	C	C	C	C	G	C	C	C	C	C	C	C	C	G	G	C	C	C	C	C	G	G	G	G	C	G	C	C	G	G	G	G	C	C
ch8_96	G/T	8	62568627	+	NA	NA	NA	NA	NA	NA	G	G	G	T	G	K	G	G	G	T	G	T	G	G	G	G	G	G	T	T	G	G	G	G	G	T	T	T	T	G	T	G	T	T	T	T	T	G	G
ch8_97	A/G	8	62659013	+	NA	NA	NA	NA	NA	NA	A	A	A	G	A	A	A	A	A	G	A	A	A	A	A	A	A	A	G	G	A	A	A	A	A	G	G	G	G	A	G	A	G	G	G	G	G	A	A
ch8_98	G/A	8	62676775	+	NA	NA	NA	NA	NA	NA	G	G	G	A	G	G	G	G	G	A	G	G	G	G	G	G	G	G	A	A	G	G	G	G	G	A	A	A	A	G	A	G	A	A	A	A	A	G	G
ch8_99	G/T	8	62990647	+	NA	NA	NA	NA	NA	NA	G	G	G	T	G	G	G	G	G	T	G	G	G	G	G	G	G	G	T	T	G	G	G	G	G	T	T	T	T	G	T	G	T	T	T	T	T	G	G
ch9_1	A/G	9	70416	+	NA	NA	NA	NA	NA	NA	A	A	G	A	A	A	G	A	A	G	A	A	A	A	A	A	A	A	A	A	G	A	A	A	A	G	A	G	A	A	A	A	A	A	A	A	A	A	A
ch9_2	T/C	9	259326	+	NA	NA	NA	NA	NA	NA	T	T	T	T	T	T	T	T	T	T	C	T	T	T	T	T	T	T	T	T	T	T	T	C	T	T	T	T	T	T	T	T	T	T	T	T	T	C	C
ch9_3	A/C	9	275955	+	NA	NA	NA	NA	NA	NA	A	A	A	A	A	A	A	A	A	A	C	A	A	A	A	A	A	A	A	A	A	A	A	C	A	A	A	A	A	A	A	A	A	A	A	A	A	C	C
ch9_4	A/T	9	405776	+	NA	NA	NA	NA	NA	NA	A	A	A	A	A	A	A	A	A	A	T	A	A	A	A	A	A	A	A	A	A	A	A	T	A	A	A	A	A	A	A	A	A	A	A	A	A	T	T
ch9_5	G/C	9	426592	+	NA	NA	NA	NA	NA	NA	G	G	C	G	G	G	C	G	G	C	C	C	G	G	G	G	G	G	G	G	C	G	G	C	G	C	G	C	G	G	G	G	G	G	G	G	G	C	C
ch9_6	A/C	9	488581	+	NA	NA	NA	NA	NA	NA	A	A	A	A	A	A	A	A	A	A	C	A	A	A	A	A	A	A	A	A	A	A	A	C	A	A	A	A	A	A	A	A	A	A	A	A	A	C	C
ch9_7	G/C	9	495763	+	NA	NA	NA	NA	NA	NA	G	G	G	G	G	G	G	G	G	G	C	G	G	G	G	G	G	G	G	G	G	G	G	C	G	G	G	G	G	G	G	G	G	G	G	G	G	C	C
ch9_8	A/G	9	499110	+	NA	NA	NA	NA	NA	NA	A	A	A	A	A	A	A	A	A	A	G	A	A	A	A	A	A	A	A	A	A	A	A	G	A	A	A	A	A	A	A	A	A	A	A	A	A	G	G
ch9_9	C/T	9	645037	+	NA	NA	NA	NA	NA	NA	C	C	T	C	C	C	C	C	C	T	C	C	C	C	C	C	C	C	C	C	T	C	C	C	C	T	C	T	C	C	C	T	C	C	C	C	C	C	C
ch9_10	A/C	9	673132	+	NA	NA	NA	NA	NA	NA	A	A	A	A	A	A	A	A	A	A	C	C	A	A	A	A	A	A	A	A	A	A	A	A	A	A	A	A	A	A	A	A	A	A	A	A	A	A	A
ch9_11	C/T	9	734568	+	NA	NA	NA	NA	NA	NA	C	C	C	C	C	C	C	C	C	C	T	C	C	C	C	C	C	C	C	C	C	C	C	C	C	C	C	C	C	C	C	C	C	C	C	C	C	C	C
ch9_12	T/G	9	734578	+	NA	NA	NA	NA	NA	NA	T	T	T	T	T	T	T	T	T	T	G	T	T	T	T	T	T	T	T	T	T	T	T	T	T	T	T	T	T	T	T	T	T	T	T	T	T	T	T
ch9_13	A/C	9	743882	+	NA	NA	NA	NA	NA	NA	A	A	C	A	A	A	A	A	A	C	C	C	A	A	A	A	A	A	A	A	C	A	A	A	A	C	A	C	A	A	A	C	A	C	C	C	A	A	A
ch9_14	C/T	9	802787	+	NA	NA	NA	NA	NA	NA	C	C	C	C	C	C	C	C	C	C	T	C	C	C	C	C	C	C	C	C	C	C	C	C	C	C	C	C	C	C	C	C	C	C	C	C	C	C	C
ch9_15	G/A	9	802886	+	NA	NA	NA	NA	NA	NA	G	G	G	G	G	G	G	G	G	G	A	G	G	G	G	G	G	G	G	G	G	G	G	G	G	G	G	G	G	G	G	G	G	G	G	G	G	G	G
ch9_16	G/A	9	803632	+	NA	NA	NA	NA	NA	NA	G	G	G	G	G	G	G	G	G	G	A	G	G	G	G	G	G	G	G	G	G	G	G	G	G	G	G	G	G	G	G	G	G	G	G	G	G	G	G
ch9_17	G/A	9	803674	+	NA	NA	NA	NA	NA	NA	G	G	G	G	G	G	G	G	G	G	A	G	G	G	G	G	G	G	G	G	G	G	G	G	G	G	G	G	G	G	G	G	G	G	G	G	G	G	G
ch9_18	G/A	9	803682	+	NA	NA	NA	NA	NA	NA	G	G	G	G	G	G	G	G	G	G	A	G	G	G	G	G	G	G	G	G	G	G	G	G	G	G	G	G	G	G	G	G	G	G	G	G	G	G	G
ch9_19	C/G	9	828588	+	NA	NA	NA	NA	NA	NA	G	C	G	C	C	S	C	C	C	G	G	C	C	C	C	C	C	C	C	C	G	C	C	G	C	G	C	G	G	C	C	G	C	C	S	C	C	G	G
ch9_20	C/T	9	848820	+	NA	NA	NA	NA	NA	NA	C	C	C	C	C	C	C	C	C	C	T	C	C	C	C	C	C	C	C	C	C	C	C	C	C	C	C	C	C	C	C	C	C	C	C	C	C	C	C
ch9_21	T/A	9	849300	+	NA	NA	NA	NA	NA	NA	T	T	T	T	T	T	T	T	T	T	A	T	T	T	T	T	T	T	T	T	T	T	T	T	T	T	T	T	T	T	T	T	T	T	T	T	T	T	T
ch9_22	G/T	9	901715	+	NA	NA	NA	NA	NA	NA	G	G	G	G	G	G	G	G	G	G	T	T	G	G	G	G	G	G	G	G	G	G	G	G	G	G	G	G	G	G	G	G	G	G	G	G	G	G	G
ch9_23	G/T	9	908213	+	NA	NA	NA	NA	NA	NA	G	G	G	G	G	G	G	G	G	G	T	G	G	G	G	G	G	G	G	G	G	G	G	G	G	G	G	G	G	G	G	G	G	G	G	G	G	G	G
ch9_24	A/G	9	913889	+	NA	NA	NA	NA	NA	NA	A	A	A	A	A	A	A	A	A	A	G	A	A	A	A	A	A	A	A	A	A	A	A	A	A	A	A	A	A	A	A	A	A	A	A	A	A	A	A
ch9_25	G/A	9	920117	+	NA	NA	NA	NA	NA	NA	G	G	G	G	G	G	G	G	G	G	A	G	G	G	G	G	G	G	G	G	G	G	G	G	G	G	G	G	G	G	G	G	G	G	G	G	G	G	G
ch9_26	A/G	9	1245751	+	NA	NA	NA	NA	NA	NA	A	A	A	A	A	A	A	A	A	A	A	A	A	A	A	A	A	A	A	A	A	A	A	G	A	A	A	A	A	A	A	A	A	A	A	A	A	G	G
ch9_27	T/C	9	1315510	+	NA	NA	NA	NA	NA	NA	T	T	T	T	T	T	T	T	T	T	T	T	T	T	C	T	T	T	T	T	T	T	T	C	C	T	T	T	T	T	T	T	T	T	T	T	T	C	C
ch9_28	T/G	9	1315585	+	NA	NA	NA	NA	NA	NA	T	T	T	T	T	T	T	T	T	T	T	T	T	T	G	T	T	T	T	T	T	T	T	G	G	T	T	T	T	T	T	T	T	T	T	T	T	G	G
ch9_29	A/T	9	1315727	+	NA	NA	NA	NA	NA	NA	A	A	A	A	A	A	A	A	A	A	A	A	A	A	A	A	A	A	A	A	A	A	A	T	A	A	A	A	A	A	A	A	A	A	A	A	A	T	T
ch9_30	A/G	9	1315771	+	NA	NA	NA	NA	NA	NA	A	A	A	A	A	A	A	A	A	A	A	A	A	A	A	A	A	A	A	A	A	A	A	G	A	A	A	A	A	A	A	A	A	A	A	A	A	G	G
ch9_31	G/A	9	1405096	+	NA	NA	NA	NA	NA	NA	G	G	G	G	G	G	G	G	G	G	G	G	G	G	G	G	G	G	G	G	G	G	G	G	G	G	G	G	G	G	G	G	G	G	G	G	G	G	G
ch9_32	A/T	9	1405284	+	NA	NA	NA	NA	NA	NA	A	A	A	A	A	A	A	A	A	A	A	A	A	A	A	A	A	A	A	A	A	A	A	A	A	A	A	A	A	A	A	A	A	A	A	A	A	A	A
ch9_33	C/T	9	1405725	+	NA	NA	NA	NA	NA	NA	C	C	C	C	C	C	C	C	C	C	C	C	C	C	C	C	C	C	C	C	C	C	C	C	C	C	C	C	C	C	C	C	C	C	C	C	C	C	C
ch9_34	T/C	9	1407373	+	NA	NA	NA	NA	NA	NA	T	T	T	T	T	T	T	T	T	T	T	T	T	T	T	T	T	T	T	T	T	T	T	T	T	T	T	T	T	T	T	T	T	T	T	T	T	T	T
ch9_35	A/G	9	1517931	+	NA	NA	NA	NA	NA	NA	A	A	A	A	A	A	A	A	A	A	A	A	A	A	A	A	A	A	A	A	A	A	A	A	A	A	A	A	A	A	A	A	A	A	A	A	A	A	A
ch9_36	T/C	9	1518047	+	NA	NA	NA	NA	NA	NA	T	T	T	T	T	T	T	T	T	T	T	T	T	T	T	T	T	T	T	T	T	T	T	T	T	T	T	T	T	T	T	T	T	T	T	T	T	T	T
ch9_37	A/C	9	1621287	+	NA	NA	NA	NA	NA	NA	A	A	A	A	A	A	A	A	A	A	A	A	A	A	A	A	A	A	A	A	A	A	A	A	A	A	A	A	A	A	A	A	A	A	A	A	A	A	A
ch9_38	C/T	9	1627086	+	NA	NA	NA	NA	NA	NA	C	C	C	C	C	C	C	C	C	C	C	C	C	C	C	C	C	C	C	C	C	C	C	C	C	C	C	C	C	C	C	C	C	C	C	C	C	C	C
ch9_39	T/A	9	1627263	+	NA	NA	NA	NA	NA	NA	T	T	T	T	T	T	T	T	T	T	T	T	T	T	T	T	T	T	T	T	T	T	T	T	T	T	T	T	T	T	T	T	T	T	T	T	T	T	T
ch9_40	T/C	9	1630601	+	NA	NA	NA	NA	NA	NA	C	T	T	C	T	Y	C	T	C	T	C	C	T	C	T	T	C	T	C	T	T	T	C	T	T	T	T	T	C	T	T	T	T	T	T	T	T	T	T
ch9_41	G/A	9	1630699	+	NA	NA	NA	NA	NA	NA	A	G	G	A	G	R	A	G	A	G	A	A	G	A	G	G	A	G	A	G	G	G	A	G	G	G	G	G	A	G	G	G	G	G	G	G	G	G	G
ch9_42	C/T	9	1630748	+	NA	NA	NA	NA	NA	NA	T	C	C	T	C	Y	T	C	T	C	T	T	C	T	C	C	T	C	T	C	C	C	T	C	C	C	C	C	T	C	C	C	C	C	C	C	C	C	C
ch9_43	T/C	9	1751578	+	NA	NA	NA	NA	NA	NA	C	C	T	T	C	Y	T	C	C	T	T	C	T	T	T	T	T	T	T	T	T	T	T	T	T	T	T	T	C	T	Y	C	T	C	Y	C	T	T	T
ch9_44	A/G	9	1751668	+	NA	NA	NA	NA	NA	NA	G	G	A	A	G	R	A	G	G	A	A	G	A	A	A	A	A	A	A	A	A	A	A	A	A	A	A	A	G	A	R	G	A	G	R	G	A	A	A
ch9_45	A/G	9	1753218	+	NA	NA	NA	NA	NA	NA	G	G	A	A	G	R	A	G	G	A	A	G	A	A	A	A	A	A	A	A	A	A	A	A	A	A	A	A	G	A	R	G	A	G	A	G	A	A	A
ch9_46	C/T	9	1920842	+	NA	NA	NA	NA	NA	NA	C	C	C	C	C	Y	C	C	C	C	T	T	T	C	C	T	C	T	C	T	C	T	C	T	C	C	T	C	C	T	C	C	T	C	Y	C	T	T	T
ch9_47	A/T	9	1921149	+	NA	NA	NA	NA	NA	NA	A	A	A	A	A	W	A	A	A	A	T	T	T	A	A	T	A	T	A	T	A	T	A	T	A	A	T	A	A	T	A	A	T	A	W	A	T	T	T
ch9_48	C/T	9	2078030	+	NA	NA	NA	NA	NA	NA	C	C	C	C	C	C	C	C	T	C	C	C	C	C	T	C	C	C	C	C	C	C	C	C	T	C	C	C	C	C	C	C	C	C	C	C	C	C	C
ch9_49	A/G	9	2081540	+	NA	NA	NA	NA	NA	NA	A	A	A	A	A	A	A	A	G	A	A	A	A	A	G	A	A	A	A	A	A	A	A	A	G	A	A	A	A	A	A	A	A	A	A	A	A	A	A
ch9_50	T/C	9	2160991	+	NA	NA	NA	NA	NA	NA	C	T	C	C	T	Y	C	T	C	T	T	T	T	C	T	T	C	T	T	T	T	T	C	T	T	T	T	T	C	T	T	C	T	T	T	T	T	T	T
ch9_51	A/C	9	2248589	+	NA	NA	NA	NA	NA	NA	C	A	A	A	A	M	A	A	C	A	A	A	A	C	A	A	A	A	A	A	A	A	A	A	A	A	A	A	C	A	A	A	A	A	A	A	A	A	A
ch9_52	C/T	9	2346497	+	NA	NA	NA	NA	NA	NA	C	C	C	C	C	C	C	C	C	C	C	C	C	T	C	C	C	C	T	T	C	C	C	T	C	C	C	C	C	C	C	C	C	C	C	C	C	T	T
ch9_53	C/T	9	2445969	+	NA	NA	NA	NA	NA	NA	C	C	T	C	C	C	C	C	C	C	C	C	C	C	C	C	C	C	T	T	C	C	C	T	C	C	C	C	C	C	C	C	C	C	C	C	C	T	T
ch9_54	T/C	9	2543207	+	NA	NA	NA	NA	NA	NA	T	T	T	T	T	T	T	T	T	T	T	T	T	T	T	T	T	T	T	T	T	T	T	T	T	T	T	T	T	T	T	T	T	T	T	T	T	T	T
ch9_55	T/C	9	2643689	+	NA	NA	NA	NA	NA	NA	T	T	T	T	T	T	T	T	T	T	T	T	C	C	T	T	T	T	C	T	T	T	T	T	T	T	T	T	C	T	T	T	T	T	T	T	T	T	T
ch9_56	A/G	9	2643895	+	NA	NA	NA	NA	NA	NA	A	G	A	G	G	G	G	G	A	A	A	G	A	A	A	A	A	G	A	A	A	G	A	A	A	G	A	A	A	G	A	A	G	G	R	A	G	G	G
ch9_57	A/G	9	2644840	+	NA	NA	NA	NA	NA	NA	A	A	A	A	A	A	A	A	G	A	A	A	G	G	G	A	A	A	G	A	A	A	A	A	G	A	A	A	G	A	A	A	A	A	A	A	A	A	A
ch9_58	A/G	9	2919103	+	NA	NA	NA	NA	NA	NA	A	G	A	G	G	G	G	G	G	A	A	G	A	A	G	A	A	G	A	A	A	G	A	A	G	G	A	A	A	G	R	G	G	G	R	A	G	A	A
ch9_59	G/A	9	3597376	+	NA	NA	NA	NA	NA	NA	G	G	G	G	G	G	G	G	G	G	G	G	G	G	G	G	G	G	G	G	G	G	G	G	G	G	G	G	A	G	R	G	G	A	R	G	A	G	G
ch9_60	C/T	9	3600451	+	NA	NA	NA	NA	NA	NA	C	C	C	C	C	T	C	C	C	C	C	T	C	C	C	C	C	T	C	C	T	T	C	C	C	C	C	C	T	T	Y	C	T	T	Y	C	T	C	C
ch9_61	T/C	9	3600773	+	NA	NA	NA	NA	NA	NA	T	T	Y	T	T	T	T	T	T	T	T	T	T	T	T	C	T	T	T	Y	T	T	T	T	T	T	T	T	T	Y	T	T	T	T	T	T	T	T	T
ch9_62	C/T	9	3898779	+	NA	NA	NA	NA	NA	NA	C	C	C	C	C	C	C	C	C	C	C	C	C	C	T	C	C	C	C	C	C	C	C	C	T	C	C	C	C	C	C	C	C	T	Y	C	T	C	C
ch9_63	C/T	9	4645709	+	NA	NA	NA	NA	NA	NA	C	C	C	C	C	Y	C	C	C	C	C	T	T	T	C	C	C	T	C	C	T	T	C	C	C	C	C	C	T	T	Y	C	T	C	C	C	T	C	C
ch9_64	A/G	9	6029863	+	NA	NA	NA	NA	NA	NA	A	A	A	A	A	A	A	A	A	A	A	A	A	A	A	A	A	A	A	A	A	A	A	A	A	A	A	A	A	A	A	A	A	A	A	A	A	A	A
ch9_65	G/A	9	6944347	+	NA	NA	NA	NA	NA	NA	G	G	G	G	G	G	G	G	G	G	G	G	G	G	G	G	G	G	G	G	G	G	G	G	G	G	G	G	G	G	G	G	G	G	G	G	G	G	G
ch9_66	G/A	9	7380329	+	NA	NA	NA	NA	NA	NA	G	G	G	G	G	G	G	G	G	G	G	G	G	G	G	G	G	G	G	G	G	G	G	G	G	G	G	G	G	G	G	G	G	G	G	G	G	G	G
ch9_67	G/T	9	7854780	+	NA	NA	NA	NA	NA	NA	G	G	G	G	G	G	G	G	G	G	G	G	G	G	G	G	G	G	G	G	G	G	G	G	G	G	G	G	G	G	G	G	G	G	G	G	G	G	G
ch9_68	C/G	9	8162831	+	NA	NA	NA	NA	NA	NA	C	C	C	C	C	C	C	C	C	C	C	C	C	C	C	C	C	C	C	C	C	C	C	C	C	C	C	C	C	C	C	C	C	C	C	C	C	C	C
ch9_69	G/A	9	8163286	+	NA	NA	NA	NA	NA	NA	G	G	G	G	G	G	G	G	G	G	G	G	G	G	G	G	G	G	G	G	G	G	G	G	G	G	G	G	G	G	G	G	G	G	G	G	G	G	G
ch9_70	T/C	9	10675327	+	NA	NA	NA	NA	NA	NA	T	T	T	T	T	T	T	T	T	T	T	T	T	T	T	T	T	T	T	T	T	T	T	T	T	T	T	T	T	T	T	T	T	T	T	T	T	T	T
ch9_71	A/G	9	11226492	+	NA	NA	NA	NA	NA	NA	A	A	A	A	A	A	A	A	A	A	A	A	A	A	A	A	A	A	A	A	A	A	A	A	A	A	A	A	A	A	A	A	A	A	A	A	A	A	A
ch9_72	T/C	9	11274915	+	NA	NA	NA	NA	NA	NA	T	T	T	T	T	T	T	T	T	T	T	T	T	T	T	T	T	T	T	T	T	T	T	T	T	T	T	T	T	T	T	T	T	T	T	T	T	T	T
ch9_73	T/C	9	11276000	+	NA	NA	NA	NA	NA	NA	T	T	T	T	T	T	T	T	T	T	T	T	T	T	T	T	T	T	T	T	T	T	T	T	T	T	T	T	T	T	T	T	T	T	T	T	T	T	T
ch9_74	A/G	9	11385675	+	NA	NA	NA	NA	NA	NA	A	A	A	A	A	A	A	A	A	A	A	A	A	A	A	A	A	A	A	A	A	A	A	A	A	A	A	A	A	A	A	A	A	A	A	A	A	A	A
ch9_75	A/G	9	14009731	+	NA	NA	NA	NA	NA	NA	A	A	A	A	A	A	A	A	A	A	A	A	A	A	A	A	A	A	A	A	A	A	A	A	A	A	A	A	A	A	A	A	A	A	A	A	A	A	A
ch9_76	G/T	9	14927116	+	NA	NA	NA	NA	NA	NA	G	G	G	G	G	G	G	G	G	G	G	G	G	G	G	G	G	G	G	G	G	G	G	G	G	G	G	G	G	G	G	G	G	G	G	G	G	G	G
ch9_77	T/A	9	14929376	+	NA	NA	NA	NA	NA	NA	T	T	T	T	T	T	T	T	T	T	T	T	T	T	T	T	T	T	T	T	T	T	T	T	T	T	T	T	T	T	T	T	T	T	T	T	T	T	T
ch9_78	G/A	9	14931279	+	NA	NA	NA	NA	NA	NA	G	G	G	G	G	G	G	G	G	G	G	G	G	G	G	G	G	G	G	G	G	G	G	G	G	G	G	G	G	G	G	G	G	G	G	G	G	G	G
ch9_79	T/C	9	14931479	+	NA	NA	NA	NA	NA	NA	T	T	T	T	T	T	T	T	T	T	T	T	T	T	T	T	T	T	T	T	T	T	T	T	T	T	T	T	T	T	T	T	T	T	T	T	T	T	T
ch9_80	T/C	9	16837673	+	NA	NA	NA	NA	NA	NA	T	T	T	T	T	T	T	T	T	T	T	T	T	T	T	T	T	T	T	T	T	T	T	T	T	T	T	T	T	T	T	T	T	T	T	T	T	T	T
ch9_81	C/T	9	17881465	+	NA	NA	NA	NA	NA	NA	C	C	T	C	C	T	T	C	T	C	C	T	T	T	T	C	C	C	C	C	C	T	C	C	T	C	C	C	T	C	Y	C	C	C	C	C	C	C	C
ch9_82	T/C	9	18640559	+	NA	NA	NA	NA	NA	NA	T	T	T	T	T	T	T	T	T	T	T	T	T	T	T	T	T	T	T	T	T	T	T	T	T	T	T	T	T	T	T	T	T	T	T	T	T	T	T
ch9_83	A/G	9	22093727	+	NA	NA	NA	NA	NA	NA	A	A	A	A	A	A	A	A	A	A	A	A	A	A	A	A	A	A	A	A	A	A	A	A	A	A	A	A	A	A	A	A	A	A	A	A	A	A	A
ch9_84	C/G	9	23384142	+	NA	NA	NA	NA	NA	NA	C	C	C	C	C	C	C	C	C	C	C	C	C	C	C	C	C	C	C	C	C	C	C	C	C	C	C	C	C	C	C	C	C	C	C	C	C	C	C
ch9_85	G/C	9	23852187	+	NA	NA	NA	NA	NA	NA	G	G	G	G	G	G	G	G	G	G	G	G	G	G	G	G	G	G	G	G	G	G	G	G	G	G	G	G	G	G	G	G	G	G	G	G	G	G	G
ch9_86	A/T	9	29845394	+	NA	NA	NA	NA	NA	NA	A	A	A	A	A	A	A	A	A	A	A	A	A	A	A	A	A	A	A	A	A	A	A	A	A	A	A	A	A	A	A	A	A	A	A	A	A	A	A
ch9_87	G/C	9	35389998	+	NA	NA	NA	NA	NA	NA	G	G	G	G	G	G	G	G	G	G	G	G	G	G	G	G	G	C	C	G	C	G	G	G	G	G	G	G	G	C	G	G	G	G	G	G	G	G	G
ch9_88	A/G	9	35672440	+	NA	NA	NA	NA	NA	NA	A	A	A	A	A	A	A	A	A	A	A	A	A	A	A	A	A	A	A	A	A	A	A	A	A	A	A	A	A	A	A	A	A	A	A	A	A	A	A
ch9_89	C/T	9	39588898	+	NA	NA	NA	NA	NA	NA	C	C	C	C	C	C	C	C	C	C	C	C	C	C	C	C	C	C	C	C	C	C	C	C	C	C	C	C	C	C	C	C	C	C	C	C	C	C	C
ch9_90	A/T	9	41511159	+	NA	NA	NA	NA	NA	NA	A	A	A	A	A	A	A	A	A	A	A	A	A	A	A	A	A	A	A	A	A	A	A	A	A	A	A	A	A	A	A	A	A	A	A	A	A	A	A
ch9_91	T/C	9	41790987	+	NA	NA	NA	NA	NA	NA	T	T	T	T	T	T	T	T	T	T	T	T	T	T	T	T	T	T	T	T	T	T	T	T	T	T	T	T	T	T	T	T	T	T	T	T	T	T	T
ch9_92	T/G	9	45675953	+	NA	NA	NA	NA	NA	NA	T	T	T	T	T	T	T	T	T	T	T	T	T	T	T	T	T	T	T	T	T	T	T	T	T	T	T	T	T	T	T	T	T	T	T	T	T	T	T
ch9_93	C/T	9	48354855	+	NA	NA	NA	NA	NA	NA	C	C	C	C	C	C	C	C	C	C	C	C	C	C	C	C	C	C	C	C	C	C	C	C	C	C	C	C	C	C	C	C	C	C	C	C	C	C	C
ch9_95	A/G	9	55707530	+	NA	NA	NA	NA	NA	NA	A	A	A	A	A	A	A	A	A	A	A	A	A	A	A	A	A	A	A	A	A	A	A	A	A	A	A	A	A	A	A	A	A	A	A	A	A	A	A
ch9_96	A/C	9	55749240	+	NA	NA	NA	NA	NA	NA	A	A	A	A	A	A	A	A	A	A	A	A	A	A	A	A	A	A	A	A	A	A	A	A	A	A	A	A	A	A	A	A	A	A	A	A	A	A	A
ch9_97	A/G	9	55888035	+	NA	NA	NA	NA	NA	NA	A	A	A	A	A	A	A	A	A	A	A	A	A	A	A	A	A	A	A	A	A	A	A	A	A	A	A	A	A	A	A	A	A	A	A	A	A	A	A
ch9_98	C/T	9	55888539	+	NA	NA	NA	NA	NA	NA	C	C	C	C	C	C	C	C	C	C	C	C	C	C	C	C	C	C	C	C	C	C	C	C	C	C	C	C	C	C	C	C	C	C	C	C	C	C	C
ch9_99	T/C	9	57191848	+	NA	NA	NA	NA	NA	NA	T	T	T	T	T	T	T	T	T	T	T	T	T	T	T	T	T	T	T	T	T	T	T	T	T	T	T	T	T	T	T	T	T	T	T	T	T	T	T
ch9_100	G/A	9	57805286	+	NA	NA	NA	NA	NA	NA	G	G	G	G	G	G	G	G	G	G	G	G	G	G	G	G	G	G	G	G	G	G	G	G	G	G	G	G	G	G	G	G	G	G	G	G	G	G	G
ch9_101	A/G	9	57942316	+	NA	NA	NA	NA	NA	NA	A	A	A	A	A	A	A	A	A	A	A	A	A	A	A	A	A	A	A	A	A	A	A	A	A	A	A	A	A	A	A	A	A	A	A	A	A	A	A
ch9_102	C/G	9	57942395	+	NA	NA	NA	NA	NA	NA	C	C	C	C	C	C	C	C	C	C	C	C	C	C	C	C	C	C	C	C	C	C	C	C	C	C	C	C	C	C	C	C	C	C	C	C	C	C	C
ch9_103	A/G	9	57942555	+	NA	NA	NA	NA	NA	NA	A	A	A	A	A	A	A	A	A	A	A	A	A	A	A	A	A	A	A	A	A	A	A	A	A	A	A	A	A	A	A	A	A	A	A	A	A	A	A
ch9_104	A/G	9	58087041	+	NA	NA	NA	NA	NA	NA	A	A	A	A	A	A	A	A	A	A	A	A	A	A	A	A	A	A	A	A	A	A	A	A	A	A	A	A	A	A	A	A	A	A	A	A	A	A	A
ch9_105	T/C	9	58087151	+	NA	NA	NA	NA	NA	NA	T	T	T	T	T	T	T	T	T	T	T	T	T	T	T	T	T	T	T	T	T	T	T	T	T	T	T	T	T	T	T	T	T	T	T	T	T	T	T
ch9_106	C/A	9	58087958	+	NA	NA	NA	NA	NA	NA	C	C	C	C	C	C	C	C	C	C	C	C	C	C	C	C	C	C	C	C	C	C	C	C	C	C	C	C	C	C	C	C	C	C	C	C	C	C	C
ch9_107	G/T	9	58088185	+	NA	NA	NA	NA	NA	NA	G	G	G	G	G	G	G	G	G	G	G	G	G	G	G	G	G	G	G	G	G	G	G	G	G	G	G	G	G	G	G	G	G	G	G	G	G	G	G
ch9_108	T/C	9	58780733	+	NA	NA	NA	NA	NA	NA	T	T	T	T	T	T	T	T	T	T	T	T	T	T	T	T	T	T	T	T	T	T	T	T	T	T	T	T	T	T	T	T	T	T	T	T	T	T	T
ch9_109	A/G	9	58944481	+	NA	NA	NA	NA	NA	NA	A	A	A	A	A	A	A	A	A	A	A	A	A	A	A	A	A	A	A	A	A	A	A	A	A	A	A	A	A	A	A	A	A	A	A	A	A	A	A
ch9_110	T/G	9	58944533	+	NA	NA	NA	NA	NA	NA	T	T	T	T	T	T	T	T	T	T	T	T	T	T	T	T	T	T	T	T	T	T	T	T	T	T	T	T	T	T	T	T	T	T	T	T	T	T	T
ch9_111	T/C	9	58944622	+	NA	NA	NA	NA	NA	NA	T	T	T	T	T	T	T	T	T	T	T	T	T	T	T	T	T	T	T	T	T	T	T	T	T	T	T	T	T	T	T	T	T	T	T	T	T	T	T
ch9_112	T/C	9	58947553	+	NA	NA	NA	NA	NA	NA	T	T	T	T	T	T	T	T	T	T	T	T	T	T	T	T	T	T	T	T	T	T	T	T	T	T	T	T	T	T	T	T	T	T	T	T	T	T	T
ch9_113	A/G	9	58951196	+	NA	NA	NA	NA	NA	NA	A	A	A	A	A	A	A	A	A	A	A	A	A	A	A	A	A	A	A	A	A	A	A	A	A	A	A	A	A	A	A	A	A	A	A	A	A	A	A
ch9_114	G/T	9	58951636	+	NA	NA	NA	NA	NA	NA	G	G	G	G	G	G	G	G	G	G	G	G	G	G	G	G	G	G	G	G	G	G	G	G	G	G	G	G	G	G	G	G	G	G	G	G	G	G	G
ch9_115	G/A	9	58951896	+	NA	NA	NA	NA	NA	NA	G	G	G	G	G	G	G	G	G	G	G	G	G	G	G	G	G	G	G	G	G	G	G	G	G	G	G	G	G	G	G	G	G	G	G	G	G	G	G
ch9_116	T/C	9	58952017	+	NA	NA	NA	NA	NA	NA	T	T	T	T	T	T	T	T	T	T	T	T	T	T	T	T	T	T	T	T	T	T	T	T	T	T	T	T	T	T	T	T	T	T	T	T	T	T	T
ch9_117	T/C	9	58996219	+	NA	NA	NA	NA	NA	NA	T	T	T	T	T	T	T	T	T	T	T	T	T	T	T	T	T	T	T	T	T	T	T	T	T	T	T	T	T	T	T	T	T	T	T	T	T	T	T
ch9_118	A/G	9	58996517	+	NA	NA	NA	NA	NA	NA	A	A	A	A	A	A	A	A	A	A	A	A	A	A	A	A	A	A	A	A	A	A	A	A	A	A	A	A	A	A	A	A	A	A	A	A	A	A	A
ch9_119	A/C	9	59227848	+	NA	NA	NA	NA	NA	NA	A	A	A	A	A	A	A	A	A	A	A	A	A	A	A	A	A	A	A	A	A	A	A	A	A	A	A	A	A	A	A	A	A	A	A	A	A	A	A
ch9_120	G/A	9	59791239	+	NA	NA	NA	NA	NA	NA	G	G	A	G	G	G	G	G	G	G	G	G	A	G	A	G	G	G	G	G	G	G	G	G	A	G	G	G	G	G	R	G	G	G	G	G	G	G	G
ch9_121	G/C	9	59795406	+	NA	NA	NA	NA	NA	NA	G	G	C	G	G	G	G	G	G	G	G	G	C	G	C	G	G	G	G	G	G	G	G	G	C	G	G	G	G	G	S	G	G	G	G	G	G	G	G
ch9_122	T/A	9	60175924	+	NA	NA	NA	NA	NA	NA	T	T	W	T	T	T	T	T	T	T	T	T	W	T	T	T	T	T	T	T	T	T	T	T	T	T	T	T	T	W	T	T	T	T	W	T	T	T	T
ch9_123	T/C	9	61255547	+	NA	NA	NA	NA	NA	NA	C	T	T	T	T	C	C	T	C	T	T	C	C	C	C	T	T	C	C	T	C	T	T	T	C	T	T	C	C	C	Y	T	T	T	T	T	C	T	T
ch9_124	C/T	9	61256180	+	NA	NA	NA	NA	NA	NA	C	T	T	T	T	C	C	T	C	T	T	C	C	C	C	T	T	C	C	T	C	T	T	T	C	T	T	C	C	C	C	T	T	T	T	T	C	T	T
ch9_125	G/A	9	61256506	+	NA	NA	NA	NA	NA	NA	A	G	G	G	G	A	A	G	A	G	G	A	A	A	A	G	G	A	A	G	A	G	G	G	A	G	G	A	A	A	R	G	G	G	G	G	A	G	G
ch9_126	T/G	9	62719073	+	NA	NA	NA	NA	NA	NA	T	T	T	T	T	T	T	T	T	T	G	T	T	T	T	T	T	T	T	T	T	T	T	T	T	T	T	T	T	T	T	T	T	T	T	T	T	G	G
ch9_127	C/T	9	62882214	+	NA	NA	NA	NA	NA	NA	C	C	C	C	C	Y	T	C	C	C	C	C	C	C	T	C	C	C	C	C	C	C	C	C	T	C	C	C	C	C	C	C	C	C	C	C	C	C	C
ch9_128	T/C	9	62963613	+	NA	NA	NA	NA	NA	NA	T	T	C	T	T	T	T	T	T	T	T	T	T	T	T	T	T	T	T	T	T	T	T	T	T	T	T	T	T	T	T	C	T	T	T	T	T	T	T
ch9_129	A/G	9	62964303	+	NA	NA	NA	NA	NA	NA	A	A	G	A	A	A	A	A	A	A	A	A	A	A	A	A	A	A	A	A	A	A	A	A	A	A	A	A	A	A	A	G	A	A	A	A	A	A	A
ch9_130	T/G	9	62965703	+	NA	NA	NA	NA	NA	NA	T	T	G	T	T	K	G	T	G	G	T	G	G	T	G	T	T	T	T	T	T	T	G	T	G	T	T	G	T	T	T	G	T	T	T	T	T	T	T
ch9_131	T/A	9	63289762	+	NA	NA	NA	NA	NA	NA	T	T	A	T	T	W	A	T	T	A	T	A	A	T	T	T	T	T	T	T	T	T	A	T	T	T	T	A	T	T	T	T	T	T	T	T	T	T	T
ch9_132	G/A	9	63299650	+	NA	NA	NA	NA	NA	NA	G	G	A	G	G	R	A	G	G	A	G	A	A	G	G	G	G	G	G	G	G	G	A	G	G	G	G	A	G	G	G	G	G	G	G	G	G	G	G
ch9_133	G/A	9	63642521	+	NA	NA	NA	NA	NA	NA	G	G	G	G	G	G	G	G	G	G	G	A	G	G	G	G	G	G	G	G	G	G	G	G	G	G	G	G	G	G	G	G	G	G	G	G	G	G	G
ch9_134	T/A	9	63822147	+	NA	NA	NA	NA	NA	NA	T	T	T	T	T	T	T	T	T	T	T	T	T	W	T	T	T	T	T	T	T	T	T	A	T	T	T	T	A	T	T	T	T	T	T	T	T	T	T
ch9_135	A/G	9	64648014	+	NA	NA	NA	NA	NA	NA	A	A	A	A	A	A	A	A	A	A	A	A	A	R	A	A	A	A	A	A	A	A	A	G	R	A	A	A	A	A	A	R	A	R	A	R	R	A	A
ch9_136	A/G	9	64648202	+	NA	NA	NA	NA	NA	NA	R	R	R	R	R	A	R	R	R	A	A	A	A	A	A	A	R	A	R	A	R	A	A	R	R	A	A	A	A	R	A	A	A	R	A	A	R	A	R
ch9_137	G/C	9	64648526	+	NA	NA	NA	NA	NA	NA	S	S	S	G	G	G	G	G	G	S	G	G	S	S	G	G	G	G	G	G	G	C	S	G	G	G	G	S	G	G	S	G	G	G	S	G	S	G	G
ch9_138	G/A	9	65048959	+	NA	NA	NA	NA	NA	NA	G	G	G	G	G	A	G	G	G	G	G	G	G	A	G	G	G	G	G	G	A	G	G	G	G	G	G	G	A	A	G	G	G	G	G	G	G	G	G
ch9_139	T/A	9	65052451	+	NA	NA	NA	NA	NA	NA	T	T	T	T	T	A	T	T	T	T	T	T	T	A	T	T	T	T	T	T	A	T	T	T	T	T	T	T	A	A	T	T	T	T	T	T	T	T	T
ch9_140	C/T	9	66184371	+	NA	NA	NA	NA	NA	NA	C	C	C	C	C	Y	C	C	C	C	C	C	C	C	C	C	C	C	T	C	T	C	C	C	C	C	C	C	C	T	C	C	C	C	C	C	C	T	T
ch9_141	A/G	9	66293964	+	NA	NA	NA	NA	NA	NA	A	A	A	A	A	A	A	A	A	A	A	A	A	A	A	A	A	A	A	A	G	A	A	A	A	A	A	A	A	G	A	A	A	A	A	A	A	A	A
ch9_142	C/A	9	66459524	+	NA	NA	NA	NA	NA	NA	C	C	C	C	C	C	C	C	C	C	C	C	C	C	C	C	C	C	C	C	A	C	C	C	C	C	C	C	C	A	C	C	C	C	C	C	C	C	C
ch9_143	T/C	9	66489811	+	NA	NA	NA	NA	NA	NA	T	C	T	T	C	T	T	C	T	T	T	C	T	T	T	T	T	T	T	T	T	T	T	T	T	C	T	T	T	T	T	T	T	T	T	T	T	T	T
ch9_144	C/G	9	66489933	+	NA	NA	NA	NA	NA	NA	C	G	C	C	G	C	C	G	C	C	C	G	C	C	C	C	C	C	C	C	C	C	C	C	C	G	C	C	C	C	C	C	C	C	C	C	C	C	C
ch9_145	G/A	9	66518287	+	NA	NA	NA	NA	NA	NA	G	G	G	G	G	G	G	G	G	G	G	G	G	G	G	G	G	G	G	G	A	G	G	G	G	G	G	G	G	A	G	G	G	G	G	G	G	G	G
ch9_146	C/T	9	66572032	+	NA	NA	NA	NA	NA	NA	C	C	C	C	C	C	C	C	C	C	C	C	C	C	C	C	C	C	C	C	T	C	C	C	C	C	C	C	C	T	C	C	C	C	C	C	C	C	C
ch9_147	A/G	9	66641258	+	NA	NA	NA	NA	NA	NA	A	A	A	A	A	A	A	A	A	A	A	A	A	A	A	A	A	A	A	A	G	A	A	A	A	A	A	A	A	G	A	A	A	A	A	A	A	A	A
ch9_148	G/A	9	66641362	+	NA	NA	NA	NA	NA	NA	G	G	G	G	G	G	G	G	G	G	G	G	G	G	G	G	G	G	G	G	A	G	G	G	G	G	G	G	G	A	G	G	G	G	G	G	G	G	G
ch9_149	C/A	9	66846223	+	NA	NA	NA	NA	NA	NA	C	C	C	M	C	M	M	M	C	M	C	M	C	M	C	M	M	C	M	C	M	C	C	M	C	C	C	C	C	M	M	C	M	M	M	M	M	C	M
ch9_150	T/C	9	67115755	+	NA	NA	NA	NA	NA	NA	T	T	T	T	T	T	T	T	T	T	T	T	T	T	T	T	T	T	T	T	C	T	T	T	T	T	T	T	T	C	T	T	T	T	T	T	T	T	T
ch9_151	A/G	9	67222998	+	NA	NA	NA	NA	NA	NA	A	A	A	A	A	A	A	A	A	A	A	A	A	A	A	A	A	A	A	A	G	A	A	A	A	A	A	A	A	G	A	A	A	A	A	A	A	A	A
ch9_152	T/C	9	67309030	+	NA	NA	NA	NA	NA	NA	T	T	T	T	T	T	T	T	T	T	T	T	T	T	T	T	T	T	T	T	C	T	T	T	T	T	T	T	T	C	T	T	T	T	T	T	T	T	T
ch9_153	A/G	9	67309045	+	NA	NA	NA	NA	NA	NA	A	A	A	A	A	A	A	A	A	A	A	A	A	A	A	A	A	A	A	A	G	A	A	A	A	A	A	A	A	G	A	A	A	A	A	A	A	A	A
ch9_154	C/T	9	67309357	+	NA	NA	NA	NA	NA	NA	C	C	C	C	C	C	C	C	C	C	C	C	C	C	C	C	C	C	C	C	T	C	C	C	C	C	C	C	C	T	C	C	C	C	C	C	C	C	C
ch9_155	G/A	9	67310027	+	NA	NA	NA	NA	NA	NA	G	G	G	G	G	G	G	G	G	G	G	G	G	G	G	G	G	G	G	G	A	G	G	G	G	G	G	G	G	A	G	G	G	G	G	G	G	G	G
ch9_156	A/G	9	67310189	+	NA	NA	NA	NA	NA	NA	A	A	A	A	A	A	A	A	A	A	A	A	A	A	A	A	A	A	A	A	G	A	A	A	A	A	A	A	A	G	A	A	A	A	A	A	A	A	A
ch9_157	A/T	9	67349142	+	NA	NA	NA	NA	NA	NA	A	A	A	A	A	A	A	A	A	A	A	A	A	A	A	A	A	A	A	A	T	A	A	A	A	A	A	A	A	T	A	A	A	A	A	A	A	A	A
ch9_158	C/T	9	67441219	+	NA	NA	NA	NA	NA	NA	C	C	C	C	C	C	C	C	C	C	C	C	C	C	C	C	C	C	C	C	T	C	C	C	C	C	C	C	C	T	C	C	C	C	C	C	C	C	C
ch9_159	C/T	9	67442381	+	NA	NA	NA	NA	NA	NA	C	C	C	C	C	C	C	C	C	C	C	C	C	C	C	C	C	C	C	C	T	C	C	C	C	C	C	C	C	T	C	C	C	C	C	C	C	C	C
ch9_160	T/G	9	67576986	+	NA	NA	NA	NA	NA	NA	T	T	T	T	T	T	T	T	T	T	T	T	T	T	T	T	T	T	T	T	T	T	T	G	T	T	T	T	T	T	T	T	T	T	T	T	K	T	T
ch9_161	G/A	9	67577028	+	NA	NA	NA	NA	NA	NA	G	R	G	G	G	R	G	G	G	A	R	R	R	R	G	R	G	G	G	G	G	A	R	G	G	G	G	R	G	G	G	G	G	G	R	G	G	G	G
ch10_1	A/G	10	184523	+	NA	NA	NA	NA	NA	NA	A	A	G	A	A	R	G	A	G	A	G	A	G	A	A	A	A	A	A	G	A	A	G	G	A	G	A	G	A	A	A	A	G	A	A	A	A	G	G
ch10_2	C/T	10	386899	+	NA	NA	NA	NA	NA	NA	C	T	T	T	T	C	C	T	C	C	C	C	C	C	T	T	T	C	C	C	C	C	C	C	T	C	T	C	C	C	C	C	C	C	C	C	C	C	C
ch10_3	G/A	10	480465	+	NA	NA	NA	NA	NA	NA	A	A	A	A	A	G	G	A	G	G	G	G	G	G	A	A	A	G	A	G	G	A	G	G	A	G	A	G	G	G	R	G	G	A	A	A	G	G	G
ch10_4	A/G	10	772502	+	NA	NA	NA	NA	NA	NA	A	A	A	A	A	A	A	A	A	A	A	A	A	A	G	A	A	A	A	A	A	A	A	A	G	A	A	A	A	A	A	A	A	A	A	A	A	A	A
ch10_5	T/C	10	794787	+	NA	NA	NA	NA	NA	NA	T	T	T	T	T	T	T	T	T	T	T	T	T	T	C	T	T	T	T	T	T	T	T	T	C	T	T	T	T	T	T	T	T	T	T	T	T	T	T
ch10_6	T/C	10	824933	+	NA	NA	NA	NA	NA	NA	T	T	T	T	T	T	T	T	T	T	T	T	T	T	C	T	T	T	T	T	T	T	T	T	C	T	T	T	T	T	T	T	T	T	T	T	T	T	T
ch10_7	A/G	10	825036	+	NA	NA	NA	NA	NA	NA	A	A	A	A	A	A	A	A	A	A	A	A	A	A	G	A	A	A	A	A	A	A	A	A	G	A	A	A	A	A	A	A	A	A	A	A	A	A	A
ch10_8	A/G	10	892327	+	NA	NA	NA	NA	NA	NA	A	A	A	A	A	A	A	A	A	A	A	A	A	A	A	A	A	A	A	A	A	A	A	A	A	A	A	A	A	A	A	A	A	A	A	A	A	A	A
ch10_9	A/C	10	1107852	+	NA	NA	NA	NA	NA	NA	C	A	A	A	A	C	A	A	A	A	A	A	A	A	C	A	A	A	C	A	A	C	A	A	C	A	A	A	A	A	M	A	A	C	C	C	A	A	A
ch10_10	C/G	10	1213692	+	NA	NA	NA	NA	NA	NA	C	C	C	C	C	C	C	C	G	C	C	C	C	C	C	C	C	C	C	C	C	C	C	C	C	C	C	C	C	C	C	C	C	C	C	C	C	C	C
ch10_11	G/A	10	1222605	+	NA	NA	NA	NA	NA	NA	G	G	G	G	G	G	G	G	A	G	G	G	G	G	G	G	G	G	G	G	G	G	G	G	G	G	G	G	G	G	G	G	G	G	G	G	G	G	G
ch10_12	C/T	10	1624195	+	NA	NA	NA	NA	NA	NA	C	C	T	C	C	Y	T	C	C	C	T	C	T	C	C	C	C	C	C	T	C	C	T	T	C	T	T	T	T	C	C	C	T	C	C	C	C	T	T
ch10_13	T/A	10	1673614	+	NA	NA	NA	NA	NA	NA	T	T	T	T	T	W	A	T	T	T	A	T	T	T	A	T	T	T	T	A	T	T	A	A	A	A	A	A	A	T	T	T	A	T	T	T	T	A	A
ch10_14	G/A	10	1718548	+	NA	NA	NA	NA	NA	NA	G	G	A	G	G	G	G	G	G	G	G	G	A	G	G	G	G	G	G	G	G	G	G	G	G	G	G	G	G	G	G	G	G	G	G	G	G	G	G
ch10_16	A/G	10	3199324	+	NA	NA	NA	NA	NA	NA	G	A	A	G	A	A	A	A	A	A	A	A	A	A	A	A	A	G	G	A	A	G	G	A	A	A	A	A	A	A	A	G	G	G	R	A	G	A	A
ch10_17	T/C	10	4141962	+	NA	NA	NA	NA	NA	NA	T	C	C	T	C	Y	C	C	C	T	T	T	C	C	C	T	C	T	T	T	T	T	T	T	C	T	T	T	C	T	T	T	T	T	T	T	T	T	T
ch10_18	T/C	10	4142126	+	NA	NA	NA	NA	NA	NA	T	C	C	T	C	Y	C	C	C	T	T	T	C	C	C	T	C	T	T	T	T	T	T	T	C	T	T	T	C	T	Y	T	T	T	T	T	T	T	T
ch10_19	A/G	10	4324132	+	NA	NA	NA	NA	NA	NA	A	A	A	A	A	A	A	A	A	A	A	A	A	A	A	A	A	A	A	A	A	A	A	G	A	G	A	G	A	A	A	A	A	A	A	A	A	A	A
ch10_20	A/T	10	5417269	+	NA	NA	NA	NA	NA	NA	A	A	A	T	A	A	A	A	A	A	A	A	A	A	T	A	A	A	A	A	A	A	A	A	T	A	T	A	A	A	W	A	A	A	A	A	A	A	A
ch10_21	T/G	10	6670062	+	NA	NA	NA	NA	NA	NA	T	T	G	T	T	T	G	T	G	G	T	T	G	T	T	T	T	T	T	G	G	T	T	T	T	G	G	G	G	G	T	T	T	T	T	T	T	T	T
ch10_22	T/G	10	10770353	+	NA	NA	NA	NA	NA	NA	T	T	G	T	T	K	G	T	G	T	T	T	G	T	T	T	T	T	T	T	T	T	T	T	T	T	T	T	T	T	T	T	T	T	T	T	T	T	T
ch10_23	G/A	10	11216405	+	NA	NA	NA	NA	NA	NA	G	G	A	G	G	R	A	G	A	G	G	G	A	G	G	G	G	G	G	G	G	G	G	G	G	G	G	G	G	G	G	G	G	G	G	G	G	G	G
ch10_24	C/T	10	14003470	+	NA	NA	NA	NA	NA	NA	C	C	T	C	C	C	T	C	T	C	C	C	T	C	C	C	C	C	C	C	C	C	C	C	C	C	C	C	C	C	C	C	C	C	C	C	C	C	C
ch10_25	A/G	10	14032108	+	NA	NA	NA	NA	NA	NA	A	A	G	A	A	R	G	A	G	A	A	A	G	A	A	A	A	A	A	A	A	A	A	A	A	A	A	A	A	A	A	A	A	A	A	A	A	A	A
ch10_26	C/T	10	14032636	+	NA	NA	NA	NA	NA	NA	C	C	T	C	C	Y	T	C	T	C	C	C	T	C	C	C	C	C	C	C	C	C	C	C	C	C	C	C	C	C	C	C	C	C	C	C	C	C	C
ch10_27	T/C	10	14035343	+	NA	NA	NA	NA	NA	NA	T	T	C	T	T	T	C	T	C	T	T	T	C	T	T	T	T	T	T	T	T	T	T	T	T	T	T	T	T	T	T	T	T	T	T	T	T	T	T
ch10_28	G/A	10	14036086	+	NA	NA	NA	NA	NA	NA	G	G	A	G	G	R	A	G	A	G	G	G	A	G	G	G	G	G	G	G	G	G	G	G	G	G	G	G	G	G	G	G	G	G	G	G	G	G	G
ch10_29	T/C	10	17994691	+	NA	NA	NA	NA	NA	NA	T	T	C	T	T	Y	C	T	C	T	T	T	C	T	T	T	T	T	T	T	T	T	T	T	T	T	T	T	T	T	T	T	T	T	T	T	T	T	T
ch10_30	C/T	10	19612973	+	NA	NA	NA	NA	NA	NA	C	C	T	C	C	Y	T	C	T	C	C	C	T	C	C	C	C	C	C	C	C	C	C	C	C	C	C	C	C	C	C	C	C	C	C	C	C	C	C
ch10_31	C/T	10	21965907	+	NA	NA	NA	NA	NA	NA	C	C	T	C	C	Y	T	C	T	C	C	C	T	C	C	C	C	C	C	C	C	C	C	C	C	C	C	C	C	C	C	C	C	C	C	C	C	C	C
ch10_32	T/G	10	27367304	+	NA	NA	NA	NA	NA	NA	T	T	G	T	T	K	G	T	G	T	T	T	G	T	T	T	T	T	T	T	T	T	T	T	T	T	T	T	T	T	T	T	T	T	T	T	T	T	T
ch10_33	A/T	10	33595047	+	NA	NA	NA	NA	NA	NA	A	A	T	A	A	W	T	A	T	A	A	A	T	A	A	A	A	A	A	A	A	A	A	A	A	A	A	A	A	A	A	A	A	A	A	A	A	A	A
ch10_34	A/T	10	33595595	+	NA	NA	NA	NA	NA	NA	A	A	T	A	A	W	T	A	T	A	A	A	T	A	A	A	A	A	A	A	A	A	A	A	A	A	A	A	A	A	A	A	A	A	A	A	A	A	A
ch10_35	G/T	10	34426545	+	NA	NA	NA	NA	NA	NA	G	G	T	G	G	K	T	G	T	G	G	G	T	G	G	G	G	G	G	G	G	G	G	G	G	G	G	G	G	G	G	G	G	G	G	G	G	G	G
ch10_36	T/C	10	35341744	+	NA	NA	NA	NA	NA	NA	T	T	C	T	T	Y	C	T	C	T	T	T	C	T	T	T	T	T	T	T	T	T	T	T	T	T	T	T	T	T	T	T	T	T	T	T	T	T	T
ch10_37	C/A	10	37074855	+	NA	NA	NA	NA	NA	NA	C	C	C	C	C	C	C	C	C	C	C	C	C	C	C	C	C	C	C	C	C	C	C	C	C	C	C	C	C	C	C	C	C	C	C	C	C	C	C
ch10_38	A/G	10	40074284	+	NA	NA	NA	NA	NA	NA	A	A	G	A	A	R	G	A	G	A	A	A	G	A	A	A	A	A	A	A	A	A	A	A	A	A	A	A	A	A	A	A	A	A	A	A	A	A	A
ch10_39	G/C	10	41380475	+	NA	NA	NA	NA	NA	NA	G	G	G	G	G	C	C	G	G	C	G	C	G	G	G	G	G	G	G	G	G	G	G	G	G	G	G	G	G	G	C	G	G	G	G	G	G	G	G
ch10_40	G/A	10	43159060	+	NA	NA	NA	NA	NA	NA	G	G	G	G	G	G	G	G	G	A	G	G	G	G	G	G	G	G	G	A	A	G	G	G	G	A	A	A	A	A	G	G	G	G	G	G	G	G	G
ch10_41	C/T	10	52261745	+	NA	NA	NA	NA	NA	NA	C	C	C	T	C	C	C	C	C	C	T	C	C	T	C	T	T	C	C	C	C	C	Y	C	C	C	T	C	C	C	C	C	C	C	C	C	C	T	T
ch10_42	C/T	10	52872083	+	NA	NA	NA	NA	NA	NA	C	C	C	T	C	C	C	C	C	C	T	C	C	T	C	C	T	C	C	T	C	C	C	T	C	C	C	C	C	C	C	C	C	C	C	C	C	T	T
ch10_43	C/A	10	55834360	+	NA	NA	NA	NA	NA	NA	C	C	A	C	C	M	A	C	A	C	C	C	A	C	C	C	C	C	C	C	C	C	C	C	C	C	C	C	C	C	C	C	C	C	C	C	C	C	C
ch10_44	T/A	10	56743857	+	NA	NA	NA	NA	NA	NA	T	T	A	T	T	W	A	T	A	T	T	T	A	T	T	T	T	T	T	T	T	T	T	T	T	T	T	T	T	T	T	T	T	T	T	T	T	T	T
ch10_45	G/A	10	58728765	+	NA	NA	NA	NA	NA	NA	G	G	G	G	G	G	G	G	G	G	G	G	G	A	G	G	G	G	G	G	G	G	G	G	G	G	G	G	A	G	A	G	G	G	G	A	G	G	G
ch10_46	T/C	10	58832111	+	NA	NA	NA	NA	NA	NA	T	T	T	T	T	T	T	T	T	C	T	T	C	T	T	T	T	T	T	T	C	T	T	T	T	C	T	C	T	T	T	T	T	T	T	T	C	T	T
ch10_47	T/A	10	58957067	+	NA	NA	NA	NA	NA	NA	T	T	T	T	T	T	T	T	T	T	A	T	T	A	T	T	T	T	T	T	T	T	T	T	T	T	A	T	T	T	T	A	T	T	T	T	T	A	A
ch10_48	C/G	10	59723872	+	NA	NA	NA	NA	NA	NA	C	C	C	G	C	S	G	C	C	G	C	G	G	C	C	C	C	C	C	C	C	G	C	C	C	C	C	C	G	C	S	C	G	G	S	G	C	C	C
ch10_49	T/C	10	59988884	+	NA	NA	NA	NA	NA	NA	C	T	T	T	T	Y	T	T	C	C	T	C	T	C	C	T	T	T	T	C	T	C	T	T	C	T	T	T	T	C	Y	T	C	C	Y	C	C	T	T
ch10_50	A/T	10	59989140	+	NA	NA	NA	NA	NA	NA	T	A	A	A	A	W	A	A	T	T	A	T	A	T	T	A	A	A	A	T	A	T	A	A	T	A	A	A	A	T	W	A	T	T	W	T	T	A	A
ch10_51	C/A	10	60885047	+	NA	NA	NA	NA	NA	NA	M	M	C	M	C	M	C	C	C	M	C	C	M	C	C	C	C	M	M	M	M	C	C	C	C	M	C	M	A	M	M	C	M	A	C	C	C	C	C
[truncated: 471 more rows]
[truncated: 81 more columns]
