# Supplementary material for: GWAS Based on RNA-Seq SNPs and High-Throughput Phenotyping Combined with Climatic Data Highlights the Reservoir of Valuable Genetic Diversity in Regional Tomato Landraces
Source: Genes (Basel). 2020 Nov 23;11(11):1387. doi: 10.3390/genes11111387 (PMC7709041; doi:10.3390/genes11111387)
Supplement: Supplementary file 1 [file genes-11-01387-s001.zip › Supplementary_Data_Tables_Figures/tmt_carotenoids_traits_BLUPs.txt]

Taxa	tLyc_B	cLyc_B	Lu_B	bCar_B	tLyc_R	cLyc_R	Lu_R	bCar_R	gCar_R	Phy_R
CGN14408	1.61777761782624	0.304137144462922	-0.842137200854724	-0.042796503106492	0.160424002804395	0.324061680295328	0.411015834378052	-0.077005418021688	-0.149883242246629	-0.857688716162969
CGN14459	-0.104277796031071	-0.112311165476933	-0.482787667274958	0.357761852276416	-0.143841411759146	0.862067599761902	-0.079894650196398	-0.266095742778974	0.035155745047184	1.09720037858259
CGN14469	0.377449797407875	0.05955833513502	2.21309544243666	1.28700825639453	0.424844206809879	0.378498811798477	3.40018178728111	1.07485097125106	0.334918350863674	0.996490693192535
CGN15258	1.26039926199813	1.18190343894772	1.14865101270936	0.61011286064874	1.29312254687838	1.15703365165172	1.13487330182281	0.841473056301012	0.443557175743575	0.8964897856851
CGN15262	-0.761576041502983	-0.196730827093813	0.968429182037168	0.235489562804089	0.1969419217634	0.44995678574162	0.985065378224672	-0.240575816681397	-0.586411324828612	0.077849980956984
CGN15311	0.296450075279389	-0.187621971162226	-0.454873680324088	2.47504229695914	1.52045885181071	0.101877442332397	-0.670008994305196	2.0789597093805	0.137735268598707	0.793479272787077
CGN15317	-0.189076264202756	-0.867704874903484	-0.951861205705057	2.331223900186	1.18279591164555	-0.989420873748957	-0.660658011352786	2.02166570328659	1.68107015382548	1.15511355501297
CGN15470	-0.327132107263921	-1.0022015449108	0.294453459859157	-0.021039481852686	-0.562139034913676	0.023604452575783	-0.140138502610572	-0.628174668626253	-0.873131497452806	0.944057201159205
CGN15517	2.28290342848616	1.64062523078034	-0.089711447560988	0.699515081255668	0.198393842720371	1.22515193674765	-0.008993152042606	-0.284006412974805	0.199000896142153	0.872650159424024
CGN15855	-0.302912749119509	-0.43152617543728	3.42316101757735	0.561321391047526	1.7003617463081	1.59296137354157	2.32786267037021	-0.514722506893301	0.984206990937844	0.753731038254136
CGN15894	-0.025389707206991	-0.740904199637735	-0.518210111827839	-0.916936896721919	2.15439433685842	0.36475246206126	-0.116574298028421	-0.169473640563085	1.29043109327426	2.06187229576119
CGN15895	-0.195287714784333	-0.803475144353599	0.48281353477626	2.08500714508202	0.151193073841792	-1.23992490374777	0.055845816760602	1.82746820409972	-1.18140984279785	-0.940223477987231
CGN15924	2.2045189083028	0.692611767250675	-0.946055487345402	2.4991399007375	0.431124328568203	-0.582947933991541	-2.05165560753985	0.531340575409015	1.61120702296558	0.499439988143081
CGN15925	-0.365097122362888	-1.16496990487411	-0.322126337245291	1.93728668338862	-1.35548214383152	-1.33891656287934	-1.26495946654041	-0.048633607260757	-0.043029859452035	-0.030014002489943
CGN15949	-0.23301916341031	-0.288822373193039	0.684918909690733	0.044237372687301	0.816638931608387	0.549241002975292	1.98021657828577	1.9479076925498	0.862925193482347	-0.320377097442359
CGN16325	0.768273167673063	0.409696681359883	-0.078214612697074	-0.053065832190131	0.418104840061127	0.155889277748158	1.6718216827263	0.424818480784057	0.190413115758483	-0.230369455024922
CGN16332	0.724358181684175	0.781879519790592	0.603599527348839	0.340310243530229	-0.045501196215267	0.179807889328427	0.555062521678368	-0.061566850723357	-0.067152934057906	-0.613510102200921
CGN16760	-0.925086579834493	-1.0022015449108	-0.276273960380762	-1.1818909388463	-0.047163756062069	-0.476367307171463	1.08806548481412	1.0553513170029	-0.180366459582182	-0.959220949273577
CGN17058	0.531314799833424	0.076774989035569	-0.756729731819379	0.042947241576134	-0.095680889294172	0.923993487958769	-1.35730907941071	-0.752976498138223	-0.04471939354462	0.803395888195709
CGN17079	-0.450957102900985	-0.324881676875625	-0.516435819142774	-0.786142859878687	0.097097318764337	-0.067671500178324	1.58160859406584	-0.016732470464071	0.051123535257452	-0.715055838364205
CGN17125	-0.064737557334634	0.46992989534222	4.2258561475714	0.581165343934634	-0.338627006891941	0.102686906629755	2.39627764940774	-0.707497432351632	-0.76535248367288	-1.18813422980261
CGN17129	-1.61756071244358	-1.0022015449108	-3.42650037247754	-1.38545938329131	-2.57453201352108	-2.02810648414554	-2.27784903965335	-2.11109735423095	0.16077761015009	0.151868419759218
CGN18387	1.52381380886583	0.089963783031589	-0.931448113797212	-0.059136324178217	0.956644719737583	-0.135061652669506	0.668450200091643	0.343089710539882	0.631025103568278	-0.034711545579327
CGN18410	0.525270457287653	-0.191272264407441	-0.777878718890046	-0.816571833355434	-0.11271380663279	-0.009080552570433	-0.349932238265345	-0.824102394006432	-0.778552580297143	-1.00059191978099
CGN18415	1.17219357539693	-0.252227821755871	0.873007314219663	1.32302468312434	1.08694989742312	1.29592419965058	-0.487144318576868	0.127413014414312	0.926335396156844	1.69811440697456
CGN19157	1.01958907249697	0.131809548925876	-0.42679099013431	0.589161489302768	-0.518459271162722	-1.00171644578468	0.842759015905058	0.402372700714973	0.011146147513372	-1.30235880289712
CGN23999	0.894197308233753	-0.16177095123145	1.81929187906888	2.32339767340344	-0.785018101447769	-1.51837229126253	-0.561189300012828	0.65558522334498	-0.308665419166351	0.618347300761021
CGN24205	-0.756324171098737	-1.0022015449108	-1.6282489188112	-0.027372335830063	-0.490241646960564	-0.644062566631958	-0.351983619374366	-0.021839724623909	-0.583879716204329	-1.66203021784226
CGN24453	-0.638491066808162	-0.774171535303175	-0.435065593135084	-0.082368426066637	0.367290970076202	0.888286486560107	0.657642929542856	-0.285937878323539	-0.027059813029503	-0.265996597596028
CGN24465	-0.751298947929482	-0.80958950609063	1.51568404804488	-0.408095957579829	-0.890018255478143	-0.017003604296028	-0.733794799713363	-1.26100251356508	0.260939897549394	-0.248023637335752
P02	0.446740396839621	0.224692875937737	0.744631304755091	0.499226621594234	-0.581852194421985	-1.16926755153726	-0.343948381139916	0.545654667101738	-0.808091761627458	-0.618615447558249
P03	-0.15299665707796	0.024649573022194	-0.346553984503836	-0.795506778782549	-0.408264755848025	0.101447796044356	0.318686882900216	-0.304901452935655	0.171827881657926	0.575330519945002
P05	-0.695282484696847	-0.850056165157795	-0.531462623847007	0.27401477640632	-0.01691454726488	-0.907283541043485	-0.105015270661486	1.33243859842742	-0.05736710604995	-1.25895496104763
P07	-0.096869823561123	-0.669296729767931	-0.613824708552413	-1.09510138373528	-0.590400911256341	-0.128775044071977	-0.406109656184492	-0.871320775235029	-0.33255831112256	-0.299483109169391
P08	1.34603102581555	0.492387155185833	0.228537381311914	-0.803913651322285	-0.874398462266344	-0.174378510278816	-0.657129681254924	-1.05285639287114	-0.109417641293009	-0.143775704143284
P08S2	-0.194039889277617	-0.271115798825233	0.590283140793008	-0.114262445615859	-0.136970115177288	-0.052758557416269	-0.139115650159422	-0.493386890849636	-0.073502616850785	0.663493910132644
P09	-1.68749935758073	-1.0022015449108	-0.698190871388982	-1.33796684594847	-0.46372850955986	0.366789009918681	-1.74742114445871	-0.957607378474208	-0.460718718914522	0.826016837476208
P101	1.04698647040737	-0.081204109037195	-0.004315613231774	-0.288259662593733	1.51503196761079	0.192508143755632	0.153842460649499	-0.180310443497697	1.36987255867962	1.68214995960839
P10	0.699566990709502	-0.435899776458958	-0.120492807837984	-0.38310049044864	1.40870826323351	0.224751845213365	-0.206363941667486	-0.550472820919027	0.42298047231919	1.51586844431419
P104	-0.50529911053751	-0.085953830102634	0.24198425109701	-0.507575470837437	-0.167145437621676	-0.412675962542846	-0.291026835396016	-0.366459917919047	-0.766038861959277	-0.89036835414751
P106	0.194310511573829	0.356798772641247	1.02554116210759	1.55739900338115	-0.093965607914805	0.221413009346679	0.480950333954829	0.838392631515194	-0.196013696852145	-0.65929352612737
P17C	0.168025811514854	0.685234027930756	-1.66873827788438	-1.07668252682013	-0.05270354816961	-0.208365376944037	-0.453038262872211	-0.728048037624906	-0.185905189012338	-0.590184902531938
P17S	-0.073582199880139	0.508840478279621	-1.23594989746682	-1.34566314605665	-0.447288536264405	0.085084416773015	-0.495810750998708	-0.365311071433152	0.170325810079073	-0.0667794423245
P18	-0.256130430903234	0.234866923121461	0.575899095429014	-0.154886952333839	1.62908481493248	2.29199140603625	0.530589215827759	0.686521198867436	1.28097684765849	2.07651552237616
P21	-1.08187701921044	-0.66474471282806	-0.768137561181386	-0.732448963133186	0.927999018860362	0.670558773272205	-1.11449230829367	0.099966440004045	-0.111940712413938	0.026750206617716
P23	0.563434864574366	2.24183817237092	-0.770424362671547	-0.227977239589656	-0.095477260168556	0.415101343228989	-0.3064706586429	-0.437576977017687	-0.760226675044501	-0.315114746001956
P25	-0.046724080629018	0.440388076930747	-1.32300600436101	-0.432897214122928	-1.15610503406474	-0.498765438325393	-1.04028498734549	-0.739684800752113	-0.569414119109574	-0.288218518431666
P26	-0.025697360155157	0.959678697553986	-0.542225308754019	-0.079897415139605	-0.310291439044452	0.510750783004481	-0.782731648339022	-1.02627160281952	-0.629592388541676	-0.604732323664348
P27B	-1.15939189243429	-0.665106366716291	0.038941991471292	-0.562307108550941	-0.821244020795754	0.502347759140152	-0.669342607636134	-0.284626116356561	-0.321055473952839	0.185203221216744
P27C	-0.288414751603831	-0.550654966220682	-1.26763992829269	-0.219150796920431	-1.0500992912759	-0.372564980069201	-1.37531060140614	-0.610721384307982	-0.296462530836003	-0.170284444954487
P28	-0.86043878910105	-0.838690588963645	-0.622246490585752	-1.24973628590344	1.06693575841003	0.605423218892099	0.267637804229486	-0.753635667994596	-0.378487622556056	0.425760064923655
P29	-0.702496887264684	-0.151287810524585	-0.225554785941395	-0.780220168628792	0.038197096668088	0.683593111736501	0.696666623702442	-0.512286614818472	0.805495414843997	-0.495470254811114
P30	-1.03423165262504	-0.207069306245386	-1.34429984352302	-1.03984669447022	-0.274234972486953	-0.069585588465724	0.077669469313782	0.308932161109252	-0.096779925624949	0.585530328787794
P31	1.51009051286335	3.52954975767999	1.38947855118269	0.950268566429929	0.372738533708397	0.456597409687729	2.11784971961187	0.821710677584951	0.601520620954345	0.923654287140172
P33	-0.001568795914264	-0.295510559099397	0.482361119228333	0.027874074921235	-0.150942200288072	5.01651364483381	-0.449158007957638	-0.920895783379838	2.56149867200648	1.59579859966014
P34	1.0860464802342	2.69025427500451	0.22296959269265	0.716688251807802	0.207638605889327	-0.072087806821824	-1.65644744409761	-0.036819510765274	0.559365691260236	0.401391105759396
P38	-1.29219367118647	-1.0022015449108	0.446420813905536	-1.31152242985491	1.07827184050176	-0.164745090446737	0.458164110265878	0.315565724699349	2.30438069747072	-0.28209051540844
P39	-0.036751939813245	0.132522730393468	-1.38419408737757	-0.462894701427645	-1.38906124826272	-1.00457009211512	-2.21091634523898	-0.760851720871443	-0.859063629077349	-0.994015535979203
P40	-0.26473743508224	-0.649905310805427	1.02710688441832	2.07553807505418	3.47771707535012	0.938949335640991	-0.163101029280282	1.3737755713284	0.523666150868894	1.44780205781104
P43	-0.564822952388764	-0.8959331663929	0.769321256463371	-0.519389077223783	-0.802257341144037	-1.53723112191118	-0.029550102303896	-1.12230948161568	-0.562474375833215	-0.748036647376566
P44	1.03351584472524	1.56110332722048	-0.514449774806114	1.78320805135377	-2.05965485145068	-1.88362878579208	-1.24438435241761	1.02138798382135	-2.44664597105471	-2.06625852942912
P47	-0.604883484030454	-0.789587635045516	0.511816821088698	-0.645142000911815	-0.348126967219055	-1.29202779719193	-0.969452738913694	-0.474810539493537	-0.050299445439119	0.01740518072417
P48	0.253378662536088	0.880295669087208	-1.0055763169733	-0.875423495041016	-0.417869999031934	0.354932865014298	0.468460976306299	-0.930028551508844	-0.305112598757837	-0.104689130329316
P49	-0.344256377505527	0.463975143521195	0.395652250138641	-0.770750259662325	0.324578248957956	0.946578933634942	-0.011782440025376	-0.924764295194928	1.98380469558482	-0.192207445271083
P50	1.85978854826333	3.01447602139353	-0.039665922606639	-0.094722226381533	-0.844281330087737	-0.154611824029802	0.923563451352824	0.005176538973456	-1.38613591555025	-1.05453237896953
P51	-0.708196989281837	0.412222954320475	-0.242104573678252	-0.578650065423335	-1.43240803847111	-0.357573705262705	-0.837107438244879	-1.03912431872785	-0.992726001459867	-0.495499511425246
P52	-0.380252278726708	0.113071055463649	0.505371833800644	-0.484278144295105	0.216771551866336	-0.371688258257822	-0.340148728360783	-0.083015883050142	-0.56079291614445	-0.008246753780319
P54	-0.978964661001183	-1.0022015449108	-1.24689641073071	-0.047001820856761	0.491613922147205	-0.22327476562059	-1.05136267238247	0.026866004518592	0.398630754442841	-0.413181195592407
P56	0.990699718111773	0.198966747149697	0.14235800769827	0.853566954458142	0.962478775589635	0.047372513094232	1.07114755068176	0.676778228545008	1.00463538925307	0.81256320332541
P57	0.14569435902077	0.412321806383259	0.210460363874697	-0.296295256334281	-0.643834548227903	0.000843719402703	0.056710189520098	-0.64321299006078	-0.126421805432821	-0.016707740110486
P58	-0.081663194817057	-0.40332199420708	0.59526000268785	0.148444042737147	-0.308166747426198	-0.043304547820278	-0.095809598601137	-0.313108685725553	-0.744650232878889	-0.860957116824892
P60	-0.79081792262621	-1.0022015449108	1.01792072045906	1.98774012734431	-0.480383595021696	-1.38793365712815	0.442059235984249	2.63786252863767	-0.149976825474699	-1.54134893505988
P62	1.094156738485	0.743234631909744	0.837877889740706	-0.579040995240048	-1.38720101297848	-1.14513943372487	-0.801567572722461	-1.47687243595577	-0.397807393844467	-0.512907064450435
P65	-0.47203850223124	0.303191057891309	-0.001100245845253	-0.810760358502594	-0.023590766382326	-0.958385177520319	1.84095459267897	0.865710973103891	-1.31491816746403	-0.672090713343814
P72	-1.15899040786836	-0.900731107976769	-0.830394291956127	-0.281073661781058	-1.44927585462405	-1.52311443646476	-0.303194352123457	1.98939023960211	-2.36330585267528	-1.90658850587367
P73	-0.977530522354162	-0.919971094830676	-0.353752958922746	-1.00108401713601	0.114454932503467	0.374095996463538	-0.507921505658938	-0.942416440049448	-0.062212468835769	-0.351448018798292
P76	-1.17510565069521	-0.891974261829728	0.752304218928271	-0.874055449735897	1.66237289875549	1.88561162596799	0.92406386573736	0.169816007357992	1.36107804443758	0.531896177082409
P77	-1.09541341140596	-0.64098164134534	-0.209674575542411	-0.433838790537087	-0.083531308239408	0.188277403024308	0.67924441536497	-0.281259307150631	-1.08679081854444	-0.51521608645802
P80	2.36253692175718	0.672744431451983	-0.156595882699562	1.27448215428555	2.22949091642271	0.235950228405914	0.314129115951407	1.59428938223249	0.849980232691235	1.42806713451257
P81	-0.551640285140781	-0.679934176133776	0.192564382464887	2.47770193674907	-0.228141817365461	0.281211535693404	-0.516646970630678	1.13780910744817	0.10325255019855	0.265076378081259
P82	0.067638283251959	1.64615757085991	-0.672240822833121	0.00388745758122	0.710662615194001	1.20405882314065	0.229963230883381	0.185924627692062	2.9411655244448	3.37873280533827
P84	-1.29002187426384	-1.0022015449108	-0.327929146928413	-1.50613189178909	0.474641394691529	1.25191557955511	-0.065158082306967	-0.523921716898769	0.327947251129078	0.681269672870704
P86	-0.494702213158867	-0.577460752416388	-0.474914461635722	-1.1304334951378	1.62638061512155	1.29061308800867	-0.2439699464364	-1.15317146746451	0.523818709761147	1.36317117210972
P87	-0.852155448643095	-1.0022015449108	0.904475005811361	-0.418497826505071	0.22291841233038	0.291777632858989	3.11891598117293	0.266324606916322	-0.925559677929124	-0.942080677261649
P88	-0.122636222065294	-0.648200252954437	2.73179652900333	1.89257831893294	-0.432202929605877	-0.83146565668557	-0.076698945812394	0.317313431750354	-0.572474108362473	0.554366236368397
P89	-0.760906225512158	-0.844399898345857	-0.303878464148532	-0.424616609823456	-0.555604439965675	-0.659655192705217	-0.501160008212713	-0.621229499279739	-0.876220351662415	-1.24211453623483
P90	0.181170220439551	0.032311331195671	-0.127541694547798	1.25031976486538	0.337299596245782	-0.629467074786849	0.107425507235624	1.97229203396003	-0.904216017412874	-1.21991869482446
P91	-0.546504522925421	-0.614889518822409	-0.641707281796728	-0.505581937825578	-0.561353927465843	-1.11346059018398	0.328553719519443	0.32171789696192	-0.410861950318582	-0.704539607987039
CGN15396	1.15096192734492	2.9478444268206	0.952655952761063	0.375372320684486	0.112255008782386	0.97793075866072	0.696553667188691	-0.59951111158578	0.380719623426038	0.624788098027999
CGN15413	0.279480340311856	0.379226135763433	-0.029227846000699	0.940578085244417	0.9686491520395	0.609662532077652	-0.007980516763554	0.850318151037503	1.04410964560961	0.798155922698517
CGN15460	0.375514233396295	0.394900215279379	1.15714388279716	1.4345347583639	-0.446067229145853	-1.14491751662619	0.506737681661383	3.27892151215354	-0.130063651444662	-0.343697001796567
CGN15522	-0.053051314451255	-0.070024708658595	0.071856159756322	0.874938883055621	-1.26663133651433	-1.19614852181526	-1.72782460837463	-0.596132940818975	-0.112846751028595	-0.20988840631119
CGN15951	-1.50826004117898	-1.0022015449108	-0.699767955805117	-0.975191501960156	-0.299435185250417	-0.594148705529547	0.842625170950574	1.12848686037587	-0.901255688221036	0.160351077817565
CGN16762	-0.170707543692483	0.405685216431621	1.60060501184334	0.284090041239235	-0.244240144218403	-0.207170066908352	-0.188128559955144	-0.71354537059841	-0.544525841909348	-1.25325733473273
CGN17089	0.031596529421883	0.497025004648511	-0.712430006488108	0.185247471813477	0.265662010791011	0.488823226987221	-0.648724354342256	0.013632809204707	0.072329427784422	0.098732732017317
CGN18412	1.70821769513969	0.719175968649043	1.37185709066405	2.09597745104717	-0.355683604754671	-0.359296299423313	-0.154533362855389	0.910468181123666	0.203673652686206	0.374738062633382
CGN23998	-0.161425976581535	-0.202956096023235	0.510061900189342	0.39979535785625	-0.420158085833573	-0.152093683370657	0.30254897309547	0.233190773985648	-0.053476717568755	-0.630488602346476
CGN24030	-1.7433593785298	-1.0022015449108	0.192813946911409	-0.770874019262054	-2.58511108957319	-2.02810648414554	0.951095551481323	-1.74654738855619	-3.49415616158198	-2.83486671747607
P01	-1.02148320975206	-1.0022015449108	-0.114811580833937	0.928419875269905	-0.001713239877732	-0.787269892663954	-0.649303327427812	3.16331624161617	0.64079221493062	0.736688782518692
P04	2.52955797767869	3.15828648453576	-0.059037126580402	0.708436392347794	-0.058514815468287	-0.151432623467477	0.065702436207732	0.626459097960582	0.124223096216163	-0.746454804470441
P07R	1.06475956265914	-0.020851308169151	-0.511692349452931	-0.819757179674825	-0.671646412343272	0.102211526369488	-1.11944082531316	-1.01607662841153	-0.808622269147621	0.256593185561775
P102	-0.603464365192752	-1.0022015449108	0.510842763491363	0.767125912233459	1.68345295146066	0.807147695500644	0.756092875300503	0.428183682096577	1.95432801448183	0.249195101289796
P103	-0.159734476033279	0.337162413125838	-0.660874878413188	-0.481662468430551	1.00008624936224	1.59197804338151	0.13031322150075	0.021226371535232	0.406222055752555	1.10648201955828
P105	0.246569862324599	0.296841380024335	1.47493284991021	-0.078956256832202	-0.104605762312709	0.437283272253724	-0.723586709546061	-0.845280742128513	0.096913626447111	0.545530924236795
P16	0.593588735018433	0.360440386193144	-0.908220004740833	-0.062045092878617	-2.15062556145585	-1.75805370442064	-2.25267619808642	-1.34293092835964	0.00315051281682	0.413556442339042
P19	0.902827876305999	-0.563153724597957	0.346820515901469	-0.2852716626631	0.24076127460493	-0.227218236729042	0.201285558714421	-0.519584723412749	0.235507680835348	0.719892471723339
P27A	0.833206149145456	0.331566904167123	0.662446242103477	0.980613061436658	-0.767644286748861	-0.688388410182909	-0.44338644096358	-0.707341293941948	-0.139036703039996	-0.097066259945143
P32	-0.837471475510916	-0.831356248110313	-1.17027779870716	-1.12992298678892	0.517125731465204	0.838050824340096	-0.054259765402374	-0.031390744365239	-0.111105755560898	0.647651334436021
P36	0.200714873886096	-0.398972503444617	-0.059094136640447	-0.688023656951214	-0.138489544030291	-0.021421901227409	0.36601554863764	-0.642422531056519	-0.328919807368864	-0.725959156251414
P37	-0.805982023370859	-0.566910102983719	-0.127257225982881	-0.57327655739724	0.743207176457385	0.264434062812174	-0.282929158887634	0.431008970076784	0.959168372889408	0.547137337403475
P41	-0.656451889800213	-0.607222456391905	-0.44866540113228	-1.05112157030166	-0.718979662258234	-0.838842374387956	0.406441606429752	-0.228661459394333	-1.27112698971862	-1.60878503348366
P45	-0.823654769795428	-0.694149584967189	-0.441933560164552	-1.00053232527167	-0.490248011994473	0.31412256646114	0.146364966487469	-0.815023178029853	-0.031271955511345	0.025086591784408
P46	0.316959304255577	0.430056348651755	0.285290954259952	0.069699781443415	0.193838100442944	0.795579033464263	1.52779804082527	0.006977844686202	-0.040459533617538	0.792572595753036
P53	-1.76171982970685	-1.0022015449108	-0.712852346320684	-1.76129324653149	-3.05923125084411	-2.50244568168785	-1.2538477242631	-2.13879451417829	-2.1831505425993	-1.95675645043371
P55	-1.1138417048678	-0.114582351895026	-0.313655107710893	-1.38699592561903	-0.388483243669456	-0.136565741653515	0.293049841147638	-0.6935602521357	-1.15725838159785	-0.606364207295095
P59	3.60291162423204	3.26775477665672	-0.314813924441598	-0.845016054062195	0.894980301540379	1.32093768281028	0.098731147876716	-1.37617472259586	0.450132005198792	0.574908959935774
P61	-1.53736151239937	-1.0022015449108	-0.436715976199848	1.15506607749441	0.767320055241187	-0.367471406892636	-0.806291311955796	1.22796761103814	1.25256807880126	0.852990654646237
P75	-1.12862626009384	-0.862506703016639	-0.117696987954567	-0.853689260605403	1.01250532681869	0.647878305566079	-0.094368977335311	0.829450425332067	1.83903855165514	0.783029498610336
P78	0.200761232780699	-0.683015467261507	-0.371667497688836	-0.587737615761584	1.41769409768905	1.86279472402765	0.251567895381259	-1.13028536379174	0.952756979857499	0.403875746881489
P83	1.59880945503847	1.12222861856881	-0.18493860857138	0.065320238607985	-0.804405172042024	-0.714261157486004	0.821595506193547	-0.095526356852818	-0.062569786615673	0.197243694713571
