# Supplementary material for: GWAS Based on RNA-Seq SNPs and High-Throughput Phenotyping Combined with Climatic Data Highlights the Reservoir of Valuable Genetic Diversity in Regional Tomato Landraces
Source: Genes (Basel). 2020 Nov 23;11(11):1387. doi: 10.3390/genes11111387 (PMC7709041; doi:10.3390/genes11111387)
Supplement: Supplementary file 1 [file genes-11-01387-s001.zip › Supplementary_Data_Tables_Figures/tmt_climate_traits.txt]

Taxa	Lon_ext	Lat_ext	alt	bio1	bio2	bio3	bio4	bio5	bio6	bio7	bio8	bio9	bio10	bio11	bio12	bio13	bio14	bio15	bio16	bio17	bio18	bio19
CGN14408	15.4813804626465	49.8003196716309	387	7.79583333333333	8.64166666666667	30.6442080378251	733.139135788182	22.8	-5.4	28.2	16.5833333333333	-0.166666666666667	16.5833333333333	-1.48333333333333	604	85	28	43.4313355164794	244	89	244	89
CGN14459	46.8311500549316	-18.7773990631104	1335	19.1291666666667	13.0416666666667	68.640350877193	206.985488438785	27.7	8.7	19	21.1	16.2333333333333	21.1	16.2333333333333	1569	371	5	107.793827201927	955	17	955	17
CGN14469	85.3166656494141	27.716667175293	1320	18.0625	11.925	48.0846774193548	515.990332009499	28	3.2	24.8	23.45	11.8833333333333	23.45	10.9333333333333	1548	390	8	107.709088473076	996	36	996	48
CGN15258	19.5083198547363	47.1670989990234	133	10.6958333333333	9.175	29.6925566343042	811.876217427412	26.8	-4.1	30.9	18.7833333333333	2.03333333333333	20.2	0.25	532	67	29	27.1756787828123	179	92	168	105
CGN15262	19.5083198547363	47.1670989990234	133	10.6958333333333	9.175	29.6925566343042	811.876217427412	26.8	-4.1	30.9	18.7833333333333	2.03333333333333	20.2	0.25	532	67	29	27.1756787828123	179	92	168	105
CGN15311	23.5986309051514	-4.34640979766846	554	24.9541666666667	11.0083333333333	82.7694235588972	53.6172603371396	31.2	17.9	13.3	25.0666666666667	24.1833333333333	25.5333333333333	24.1833333333333	1695	218	21	47.8731096535261	628	140	460	140
CGN15317	23.5986309051514	-4.34640979766846	554	24.9541666666667	11.0083333333333	82.7694235588972	53.6172603371396	31.2	17.9	13.3	25.0666666666667	24.1833333333333	25.5333333333333	24.1833333333333	1695	218	21	47.8731096535261	628	140	460	140
CGN15470	127.6171875	40.3130416870117	411	6.6125	11.825	28.021327014218	1116.1950892531	25.9	-16.3	42.2	19.1666666666667	-7.88333333333333	19.75	-7.88333333333333	848	203	14	96.2194781073361	504	44	500	44
CGN15517	-1.03182005882263	7.95500993728638	127	27.4958333333333	10.825	69.8387096774194	131.830785708825	36	20.5	15.5	26.3	28.0333333333333	29.3333333333333	25.9666666666667	1216	209	6	70.0971609126799	480	30	209	476
CGN15855	37.694091796875	55.5845565795898	165	4.89166666666667	7.73333333333333	21.7228464419476	1028.1687899397	23.2	-12.4	35.6	17.2833333333333	-1.63333333333333	17.2833333333333	-7.91666666666667	674	89	33	31.0781685013133	241	110	241	130
CGN15894	-74.794921875	-9.79568004608154	387	25.5833333333333	11.6333333333333	82.5059101654846	42.3370315731304	32.4	18.3	14.1	25.85	25.0166666666667	26.05	25.0166666666667	1969	285	67	44.4151164019231	749	229	581	229
CGN15895	-17	32.6666679382324	704	15.3541666666667	6.025	44.6296296296296	279.865701017578	22.9	9.4	13.5	13.5333333333333	18.3166666666667	19.1333333333333	12.3833333333333	676	109	5	71.3212471096042	317	27	39	267
CGN15924	101.492156982422	13.0396299362183	47	27.7791666666667	8.525	62.2262773722628	115.590545644634	34.1	20.4	13.7	27.7	26.5	29.1	26.2	1562	292	8	73.8329150539784	716	56	347	83
CGN15925	72.894287109375	19.101053237915	30	26.7791666666667	7.925	53.5472972972973	188.901830364747	33.1	18.3	14.8	27.65	24.6333333333333	28.9666666666667	24.1166666666667	2663	963	0	151.79800907061	2189	1	568	2
CGN15949	-86.2530975341797	14.7474002838135	1028	22.05	10.2666666666667	64.1666666666667	164.813944688052	30.3	14.3	16	22.45	22.3166666666667	23.9833333333333	19.8333333333333	1357	210	10	63.7217116897518	549	52	335	151
CGN16325	21.7529296875	41.5908012390137	553	11.0375	11.125	34.4427244582043	779.592332277232	28.4	-3.9	32.3	14.9	19.9	20.35	1.16666666666667	527	63	32	21.5682311794084	154	104	115	122
CGN16332	20.2148399353027	43.8820610046387	485	9.99583333333333	9.59166666666667	32.2951739618406	741.05716358252	25.3	-4.4	29.7	17.0833333333333	2.08333333333333	18.8	0.533333333333333	842	92	54	18.2596144160991	266	169	239	184
CGN16760	34.9174880981445	38.9615097045898	1291	8.84583333333333	12.625	38.1419939577039	741.001957834898	26.9	-6.2	33.1	8.11666666666667	17.3833333333333	17.6666666666667	-0.566666666666667	409	55	6	48.4121050281708	152	30	53	126
CGN17058	-124.683837890625	48.3635482788086	179	8.79166666666667	6.35	40.9677419354839	350.900357090244	17.3	1.8	15.5	5.45	12.9166666666667	13.2333333333333	4.86666666666667	2367	360	57	59.0829685326054	1027	196	227	979
CGN17079	19.1374492645264	51.9225997924805	132	8.34583333333333	8.35833333333333	26.4504219409283	858.811171788001	24.6	-7	31.6	18.3333333333333	-1.48333333333333	18.3333333333333	-2.95	534	77	24	39.3623061654703	209	80	209	88
CGN17125	19.5117206573486	49.7812614440918	506	7.05416666666667	9.025	29.7854785478548	781.003021567119	22.4	-7.9	30.3	16.1833333333333	-1.78333333333333	16.1833333333333	-3.13333333333333	867	127	40	43.1196446765286	351	127	351	133
CGN17129	24.9762191772461	45.9506607055664	558	8.00833333333333	10.5166666666667	32.3589743589744	810.142617448348	23.9	-8.6	32.5	16	-1	17.3833333333333	-2.6	635	97	28	48.0883759105157	269	89	261	92
CGN18387	19.5083198547363	47.1670989990234	133	10.6958333333333	9.175	29.6925566343042	811.876217427412	26.8	-4.1	30.9	18.7833333333333	2.03333333333333	20.2	0.25	532	67	29	27.1756787828123	179	92	168	105
CGN18410	-90.224006652832	15.7815103530884	456	24.3833333333333	9.56666666666667	69.3236714975845	143.722164630445	31	17.2	13.8	25.2833333333333	24.2166666666667	25.7833333333333	22.3	3702	486	124	46.3318862256832	1356	399	821	593
CGN18415	-90.224006652832	15.7815103530884	456	24.3833333333333	9.56666666666667	69.3236714975845	143.722164630445	31	17.2	13.8	25.2833333333333	24.2166666666667	25.7833333333333	22.3	3702	486	124	46.3318862256832	1356	399	821	593
CGN19157	117.992050170898	-2.46623992919922	NaN	NaN	NaN	NaN	NaN	NaN	NaN	NaN	NaN	NaN	NaN	NaN	NaN	NaN	NaN	NaN	NaN	NaN	NaN	NaN
CGN23999	99.84375	65.9464721679688	490	-11.6458333333333	11.675	18.5612082670906	1875.647110555	20.9	-42	62.9	11.2333333333333	-31.1	11.2333333333333	-34.7333333333333	389	63	12	56.1845975950836	176	42	176	48
CGN24205	-74.794921875	-9.79568004608154	387	25.5833333333333	11.6333333333333	82.5059101654846	42.3370315731304	32.4	18.3	14.1	25.85	25.0166666666667	26.05	25.0166666666667	1969	285	67	44.4151164019231	749	229	581	229
CGN24453	14.7891702651978	40.7505531311035	227	15.0583333333333	8.26666666666667	35.177304964539	577.718212741587	28.3	4.8	23.5	9.76666666666667	22.2666666666667	22.3	8.41666666666667	842	123	25	46.2882150754593	330	89	124	290
CGN24465	2.94433999061584	45.675479888916	1003	7.29583333333333	9.44166666666667	38.6953551912568	565.952368431596	20.9	-3.5	24.4	12.45	1.26666666666667	14.2666666666667	0.533333333333333	856	104	50	22.4086560336925	265	163	249	175
P02	8.81150054931641	39.7699165344238	234	15.5166666666667	8.5	35.5648535564854	568.276234579521	29.3	5.4	23.9	13.2333333333333	22.65	22.9	9.23333333333333	613	94	5	58.9848041796019	256	34	55	231
P03	8.81150054931641	39.7699165344238	234	15.5166666666667	8.5	35.5648535564854	568.276234579521	29.3	5.4	23.9	13.2333333333333	22.65	22.9	9.23333333333333	613	94	5	58.9848041796019	256	34	55	231
P05	8.63526248931885	39.0715293884277	113	16.1791666666667	8.60833333333333	37.2655122655123	539.231179691526	29.2	6.1	23.1	11.4333333333333	22.8333333333333	23.1666666666667	10.1833333333333	579	85	3	61.8368824311092	241	23	50	231
P07	9.10817337036133	39.613224029541	356	14.9125	8.50833333333333	35.0137174211248	583.835768470427	29	4.7	24.3	12.55	22.2833333333333	22.4833333333333	8.48333333333333	560	84	6	54.8331928237857	225	36	58	209
P08	9.10817337036133	39.613224029541	356	14.9125	8.50833333333333	35.0137174211248	583.835768470427	29	4.7	24.3	12.55	22.2833333333333	22.4833333333333	8.48333333333333	560	84	6	54.8331928237857	225	36	58	209
P08S2	9.10817337036133	39.613224029541	356	14.9125	8.50833333333333	35.0137174211248	583.835768470427	29	4.7	24.3	12.55	22.2833333333333	22.4833333333333	8.48333333333333	560	84	6	54.8331928237857	225	36	58	209
P09	8.8336353302002	40.817798614502	131	16.0041666666667	7.65833333333333	33.8864306784661	553.819212105331	28.8	6.2	22.6	13.8333333333333	22.8666666666667	23.1333333333333	9.68333333333333	608	97	5	59.5286509764948	263	36	55	222
P101	NaN	NaN	NaN	NaN	NaN	NaN	NaN	NaN	NaN	NaN	NaN	NaN	NaN	NaN	NaN	NaN	NaN	NaN	NaN	NaN	NaN	NaN
P10	8.8336353302002	40.817798614502	131	16.0041666666667	7.65833333333333	33.8864306784661	553.819212105331	28.8	6.2	22.6	13.8333333333333	22.8666666666667	23.1333333333333	9.68333333333333	608	97	5	59.5286509764948	263	36	55	222
P104	NaN	NaN	NaN	NaN	NaN	NaN	NaN	NaN	NaN	NaN	NaN	NaN	NaN	NaN	NaN	NaN	NaN	NaN	NaN	NaN	NaN	NaN
P106	NaN	NaN	NaN	NaN	NaN	NaN	NaN	NaN	NaN	NaN	NaN	NaN	NaN	NaN	NaN	NaN	NaN	NaN	NaN	NaN	NaN	NaN
P17C	9.19439506530762	40.1630477905273	775	12.6416666666667	7.58333333333333	31.33608815427	609.798153390766	26.8	2.6	24.2	9.93333333333333	20.4333333333333	20.5833333333333	5.93333333333333	829	126	10	54.6846220661987	321	59	70	317
P17S	9.19439506530762	40.1630477905273	775	12.6416666666667	7.58333333333333	31.33608815427	609.798153390766	26.8	2.6	24.2	9.93333333333333	20.4333333333333	20.5833333333333	5.93333333333333	829	126	10	54.6846220661987	321	59	70	317
P18	9.14739418029785	40.1822700500488	539	13.9416666666667	7.88333333333333	32.8472222222222	596.351914611336	28	4	24	11.35	21.5166666666667	21.6833333333333	7.33333333333333	751	117	8	56.4334407196035	304	51	65	287
P21	8.76791858673096	40.5334167480469	408	14.7166666666667	8.15	33.9583333333333	587.368296004743	28.7	4.7	24	12.2333333333333	22.0833333333333	22.3166666666667	8.06666666666667	762	121	6	60.4479042323228	325	47	62	292
P23	8.50366592407227	40.2952308654785	138	16.0166666666667	8.2	35.6521739130435	549.596270553268	29.1	6.1	23	13.9333333333333	22.8333333333333	23.0833333333333	9.8	650	114	4	64.4969944381488	291	31	53	244
P25	8.56521034240723	40.1877975463867	382	14.8125	8.10833333333333	34.3573446327684	571.199396008084	28.5	4.9	23.6	12.5	21.9666666666667	22.2	8.41666666666667	772	127	6	62.2867598615078	333	43	61	299
P26	8.58652687072754	40.2169914245605	454	14.45	8.16666666666667	34.1701534170153	581.28384554442	28.4	4.5	23.9	9.21666666666667	21.7333333333333	21.9833333333333	7.93333333333333	815	131	6	62.1439715620881	351	47	62	320
P27B	9.50958919525146	39.9560661315918	766	12.8791666666667	7.19166666666667	30.6028368794326	601.329807908096	26.6	3.1	23.5	10.35	20.5666666666667	20.7333333333333	6.33333333333333	686	106	10	51.2598222039258	263	54	70	255
P27C	9.50958919525146	39.9560661315918	766	12.8791666666667	7.19166666666667	30.6028368794326	601.329807908096	26.6	3.1	23.5	10.35	20.5666666666667	20.7333333333333	6.33333333333333	686	106	10	51.2598222039258	263	54	70	255
P28	9.50958919525146	39.9560661315918	766	12.8791666666667	7.19166666666667	30.6028368794326	601.329807908096	26.6	3.1	23.5	10.35	20.5666666666667	20.7333333333333	6.33333333333333	686	106	10	51.2598222039258	263	54	70	255
P29	9.27006435394287	39.816780090332	725	12.9666666666667	7.73333333333333	31.6939890710382	608.669687005019	27.3	2.9	24.4	7.56666666666667	20.7333333333333	20.9	6.3	714	112	10	52.9563318795104	277	54	70	272
P30	9.30697536468506	39.4970245361328	467	14.5125	7.90833333333333	33.3684950773558	583.796839662566	28.3	4.6	23.7	12.1833333333333	21.8833333333333	22.1166666666667	8.11666666666667	521	78	7	51.3473940100782	203	38	61	192
P31	9.30697536468506	39.4970245361328	467	14.5125	7.90833333333333	33.3684950773558	583.796839662566	28.3	4.6	23.7	12.1833333333333	21.8833333333333	22.1166666666667	8.11666666666667	521	78	7	51.3473940100782	203	38	61	192
P33	9.28389644622803	40.211555480957	610	13.5541666666667	7.625	32.0378151260504	597.610614840213	27.4	3.6	23.8	10.9666666666667	21.1666666666667	21.3166666666667	6.95	749	116	9	54.7693666227117	298	54	67	283
P34	9.00196838378906	39.6450805664063	282	15.2583333333333	8.7	35.8024691358025	579.105239820776	29.3	5	24.3	12.9	22.55	22.7666666666667	8.86666666666667	565	83	6	55.7346637516117	229	35	57	210
P38	9.16991138458252	39.4767684936523	350	15.0125	8.375	34.8958333333333	579.553609568292	28.9	4.9	24	12.6833333333333	22.3333333333333	22.55	8.65	512	75	6	53.4581798103561	203	33	57	189
P39	9.16991138458252	39.4767684936523	350	15.0125	8.375	34.8958333333333	579.553609568292	28.9	4.9	24	12.6833333333333	22.3333333333333	22.55	8.65	512	75	6	53.4581798103561	203	33	57	189
P40	11.6703796386719	46.5915374755859	1892	2.5375	7.65833333333333	31.1314363143631	623.462199043666	15.6	-9	24.6	10.0666666666667	-4.9	10.0666666666667	-4.9	943	131	40	41.3006752720042	368	124	368	124
P43	9.17474746704102	39.2537231445313	43	16.4791666666667	8.425	36.6304347826087	543.839290822596	29.4	6.4	23	14.3833333333333	23.3	23.5	10.4666666666667	394	53	3	55.4772956231324	157	20	46	141
P44	9.11956596374512	39.6990013122559	368	14.8458333333333	8.425	34.8140495867769	584.051127639498	28.9	4.7	24.2	12.4333333333333	22.2166666666667	22.4333333333333	8.41666666666667	584	89	7	54.6909045220976	236	39	61	218
P47	9.39373588562012	39.3586006164551	494	14.5541666666667	7.59166666666667	32.7227011494253	578.223998485226	28.1	4.9	23.2	12.2833333333333	21.85	22.1166666666667	8.26666666666667	493	72	7	50.9568761690089	190	35	60	182
P48	9.19789218902588	39.3235206604004	171	15.8958333333333	8.44166666666667	36.0754985754986	556.606839917032	29.2	5.8	23.4	13.7333333333333	22.8833333333333	23.1166666666667	9.76666666666667	429	58	4	54.1495403709257	168	24	50	156
P49	9.10081958770752	39.7438354492188	552	13.8666666666667	8.18333333333333	33.5382513661202	598.844847615099	28.2	3.8	24.4	11.35	21.4666666666667	21.65	7.28333333333333	668	104	8	54.7687741141133	266	47	65	255
P50	9.36052799224854	39.3454971313477	544	14.2166666666667	7.7	32.7659574468085	583.735359299888	27.9	4.4	23.5	11.9	21.5833333333333	21.85	7.85	523	77	7	51.2351758840124	201	37	62	195
P51	9.19789218902588	39.3235206604004	171	15.8958333333333	8.44166666666667	36.0754985754986	556.606839917032	29.2	5.8	23.4	13.7333333333333	22.8833333333333	23.1166666666667	9.76666666666667	429	58	4	54.1495403709257	168	24	50	156
P52	9.19789218902588	39.3235206604004	171	15.8958333333333	8.44166666666667	36.0754985754986	556.606839917032	29.2	5.8	23.4	13.7333333333333	22.8833333333333	23.1166666666667	9.76666666666667	429	58	4	54.1495403709257	168	24	50	156
P54	11.9864377975464	42.6442031860352	360	13.8458333333333	8.775	32.380073800738	661.047578858853	29.4	2.3	27.1	10.7333333333333	22.2166666666667	22.2166666666667	6.11666666666667	714	93	27	28.9109383855611	247	121	121	190
P56	10.4950609207153	43.8376197814941	23	14.4125	9.44166666666667	35.7638888888889	626.618359276057	28.8	2.4	26.4	11.1166666666667	22.1833333333333	22.1833333333333	6.86666666666667	899	117	28	34.2611428307492	324	128	128	245
P57	NaN	NaN	NaN	NaN	NaN	NaN	NaN	NaN	NaN	NaN	NaN	NaN	NaN	NaN	NaN	NaN	NaN	NaN	NaN	NaN	NaN	NaN
P58	11.9864377975464	42.6442031860352	360	13.8458333333333	8.775	32.380073800738	661.047578858853	29.4	2.3	27.1	10.7333333333333	22.2166666666667	22.2166666666667	6.11666666666667	714	93	27	28.9109383855611	247	121	121	190
P60	NaN	NaN	NaN	NaN	NaN	NaN	NaN	NaN	NaN	NaN	NaN	NaN	NaN	NaN	NaN	NaN	NaN	NaN	NaN	NaN	NaN	NaN
P62	NaN	NaN	NaN	NaN	NaN	NaN	NaN	NaN	NaN	NaN	NaN	NaN	NaN	NaN	NaN	NaN	NaN	NaN	NaN	NaN	NaN	NaN
P65	NaN	NaN	NaN	NaN	NaN	NaN	NaN	NaN	NaN	NaN	NaN	NaN	NaN	NaN	NaN	NaN	NaN	NaN	NaN	NaN	NaN	NaN
P72	8.86897087097168	39.6324844360352	276	15.2708333333333	8.69166666666667	35.7681755829904	575.039359654202	29.3	5	24.3	12.9333333333333	22.5	22.7333333333333	8.91666666666667	601	90	6	57.7653670970482	246	34	56	226
P73	9.11956596374512	39.6990013122559	368	14.8458333333333	8.425	34.8140495867769	584.051127639498	28.9	4.7	24.2	12.4333333333333	22.2166666666667	22.4333333333333	8.41666666666667	584	89	7	54.6909045220976	236	39	61	218
P76	9.0128927230835	42.0396041870117	1045	10.3708333333333	5.24166666666667	26.077943615257	549.514075977103	21.7	1.6	20.1	8.28333333333333	17.25	17.5333333333333	4.38333333333333	802	105	17	42.0834907510201	297	86	105	245
P77	8.6259880065918	39.2033500671387	273	15.3458333333333	8.60833333333333	36.475988700565	556.586423630416	28.8	5.2	23.6	10.4333333333333	22.2666666666667	22.5666666666667	9.18333333333333	628	92	5	60.1301609873805	259	29	55	248
P80	8.51561260223389	40.7393264770508	150	16.1041666666667	8.025	34.8913043478261	556.545588810335	29.2	6.2	23	14	22.9833333333333	23.2666666666667	9.73333333333333	613	107	4	63.2485444543425	274	31	54	224
P81	8.28299045562744	41.0647048950195	55	16.2625	5.69166666666667	30.2748226950355	491.833882710228	26.7	7.9	18.8	14.7666666666667	22.2333333333333	22.65	10.7666666666667	531	93	3	62.6509881886118	239	28	53	161
P82	8.96056652069092	39.6226425170898	134	15.9791666666667	9.025	36.8367346938776	567.784603578334	30	5.5	24.5	13.7166666666667	23.1166666666667	23.3333333333333	9.7	516	75	4	57.291918551951	211	28	51	190
P84	8.88819026947021	39.6723709106445	190	15.7166666666667	8.76666666666667	36.2258953168044	569.594486268853	29.6	5.4	24.2	13.4166666666667	22.8666666666667	23.1	9.41666666666667	567	85	5	57.7145259494495	234	32	54	211
P86	9.14962959289551	40.066577911377	756	12.7625	7.725	31.7901234567901	610.447395544672	27	2.7	24.3	7.31666666666667	20.5666666666667	20.7166666666667	6.05	820	126	10	54.8779009606287	320	58	70	315
P87	9.39436912536621	39.8097496032715	734	12.9833333333333	7.53333333333333	31.3888888888889	606.80734299706	27.1	3.1	24	10.3833333333333	20.7333333333333	20.9	6.36666666666667	681	107	10	51.7197058696615	262	54	70	256
P88	9.09194278717041	39.3007888793945	60	16.2291666666667	9.00833333333333	37.5347222222222	553.359402909067	29.7	5.7	24	14.05	23.15	23.35	10.0666666666667	429	58	3	55.5885078056888	170	22	47	155
P89	8.89989471435547	39.5628700256348	138	15.9083333333333	9.11666666666667	37.059620596206	567.485816135656	30	5.4	24.6	13.6333333333333	23.0333333333333	23.25	9.61666666666667	536	79	5	57.3281655080788	218	29	53	198
P90	8.89989471435547	39.5628700256348	138	15.9083333333333	9.11666666666667	37.059620596206	567.485816135656	30	5.4	24.6	13.6333333333333	23.0333333333333	23.25	9.61666666666667	536	79	5	57.3281655080788	218	29	53	198
P91	8.89989471435547	39.5628700256348	138	15.9083333333333	9.11666666666667	37.059620596206	567.485816135656	30	5.4	24.6	13.6333333333333	23.0333333333333	23.25	9.61666666666667	536	79	5	57.3281655080788	218	29	53	198
CGN15396	35.8713302612305	33.872631072998	1311	13.1041666666667	9.775	35.5454545454545	657.479548016975	27.9	0.4	27.5	5	20.8	20.9166666666667	5	1012	228	1	103.281966977256	609	3	6	609
CGN15413	14.9274301528931	-0.662620007991791	379	24.8833333333333	9.58333333333333	80.5322128851541	69.0629927652789	30.9	19	11.9	25.6833333333333	23.95	25.6833333333333	23.95	1777	249	25	48.4722211336893	605	125	605	125
CGN15460	-6.14318990707397	36.3078994750977	20	17.7	7.2	37.5	453.115477956378	27.7	8.5	19.2	13.2333333333333	23.0666666666667	23.5166666666667	12.3166666666667	663	117	1	73.7880777591766	294	14	23	280
CGN15522	-74.794921875	-9.79568004608154	387	25.5833333333333	11.6333333333333	82.5059101654846	42.3370315731304	32.4	18.3	14.1	25.85	25.0166666666667	26.05	25.0166666666667	1969	285	67	44.4151164019231	749	229	581	229
CGN15951	-84.2533111572266	9.62489986419678	132	26.0583333333333	10.8	78.2608695652174	80.983537421709	33.5	19.7	13.8	25.6333333333333	26.3166666666667	27.25	25.1833333333333	3318	540	24	66.1675578906826	1435	116	677	955
CGN16762	-72.0703125	-36.4566383361816	142	13.5375	12.625	52.3858921161826	421.399858696097	27.9	3.8	24.1	9.23333333333333	18.3166666666667	19.0666666666667	8.55	951	201	8	91.998191356048	567	39	42	505
CGN17089	104.165809631348	35.8600883483887	1900	7.78333333333333	11.9666666666667	31.0822510822511	952.235010463024	25.8	-12.7	38.5	17.6666666666667	-4.75	18.9	-4.75	375	84	2	91.5845163570985	212	7	201	7
CGN18412	-90.224006652832	15.7815103530884	456	24.3833333333333	9.56666666666667	69.3236714975845	143.722164630445	31	17.2	13.8	25.2833333333333	24.2166666666667	25.7833333333333	22.3	3702	486	124	46.3318862256832	1356	399	821	593
CGN23998	30.7279491424561	50.3561935424805	138	7.95	8.1	24.3975903614458	944.784727765104	25.2	-8	33.2	19.15	-2.91666666666667	19.15	-3.85	623	84	36	28.3379842365554	221	121	221	135
CGN24030	-103.0078125	24.4471492767334	1841	19.5333333333333	17.95	67.2284644194757	318.364666076593	32.4	5.7	26.7	22.2	18.0166666666667	22.8	15.1166666666667	351	79	4	99.37678947321	219	15	135	25
P01	9.00006008148193	40.5862503051758	363	14.7833333333333	7.81666666666667	33.4045584045584	579.562269512452	28.3	4.9	23.4	12.3333333333333	22.05	22.2666666666667	8.23333333333333	711	108	7	57.5962363790408	297	48	62	267
P04	8.63526248931885	39.0715293884277	113	16.1791666666667	8.60833333333333	37.2655122655123	539.231179691526	29.2	6.1	23.1	11.4333333333333	22.8333333333333	23.1666666666667	10.1833333333333	579	85	3	61.8368824311092	241	23	50	231
P07R	9.10817337036133	39.613224029541	356	14.9125	8.50833333333333	35.0137174211248	583.835768470427	29	4.7	24.3	12.55	22.2833333333333	22.4833333333333	8.48333333333333	560	84	6	54.8331928237857	225	36	58	209
P102	NaN	NaN	NaN	NaN	NaN	NaN	NaN	NaN	NaN	NaN	NaN	NaN	NaN	NaN	NaN	NaN	NaN	NaN	NaN	NaN	NaN	NaN
P103	NaN	NaN	NaN	NaN	NaN	NaN	NaN	NaN	NaN	NaN	NaN	NaN	NaN	NaN	NaN	NaN	NaN	NaN	NaN	NaN	NaN	NaN
P105	NaN	NaN	NaN	NaN	NaN	NaN	NaN	NaN	NaN	NaN	NaN	NaN	NaN	NaN	NaN	NaN	NaN	NaN	NaN	NaN	NaN	NaN
P16	9.19439506530762	40.1630477905273	775	12.6416666666667	7.58333333333333	31.33608815427	609.798153390766	26.8	2.6	24.2	9.93333333333333	20.4333333333333	20.5833333333333	5.93333333333333	829	126	10	54.6846220661987	321	59	70	317
P19	9.61215496063232	40.3848991394043	37	16.675	7.58333333333333	34.1591591591592	539.547369223837	29	6.8	22.2	14.6666666666667	23.4166666666667	23.6666666666667	10.6833333333333	500	78	4	57.3022607835772	216	32	53	179
P27A	9.50958919525146	39.9560661315918	766	12.8791666666667	7.19166666666667	30.6028368794326	601.329807908096	26.6	3.1	23.5	10.35	20.5666666666667	20.7333333333333	6.33333333333333	686	106	10	51.2598222039258	263	54	70	255
P32	9.30697536468506	39.4970245361328	467	14.5125	7.90833333333333	33.3684950773558	583.796839662566	28.3	4.6	23.7	12.1833333333333	21.8833333333333	22.1166666666667	8.11666666666667	521	78	7	51.3473940100782	203	38	61	192
P36	9.00196838378906	39.6450805664063	282	15.2583333333333	8.7	35.8024691358025	579.105239820776	29.3	5	24.3	12.9	22.55	22.7666666666667	8.86666666666667	565	83	6	55.7346637516117	229	35	57	210
P37	9.00196838378906	39.6450805664063	282	15.2583333333333	8.7	35.8024691358025	579.105239820776	29.3	5	24.3	12.9	22.55	22.7666666666667	8.86666666666667	565	83	6	55.7346637516117	229	35	57	210
P41	9.17474746704102	39.2537231445313	43	16.4791666666667	8.425	36.6304347826087	543.839290822596	29.4	6.4	23	14.3833333333333	23.3	23.5	10.4666666666667	394	53	3	55.4772956231324	157	20	46	141
P45	8.66320991516113	39.5004997253418	146	15.9333333333333	8.56666666666667	36.6096866096866	551.697106182094	29.3	5.9	23.4	13.8	22.8	23.0833333333333	9.83333333333333	583	92	4	60.5239880626584	242	27	52	220
P46	8.83725547790527	39.7016067504883	202	15.65	8.7	36.0995850622407	568.106904152251	29.5	5.4	24.1	13.35	22.7666666666667	23.0166666666667	9.36666666666667	580	88	5	58.3015468986092	240	32	55	217
P53	11.9864377975464	42.6442031860352	360	13.8458333333333	8.775	32.380073800738	661.047578858853	29.4	2.3	27.1	10.7333333333333	22.2166666666667	22.2166666666667	6.11666666666667	714	93	27	28.9109383855611	247	121	121	190
P55	NaN	NaN	NaN	NaN	NaN	NaN	NaN	NaN	NaN	NaN	NaN	NaN	NaN	NaN	NaN	NaN	NaN	NaN	NaN	NaN	NaN	NaN
P59	NaN	NaN	NaN	NaN	NaN	NaN	NaN	NaN	NaN	NaN	NaN	NaN	NaN	NaN	NaN	NaN	NaN	NaN	NaN	NaN	NaN	NaN
P61	NaN	NaN	NaN	NaN	NaN	NaN	NaN	NaN	NaN	NaN	NaN	NaN	NaN	NaN	NaN	NaN	NaN	NaN	NaN	NaN	NaN	NaN
P75	9.10196208953857	40.0271987915039	743	12.8333333333333	7.83333333333333	32.103825136612	608.95713139661	27.2	2.8	24.4	7.38333333333333	20.6	20.7666666666667	6.13333333333333	821	127	10	55.3018310322667	324	58	70	317
P78	9.32708168029785	40.6508026123047	670	13.0166666666667	6.9	30.1310043668122	587.975468463737	26.2	3.3	22.9	10.5	20.45	20.6333333333333	6.45	764	114	10	53.1266465443706	301	60	71	284
P83	8.94506931304932	39.563362121582	116	16.0375	9.19166666666667	37.3644986449864	568.295397738631	30.1	5.5	24.6	13.75	23.1666666666667	23.3833333333333	9.75	518	76	4	57.1120177090765	210	28	51	190
