# Supplementary material for: GWAS Based on RNA-Seq SNPs and High-Throughput Phenotyping Combined with Climatic Data Highlights the Reservoir of Valuable Genetic Diversity in Regional Tomato Landraces
Source: Genes (Basel). 2020 Nov 23;11(11):1387. doi: 10.3390/genes11111387 (PMC7709041; doi:10.3390/genes11111387)
Supplement: Supplementary file 1 [file genes-11-01387-s001.zip › Supplementary_Data_Tables_Figures/tmt_conventional_traits_BLUPs.txt]

Taxa	DTFs	DTFt	FRI	NFI	LLE	LWI	LL.W	FWG	FLE	FWI	FL.W	NOL	PTK	BRIX	ITP_c	SE	LAT_c	FD	PGT_c	FCO	FSH	GRS	SPS	SBE	FSS	PUF
CGN14408	-0.260207066476404	-0.19041778598136	0.650693393538598	-0.077616159625375	-0.134734843634971	0.441115695509958	-0.748345974169615	-0.810107589931645	0.27694930757087	-0.878853885830922	1.01250859721096	-1.04857726219458	0.955592686131695	0.935738490207297	-0.139	2.205	0.109	0.137	0.156	-0.358	1.484	0.02	-0.829	0.199	-0.705	-0.25
CGN14459	0.45987487431454	0.54591078497537	-1.15386413145698	0.139698072624817	-0.135297360084633	-0.154927068312971	0.147093109960399	-0.002472726212439	-0.233727516123065	0.223086541166881	-0.49824056216766	-0.209105249400341	-0.305738633934269	0.215261271422333	0.206	-1.388	-0.027	0.137	0.156	0.238	-1.41	-0.059	0.573	-0.103	-0.502	-0.333
CGN14469	-0.76706060602316	-0.839920442386585	-0.255975709980933	-0.654771014808584	-1.32201842336708	-1.26689760760191	0.429033321051714	-0.672490298204049	-1.09032686884593	-0.158236538191959	-0.824180232549525	-0.042952602638694	-1.10291995471902	1.65851627661699	-0.448	-1.023	-0.129	-0.031	0.157	0.297	-1.777	-0.056	0.713	-0.392	0.717	-0.189
CGN15258	-0.151617530417731	-0.080498964369523	-0.308149371342252	-0.086977403795683	1.06367729427206	1.37605939938535	-0.785561100981668	0.036367773075632	-0.208279332244267	0.29042054337326	-0.52338496494411	-0.004544520149087	0.159934675529475	0.444937243867439	0.431	0.607	0.177	-0.2	0.156	0.062	-1.546	-0.05	1.136	-0.195	0.117	-0.252
CGN15262	1.05234428496043	0.958260234292444	-0.892978402526401	-0.393777871806715	-0.127214215167769	0.050436002174423	-0.315249760429344	-0.151567382900572	-0.482091288938844	-0.123296625284128	-0.383901805388938	-0.232842004345605	0.088606774591257	0.341772554661561	-0.294	-1.789	0.01	0.141	0.156	-0.138	-0.96	0.044	0.459	-0.104	-0.783	-0.015
CGN15311	-1.43778723193648	-1.39806546325786	-0.926770914201096	-0.275505028159432	-0.224633122043541	-1.08828491319915	1.73046082191322	-1.40900297718059	-1.9480843195507	-1.67744815504903	-0.20961744090016	-0.874588468779895	-2.11330788939078	0.645362312398334	-0.208	1.887	-0.061	-0.198	0.156	0.258	-1.093	-0.071	-1.155	-0.085	-0.553	-0.33
CGN15317	-1.28661655916147	-1.24710820508422	-0.902894577722679	-0.643610584022655	-1.38820175566615	-1.64135419358847	0.892493426761819	-1.47896784337924	-2.11244197015657	-1.95423221787272	0.013277679765316	-1.03547574527855	-2.15903465383949	0.29794840713916	-0.618	-0.731	-0.335	-1.137	0.151	-0.427	-0.625	-0.026	-1.264	0.077	-0.875	-0.334
CGN15470	1.15858855367254	1.14927877177751	-0.986804442353702	0.235043431345473	1.3597648282473	0.919579982913714	0.150668628801557	0.133674678704106	0.102064179292913	0.271044989798634	-0.307087807131365	-0.279803468519691	0.360830011659555	0.225609312276814	0.137	-1.351	0.042	0.137	0.156	0.272	-0.948	-0.022	0.036	-0.037	-0.628	-0.331
CGN15517	-0.391229751143874	-0.331495186868467	0.100843445116143	0.352934561357454	-0.501661983927615	-1.03583524353918	1.2836445128085	-0.61901080946252	-1.45595465532506	0.05994328717023	-1.23564721551029	0.838042488215739	-1.55281249788107	1.35933655072573	0.586	1.289	0.007	0.053	0.156	0.093	-2.035	-0.058	1.24	-0.623	0.843	-0.186
CGN15855	-2.01313327891565	-2.09569076915585	-1.93839394768942	-0.832417418860164	-1.46996329431558	-1.54984507148514	1.04072572816983	-0.619302263019845	-0.513609724892484	-0.322531408181053	-0.293023698070129	-0.568316357580132	-0.412379815322885	0.26877554757208	-0.432	-1.799	-0.225	-0.533	-0.683	-0.068	-1.114	0.014	-0.909	0.144	-0.58	-0.327
CGN15894	-0.104158164791278	-0.020276845371649	0.902992242888444	-0.937643391832848	-0.006159553254122	0.90811738889716	-1.43366566879158	-0.585903134611909	0.766436983987443	-0.734128385717172	1.17510125545107	-1.01987914176937	2.0606900263752	0.126211740319299	-0.779	0.25	0.011	0.02	-0.124	0.18	2.554	-0.077	-1.568	0.67	-0.452	-0.093
CGN15895	-0.513477159706031	-0.452238704130924	-0.922845149670834	0.257970924313876	0.327583262288514	-0.174729589982897	0.33858581386242	-1.42744333792744	-1.90592490465374	-1.72426903550427	-0.113312174612905	-1.07829327257772	-2.40428778259959	0.494301487570853	-0.432	0.582	0.177	0.306	0.156	-0.162	-1.054	-0.053	-1.441	0.077	-0.875	-0.333
CGN15924	-0.419434960616704	-0.355883652477129	-1.48583038402669	-0.037111313861075	-0.167138618941157	-0.807944618940492	0.952085185741119	-1.31258520641446	-1.15116774470159	-1.4896836316547	0.534171703494437	-1.08018633906347	-1.08434348625114	0.330977863741603	-0.846	-0.138	-0.029	0.137	0.156	-0.338	0.942	-0.042	-0.967	0.081	-0.874	-0.271
CGN15925	-1.44097952537799	-2.00248616671551	-1.34310286883148	-0.490971236086425	-0.709351548901289	-1.15006703044944	1.00351126647778	-1.43645549227266	-1.81566063975108	-1.71303486642754	0.005171040278368	-1.0055797596115	-2.08486512797039	0.370303086583274	-0.415	-0.026	0.075	-0.127	0.156	0.261	-0.993	-0.068	-1.585	0.033	-0.787	-0.328
CGN15949	-0.730321495060612	-0.665105472119907	1.6608872839744	-0.580075752850779	0.281647819495714	-0.017451970476052	0.09812680926454	-0.885561724291005	-1.46122208780424	-0.358194456915895	-0.972231770237168	-0.174703494646463	-0.07882809894346	0.292055795814481	-0.484	0.065	0.121	0.136	0.156	0.294	-2.028	-0.076	0.926	-0.805	0.857	0.986
CGN16325	-0.083586870666545	-0.202539471368653	-0.252272264197071	0.677760719235886	2.02934148400081	1.61986451939655	-0.190719342789011	0.018926196855687	-0.184084952397223	0.142132642372081	-0.391182277430345	-0.068342660206729	-0.067654190773348	0.409501932634621	0.431	0.462	0.149	-0.031	0.016	0.173	-1.317	-0.057	0.65	-0.174	-0.781	-0.334
CGN16332	0.424926198062299	0.397345965598544	-0.704335750679612	-0.513135283020082	0.928588979312877	1.15673359933333	-0.737828764166209	0.009801772097904	0.260412366425359	0.038807531369771	-0.047912290841003	-0.601733455921365	0.206882985519263	0.675575513637319	-0.156	-1.799	0.042	0.137	0.156	0.296	-0.722	-0.059	-0.029	0.115	-0.875	-0.333
CGN16760	0.376624343990814	0.453162237616818	-1.50976583128291	0.003654010399349	-0.466005272797418	-0.337898867823342	-0.08342052155426	0.069646188986681	-0.526188614398921	0.519848640077011	-0.851043609694857	0.853852833244898	-0.721516717519924	-0.670827833068929	0.431	-1.673	-0.163	0.137	-0.051	0.243	-1.932	0.108	0.606	-0.16	0.862	-0.25
CGN17058	-0.080146963340793	-0.008172746381561	-0.615856871812118	0.324463054392478	1.02042100968053	1.0116435802074	-0.363554100444989	-0.161659336172744	-0.154937177992575	0.032815239468711	-0.305395326474424	-0.26993278754619	0.199771963762771	-0.601973329251212	0.431	-0.157	-0.095	0.053	0.156	-0.483	-1.053	0.015	-0.172	-0.086	-0.555	-0.151
CGN17079	-0.126266729629016	-0.054328570472707	-0.510821499635886	-0.508039611456197	0.874726304629989	0.931528541717421	-0.414979516061645	-0.526189107162044	-0.319726484012202	-0.297775562884722	-0.192103850544196	-0.685665066056698	-0.194778818941392	-0.796742550661974	-0.501	-1.799	-0.092	-0.449	-0.61	-0.33	-1.054	-0.079	-0.211	0.04	-0.688	-0.333
CGN17125	-2.4740969125031	-2.46087775521609	-0.606493164611723	1.55623961688291	-0.848846577770811	-1.55475796782497	1.6090556368739	-0.769742181423008	-0.689939787583368	-0.56347671567297	-0.22161317028562	-0.667540062903022	-0.045101568371163	1.25970715305451	0.655	-1.344	-0.354	-1.13	0.156	0.295	-1.096	0.102	-0.333	-0.19	-0.398	-0.089
CGN17129	2.43066554536773	2.56372020501414	-0.171704274055387	0.434907553145856	0.935271822381347	0.951605040543357	-0.507090322091477	0.634726905726803	1.01049126910584	0.350997164974924	0.193996369474249	-0.458461734058863	1.37905956613407	1.14182742078609	0.431	-1.754	0.116	0.796	-0.124	-1.26	-0.492	-0.076	-0.082	0.075	-0.629	-0.253
CGN18387	-0.365052757745413	-0.408344355223127	0.895182545592042	0.209565105693152	0.789614858943867	1.01254859647446	-0.836986516598324	1.23426680999081	-0.396658262302837	1.39897007573415	-1.15864682619694	1.4358490458403	-0.41583017727288	-0.49328949197098	0.655	2.95	0.007	-0.127	0.156	0.292	-2.027	-0.004	1.233	-0.694	0.662	-0.252
CGN18410	0.156321808909228	0.235621931147933	1.42788586981114	-0.841997211704874	-1.12074881146159	-0.492252999602105	-0.717559232159644	-0.898985333141208	0.738917519291415	-1.10228853631696	1.83221908878515	-1.00357925389722	0.980940916013945	0.507406805254679	-0.761	0.758	-0.1	1.24	-0.546	0.295	2.845	-0.077	-0.51	0.821	0.227	0.258
CGN18415	-1.01091680564142	-0.960304355934779	0.736972810141643	-0.935978878164632	0.869652950126995	-0.192946224016144	1.09395877366707	-0.863796773794757	-1.30395850141572	-0.3019576194667	-0.912803257446056	-0.25370723786743	0.242033784600117	0.467843118072269	-0.639	-1.011	-0.061	0.053	0.016	0.299	-2.03	-0.082	0.597	-0.723	0.863	0.347
CGN19157	0.24066306548909	0.322645262182341	-0.851046958967332	0.168357438165174	0.111997170890033	0.102272916965375	-0.095825009558277	-0.841932342619268	0.252810066303328	-0.93376598156856	1.03878527889762	-1.01712433528487	0.812769100463399	0.458094213307976	-0.07	0.798	-0.129	-0.031	0.156	0.186	2.122	-0.079	-0.174	0.135	-0.807	-0.332
CGN23999	-0.826653562462999	-0.792069238793526	-0.193648808093422	-0.56302539105996	-1.44120242508656	-0.16280064394724	-1.5439724952273	-1.09941709504042	-0.014914578693456	-1.31799650689909	1.49273499129404	-1.03788228859034	0.194348153850049	0.232161718122269	-0.143	1.41	-0.096	0.364	-0.748	0.137	3.359	-0.034	-1.169	0.206	-0.728	-0.331
CGN24205	-0.286221044801378	-0.327691528615995	-0.41946429922075	1.17881467161453	-0.121632176793269	-0.592607956359813	0.863444809592411	-0.70987926541597	-0.399894191058114	-0.587020038438488	0.023425987032589	-1.03213675455267	0.375912751937781	-0.530724669359304	0.431	-1.239	-0.197	0.137	0.156	0.293	-0.959	-0.076	-0.223	0.14	-0.788	-0.334
CGN24453	-0.97396088009349	-0.926518515705739	1.5353493198516	-0.172579780585401	-1.01666683530312	-0.495579900877272	-0.734134022565012	-0.774469284554352	1.65279393003134	-1.16137822382686	2.94826982121011	-1.09054306726225	0.874706032735302	0.935738490207297	-0.139	1.42	-0.097	1.408	-0.051	0.296	3.201	-0.015	-0.796	0.829	0.256	0.797
CGN24465	-2.45518951788454	-2.44157985999817	-2.59970436094751	1.66861527584307	0.058322833070798	-0.765323964799555	1.41866969265224	-0.939086251413984	-0.972957680259438	-0.694069459574158	-0.332950033656054	-0.632570581668236	-0.775166815886734	1.48219055765847	0.435	-1.767	-0.175	-1.118	0.157	0.295	-1.28	0.047	-0.154	-0.125	0.376	-0.335
P02	-0.35977464843582	-0.409140513725132	0.599989624333369	-0.400848791275742	-0.917327606459877	-0.714760766261772	-0.120635648366313	-0.948675572821019	-0.417555517866404	-0.939328317739028	0.429373986936226	-1.07568504881967	0.06196096621936	-2.02792248622284	-0.777	0.51	-0.061	0.137	-0.191	-0.052	0.474	0.15	-1.236	0.152	-0.667	-0.082
P03	0.41336618888744	0.384514306346974	0.01545945101959	0.299493692763322	1.03352368486384	1.2131724136265	-0.530236498098974	1.04395580747288	-0.280628019352548	1.16836534921377	-1.00016767518002	1.45157638651234	-0.286972793240815	-0.825070867575341	0.586	-0.372	-0.027	-0.031	-0.051	0.182	-1.88	0.025	1.212	-0.692	0.848	-0.229
P05	1.00558224835797	1.0991994027101	-1.50529226539712	-0.605360223443178	0.737899498111424	0.493565368750852	-0.172061063982968	-0.818684735119252	0.313113227538878	-0.814273952492767	0.938250587605167	-0.992849483127939	0.341873757193284	1.0030974206478	-0.07	1.328	0.073	0.137	0.156	0.186	0.895	0.177	-1.306	0.646	-0.809	-0.332
P07	0.787978216817231	0.835233816364331	-1.17373891716581	-0.593769235953185	-0.889291414572958	-0.390232264600599	-0.517832010094956	1.59591192624926	0.341249186315679	1.46454997943627	-0.851287663535444	1.63514975028796	-0.540640676844386	-2.01719725801019	0.586	-0.05	0.007	0.137	0.156	0.172	-1.531	0.08	1.235	-0.477	0.768	0.019
P08	0.831051214933006	0.809558421680253	-0.129204558145107	-0.940820054313974	-1.49835571464444	-1.33064887970896	0.328764319379239	1.97473112317383	0.498569648548049	1.6452169309501	-0.710624442881344	1.10594796345019	-0.158246076044397	-1.06741961472125	-0.001	0.967	0.078	-0.031	0.156	-0.076	-1.496	0.07	0.862	-0.507	0.729	-0.071
P08S2	0.563989592721409	0.644785134605813	0.157757921522969	-0.974704293277133	-0.982851451096603	-0.938807152247317	0.262350091997728	2.75492880669815	0.394214244645001	2.016109545095	-0.950876903340478	2.10793817970215	-0.960356755860894	-1.23242936885931	0.517	-1.015	0.01	0.137	-0.051	0.291	-1.836	0.038	1.221	-0.657	0.693	0.2
P09	0.444411737493593	0.333466553467787	1.00790895795598	0.40190996559182	-0.8241857765382	0.073898459016566	-1.1719043671068	1.2656265437647	0.008559313802449	1.45362649033208	-0.977542045182345	2.3251212718221	-0.422937316898748	-1.5695372306759	0.655	1.614	0.007	-0.365	0.016	0.085	-1.843	0.062	1.212	-0.518	0.848	0.113
P101	-0.243725811470153	-0.366030015664154	1.16610830235386	-0.807675714557386	0.254252893024765	0.504076824087989	-0.382243972451042	-0.490932929179028	1.01069423166587	-0.668253113072896	1.27761315688115	-1.0464105092478	1.86135227680048	0.042107885161055	-0.825	-1.789	0.044	0.141	-0.885	0.293	2.593	-0.076	-1.472	0.802	-0.651	0.454
P10	0.258290054412669	0.147848569912758	0.529106984911746	-0.686723860353454	-0.504395362591885	-0.030987039998717	-0.496915648888182	-0.526769286733859	1.01891923932767	-0.676956660672933	1.31325312156574	-1.07495801863804	2.14885671623941	0.042107885161055	-0.528	-1.015	0.071	-0.227	-0.546	0.293	2.32	-0.076	-1.487	0.918	-0.495	-0.003
P104	-0.547336366063958	-0.488624197775266	-0.103016243592245	0.388139026780511	-0.376541383713622	0.145411513621908	-0.911704434622523	0.590654700012285	0.868028885482717	0.524521493589273	-0.05166847581279	1.07668172961444	-0.409954903974385	-1.50594930350935	0.5	1.189	0.009	-0.474	0.157	-0.487	1.874	0.207	1.037	0.868	-0.092	-0.077
P106	-0.211069933151203	-0.142237183240666	-1.20028774524138	0.066831856398102	0.536827665771759	-0.353400438731676	1.21981361150783	-1.29509092307534	-0.720363668737848	-1.48919114136366	1.08531079293012	-1.10541272009589	-0.939346854294364	0.383942085113868	-0.277	-1.789	-0.061	-0.03	0.154	0.273	1.24	0.024	-1.585	0.701	-0.683	-0.332
P17C	1.33654596939045	0.830610575545005	0.020696311268022	-0.856030459856715	-0.466025501200924	-0.63730336706095	0.447833769257803	0.192576872705267	0.799005557116448	0.15395118970173	0.178574847289444	0.110309602622709	-0.625241771759339	0.379954051359038	-0.459	-1.638	-0.048	-0.093	0.145	-0.343	1.877	-0.051	-0.032	0.776	-0.71	-0.361
P17S	1.36800530912912	1.46606468434354	1.13155823317306	1.75629760178499	-0.549285818571978	0.064652365616757	-0.86179715540636	1.48453002772542	-0.12737407039875	1.48294695017444	-1.05128526638058	1.96533164023449	-0.224719514666087	-0.458823885799203	0.655	1.878	-0.126	-0.701	0.156	0.287	-1.861	-0.043	0.947	-0.661	0.711	-0.016
P18	1.52353042421156	1.03428236209286	0.969148017408122	-0.673954833050641	0.423679994832278	1.00796536795501	-0.836986516598324	-0.111406970269318	-0.569929018114594	0.231512268704894	-0.696121473274072	-0.038660996454122	0.26411155614667	0.486339486664217	0.086	-0.681	-0.027	0.306	0.156	0.199	-1.686	-0.038	0.78	-0.318	0.447	0.263
P21	1.22589031086436	1.32735745555964	1.07855410271677	-0.619817139177371	-0.56858696874451	0.22380299552	-1.04088404106436	-0.569705384010227	0.85775975154113	-0.574252479469407	0.99144572218893	-1.10225945559437	0.878243032478498	-0.434214009615827	-0.708	1.938	-0.061	0.485	0.016	0.294	5.161	-0.075	-1.096	-0.196	0.811	2.302
P23	1.28782356876013	0.538864169672719	-0.768409904937025	0.061675571285516	-0.819123962652217	-0.404770672057723	-0.478811082482318	0.789269435295815	-0.359715022761055	1.08871803886762	-1.00958821576481	1.42559784077331	0.002081089747776	-0.706842991942033	0.586	0.963	-0.095	0.137	0.016	0.289	-1.945	0.031	1.212	-0.516	0.846	-0.329
P25	1.04480606581318	1.14230635526307	-0.550815416342407	0.315925864444433	0.311103982746683	1.25892908742842	-1.46672213280228	0.661788601926152	0.003424273387991	0.762428498070645	-0.622505421893151	0.205216866708966	0.498625575366582	0.080878013535815	0.431	0.412	0.007	0.306	0.156	0.252	-1.483	-0.08	0.717	-0.41	0.336	0.239
P26	1.13091783682018	1.23540903563961	-0.743900149808076	-1.04006039914358	0.507636657268107	1.01268737193785	-0.91675602102416	0.409352585573105	-0.135614807345937	0.587473437518035	-0.638790327396507	0.269541893619701	0.246616876517395	-0.268430491112934	-0.747	-1.4	-0.067	0.915	-1.088	0.161	-1.564	-0.069	0.918	-0.461	0.005	-0.344
P27B	0.164873169007024	0.246441469439372	-1.20899071838971	0.363701481222223	0.257123962469437	0.671401090294834	-0.503480383290308	-0.511674426898153	-0.41884891900464	-0.246118531224366	-0.289399358276591	-0.560234431103359	-0.549816708034671	0.795802830392085	-0.018	-1.754	0.007	0.474	0.016	0.297	-1.107	-0.061	-0.345	0.078	-0.784	-0.333
P27C	0.983344695149102	1.08608800682871	-0.314400740536788	-0.429508154135507	0.761997924701738	0.652998294316619	-0.08342052155426	-0.299417165562683	-0.227441671106799	-0.068399285198106	-0.305839174072119	-0.37248392870999	0.166456465606087	0.29087697400174	-0.087	-1.799	-0.027	0.401	0.156	0.253	-1.055	-0.08	0.046	0.079	-0.554	-0.018
P28	-0.122635163314637	-0.050355202075784	1.15518339862333	-0.738792834074845	-0.621841264807643	0.098666846181875	-0.628009138130641	-0.715782726561607	1.35058306942658	-1.00376570385972	2.23472511914062	-1.01050677846091	1.31503224855015	1.18574477220334	-0.708	0.967	-0.001	1.325	-0.331	0.295	3.004	-0.056	-0.586	0.676	-0.155	0.223
P29	0.898201360732805	0.771636122508789	-0.142882605462461	-0.10612428347852	-0.552668591550865	0.435671292081711	-1.49286800001075	2.08668451655598	0.482543267485197	1.64519132907781	-0.849247024334524	1.40856874160248	0.37484289354939	-0.383852534836823	0.656	-0.679	-0.033	0.141	0.157	0.131	-1.581	0.06	1.233	-0.327	0.493	0.59
P30	0.211499544056941	0.176181562791498	-0.685917143426424	-0.451357097467104	1.05290742531394	0.189889995004865	1.26812693064348	1.27891814089864	1.28397945293804	0.975403079476378	-0.122474946965042	1.31642086090126	-0.40742015673505	-0.751339199253457	0.379	-0.16	0.402	0.132	0.156	-0.073	1.525	0.162	1.201	0.809	0.366	0.109
P31	0.293023830400584	0.259935001077152	0.750358725772922	-0.189520935053822	0.011344734945201	0.508463760204047	-0.571756614112421	0.741653068562673	1.64698483887244	0.483595403391734	0.44730782990172	1.26351417784608	-0.57634302253223	-0.271218916866096	0.655	1.513	0.323	-0.797	0.156	-0.484	1.87	0.225	1.045	0.831	0.475	0.401
P33	0.042473939186534	0.125450830833343	2.09734433667994	1.20125506614957	1.30791838318933	0.643619545267296	0.181795745971639	1.57819848959276	0.201787676450318	1.49740839261042	-0.916897626858502	1.68277223073781	-0.668376977301041	-0.971606618008271	0.63	2.649	0.015	0.045	0.154	0.278	-1.886	0.058	1.19	-0.668	0.479	-0.16
P34	0.57258995093028	0.662029590710163	0.824086833594104	-0.792803280240843	0.545143491549405	0.506235603651569	-0.007184467129568	0.467576506163397	0.429009943724756	0.611960082013045	-0.354423966411115	0.038879463697249	0.526942404256962	-1.60005103218553	-0.621	1.003	-0.095	-0.533	0.156	-0.403	-1.196	-0.006	0.593	-0.142	0.192	-0.132
P38	-0.682248695885183	-0.735316382444141	-0.180408429419274	0.971357539462407	0.313344005247259	0.763771136641676	-0.739983752966907	0.269542440323804	0.858520156844872	0.166427370832948	0.284758964208995	0.425213803885051	-0.883891091756686	-0.778771503913848	0.53	0.168	0.002	-0.073	0.146	-0.146	1.605	0.159	0.906	0.731	0.54	-0.157
P39	-0.221754453821964	-0.153075315689149	-0.364501978028431	0.217635076478898	-0.810252535619345	-0.237953605568563	-0.916824195824182	0.816421259823548	-0.099577214668434	1.03458801989011	-0.816655083286074	1.22308752850893	-0.482738225152266	-0.288190728806691	0.523	-0.076	-0.091	0.11	0.027	0.083	-1.663	-0.023	0.862	-0.4	0.552	-0.097
P40	-3.25095202331868	-3.25203997024444	-0.868495527245883	8.06418438872932	-2.8787190721772	-3.23121261904028	2.94081094694523	-1.57571785871646	-2.79673733120501	-2.57755215997431	0.36903365408732	-1.10540421294434	-3.30630746118547	5.50718691273406	-0.034	-1.047	0.117	-0.286	0.151	0.298	-0.132	-0.08	-1.585	0.078	-0.876	-0.333
P43	0.137093066431206	0.104878201280932	1.08523729169861	-0.633128905963885	-0.242683531258673	0.361014901970009	-0.773442614577743	-0.34966488243041	1.29154626434903	-0.545719350705924	1.32162772157216	-1.07830246878204	2.00510444917689	-0.233153069909153	-0.708	-0.014	0.109	0.141	-0.817	0.233	2.767	-0.078	-1.458	0.74	-0.576	0.308
P44	-0.303602642944238	-0.233148537930747	0.587205385246173	-0.849564644085239	-0.00173377401502	-0.362492450474706	0.471153835977294	-0.969531666470334	-0.592738291824986	-0.743797278692011	0.002705484290895	-0.918422122192636	0.167973771030518	0.179169731478853	-0.565	-1.034	-0.009	0.374	0.097	-0.501	-0.959	-0.023	-0.878	0.016	-0.606	-0.403
P47	0.384031308778009	0.468422078676664	0.325316934921793	-0.878339044316726	0.866341902479056	1.57175285957003	-1.42905139879008	-0.462042524067347	1.08175788311157	-0.617424521410129	1.26329308739349	-1.09141246634759	2.35263552856222	0.001959168970914	-0.846	-1.344	0.048	0.127	-0.605	0.17	2.677	-0.079	-1.541	0.829	-0.642	0.476
P48	0.040489795037042	0.004074302071517	0.696010802005058	1.05677918805175	1.26093048784315	0.560862752505338	0.230971226907565	1.65054646831727	0.990497844887046	1.17359885759368	-0.366721100731246	1.37635420201255	-0.252949232332702	-0.547765701130601	0.655	1.563	0.258	-0.031	0.156	-0.483	1.398	0.194	1.235	0.334	0.485	-0.076
P49	-0.077654545679292	-0.198214600856181	-0.380518634381176	0.327456233024541	1.01393937875027	0.690863366069381	-0.054163555544784	2.08626264302755	1.39692730373961	1.29439701230247	-0.252420681912157	1.54933878316685	-0.055687381094749	0.22619146724479	0.155	2.093	0.225	0.052	0.156	-0.483	1.25	0.07	1.226	0.377	-0.061	-0.147
P50	-0.235743631490459	-0.163515001915259	0.113422255965151	0.292668331614756	0.971948120122735	1.0630719499748	-0.39017054005361	1.47631635136792	0.907280252882205	1.15598059322879	-0.410707831440187	1.44725827299763	-0.589341532095767	-0.9922557840542	0.576	1.513	0.245	-0.449	0.156	-0.485	1.076	0.068	1.233	0.205	-0.048	-0.252
P51	-0.018107399167834	-0.038192676628766	0.216944621512767	0.444525902416287	0.987065389565266	0.842212925191302	-0.276181104745358	1.6377675705174	1.06684907149796	1.17249309841803	-0.332138932178564	1.34176840738416	-0.299464859563915	-0.494490909164378	0.234	1.308	-0.009	0.059	0.097	-0.501	1.898	0.039	1.103	0.727	0.078	-0.259
P52	-0.631893657320627	-0.576666021150621	-0.528842322465414	0.233765014080651	0.899806563706023	0.493449085125351	0.299564553689781	0.977668867235653	1.30538105512527	0.686476231574661	0.107088734503221	0.860624549725601	-0.263538927186912	-0.432247316355794	0.655	-0.13	0.143	-0.198	0.156	-0.484	1.871	0.191	0.881	0.709	0.087	-0.007
P54	1.25485535832491	1.35715826617076	0.619265107643737	-0.698221375596711	-0.909541798220528	-0.077917142454393	-1.11761727268921	-0.307143425944509	2.53263146290933	-0.71249714493623	2.71685606825247	-1.01875900698074	1.44325315253205	-0.274019081654873	-0.846	2.106	0.073	0.136	0.156	0.293	5.106	0.003	-0.626	0.903	0.753	1.419
P56	-0.165723529137374	-0.152870417580979	0.737453644509663	0.811733376265114	0.131250172296129	0.029040595683511	0.245757394913226	1.16142972928955	0.866701457030274	1.07083333230532	-0.281915536416395	1.01413860978732	0.153045792175706	-0.293322621970911	0.634	1.308	-0.009	-0.887	0.097	0.148	3.168	-0.023	-0.482	0.016	0.763	0.747
P57	-0.533841451913336	-0.471332704409822	0.126854875333078	-0.102847045181576	0.691376147009056	0.627076674957625	-0.453877396474243	0.442840017162604	-0.48114181918992	0.770038483094304	-0.946872300857902	1.17052506441672	-0.180998202086227	-0.582458599319566	0.648	-0.924	-0.002	0.126	0.136	0.136	-1.921	0.06	1.209	-0.276	0.845	-0.347
P58	-0.165626219980895	-0.096399043441875	-0.281225594269813	-0.25557069773954	-0.410628579271993	-1.51317965155583	2.10998461267614	0.361635515515898	-0.240932154869003	0.652078488133277	-0.758932453853238	0.480782401160316	0.70765340703791	-0.635236696258165	0.586	-1.759	0.006	-0.522	0.156	0.168	-1.643	0.073	0.242	-0.086	0.776	0.181
P60	-1.12426313175415	-1.0794975885294	-0.600100800656665	0.68425604320377	-0.91606973342619	-1.35849557264395	0.939680365177102	-1.08028483402442	-0.980914272752794	-1.03627126094421	-0.016463943076221	-1.06899193470894	-0.839963363450948	-0.185010677655928	-0.001	-1.799	0.005	-0.797	0.156	0.245	-0.657	-0.08	-0.787	0.078	-0.806	-0.333
P62	0.92030045606236	0.791806260685184	-0.628630275341644	-0.387954875186711	-0.486588486671747	-0.277354464129488	-0.269928483614666	-0.750056704156655	1.34321846932617	-0.918026873939051	2.05776704041182	-1.02407769932756	1.0946830824311	-0.138918771089375	-0.654	-1.783	-0.245	0.684	-0.904	0.238	3.16	-0.079	-1.584	0.962	0.039	0.253
P65	-0.411907708402111	-0.463989240320075	0.945812090326916	-0.009021531253768	-2.02711475428674	-0.553825811339804	-1.56565374443432	-0.734267718593957	0.515768323077215	-0.833326166725844	1.1147112391	-0.960866966158103	1.85767107010751	-1.45629662360496	-0.639	-1.121	0.021	0.309	-1.289	0.295	1.779	-0.078	-1.537	0.726	0.008	0.34
P72	-0.419463774693716	-0.357915996382617	2.73108785382531	-0.72300634465608	0.728805637885278	0.210892121946117	0.33577834234151	-0.559818014091546	-0.543891651202775	-0.245250180183844	-0.411251420071072	-0.718535745548927	0.927353689226026	0.597512930522031	-0.577	-1.754	0.004	0.133	0.016	-0.522	-1.051	0.027	-1.456	0.072	-0.052	-0.34
P73	0.972032075812019	1.06950814152157	-0.161681015018484	0.766604754823524	-1.28215453797201	-0.864460294371772	-0.300623771624607	0.292091377549089	-0.498594282999786	0.628574755162188	-0.865876036402385	0.666440234380808	-0.486790790779593	0.261693650501187	0.655	-0.049	-0.158	-1.121	-0.124	-0.485	-1.739	0.046	1.096	-0.24	0.006	-0.334
P76	-0.707097150467101	-0.651144159253633	1.76610041781494	-0.12662228880646	1.42054983361295	1.15135106009731	-0.470492094079624	2.08964642452744	2.04696451599259	1.18796773145655	0.074127938646405	1.13628790581889	0.021129473801789	0.122168310460191	0.549	-0.352	0.347	-0.894	0.153	-0.182	1.875	0.091	0.976	0.688	0.23	0.111
P77	-0.794627197989941	-0.743205758789961	-0.119281351877365	-0.313465027001988	-0.010734663410141	-0.9028222169469	1.31206791717771	0.788986536181293	-0.307571580914705	1.22739307932156	-1.03788630533443	0.870433936804739	0.210197756955745	-0.645932779278947	0.655	-1.794	0.005	0.137	0.156	0.09	-2.003	0.022	1.119	-0.428	0.863	0.23
P80	0.769097211469002	0.830334384423197	-1.03690449762979	0.410889498807419	-1.62440657117142	-1.67817441723566	0.892475468521813	0.248791132949376	-0.465635795754651	0.782326684846773	-0.947011003232182	0.754603410352357	-0.208020671814795	0.450082321499971	0.293	2.725	-0.176	0.137	0.156	0.183	-2.029	0.077	1.239	-0.723	0.86	0.657
P81	-0.961706332549342	-0.969203439891514	-0.995441398096511	2.59010606178567	0.824374396585121	0.034446432509199	1.08665958050471	-1.28349821467064	0.017769342528348	-1.80681133391404	3.19272580517489	-1.0362447016712	-1.08180968587294	3.77163870473489	-0.089	-1.869	0.273	0.152	0.157	0.309	3.037	-0.083	-1.539	0.895	-0.652	-0.28
P82	0.035565497636077	0.110189456962312	1.43092742421613	0.361847471136851	0.802298238945145	0.424028240545878	0.567292813176493	1.47050640016098	-0.35194326893472	1.6179389636502	-1.20698475947879	1.86355477177052	-0.565418138838751	-0.736872254636744	0.655	2.653	0.177	0.137	0.156	0.295	-2.025	0.067	1.079	-0.724	0.858	-0.059
P84	-0.251828948180609	-0.182812134961865	2.0262199403993	-0.00513766424087	-0.698125744240558	-0.514033306176437	-0.068658183149478	1.52769849536754	-0.116456537751265	1.53175099020695	-1.08517321747904	1.7226903803301	-0.20135003516888	-0.556209508490413	0.655	2.928	0.006	-0.035	0.156	0.296	-1.98	0.119	0.927	-0.765	0.858	-0.08
P86	-0.58314506027009	-0.52052154687595	1.0280588390025	-0.143344840988638	0.635271014075563	1.08109737652899	-0.951734681835488	-0.643769068597498	0.552941507555141	-0.765546598289543	1.04352896243614	-1.06097960256225	2.13858194739633	0.245411729539922	-0.639	-0.903	-0.222	0.57	-0.89	0.249	2.573	-0.081	-1.391	-0.09	-0.134	0.439
P87	-0.369254952027324	-0.346905583519696	-0.066743749588556	0.361830901943607	-0.656341734403149	-0.319307645788077	-0.393864808162044	-1.10701602579583	-0.866721740079064	-1.06139212430597	0.619042590666938	-1.33645323395012	0.478498032959186	0.406203973964705	-0.43	-0.902	-0.005	-0.065	0.043	0.145	-0.955	-0.013	-0.606	0.015	-0.675	-0.317
P88	-0.602455114598702	-0.543417624607572	-0.878663638799332	0.245989031438251	-0.283732467434801	-0.163053171316758	-0.119218942765854	-1.26847800266149	-1.54061092133074	-1.29373723556122	-0.270152455778223	-1.01149461511713	-1.24729639263704	0.313652362753781	-0.57	-1.121	-0.104	0.133	-0.75	-0.191	-1.264	-0.018	-1.584	-0.067	0.04	-0.335
P89	-0.518890349181772	-0.461679183773021	-0.442201415456279	-0.44855177741042	-0.457136807035987	-0.253491308087198	-0.318425708430373	-0.544919103104326	-0.205889811203848	-0.314910032447732	-0.076565084459909	-0.616591474363949	0.822308536954565	-0.317551068868448	-0.07	-0.25	-0.061	0.136	-0.051	0.093	-0.43	-0.059	-0.757	0.02	-0.144	-0.25
P90	0.40326868413501	0.479545861639737	-1.74283776149299	-0.36110740494915	-0.242851197613506	-0.793740813828914	0.767254822601257	-1.11420980826529	-0.613744390265071	-1.12663971739626	0.530871116860818	-1.11777928272341	-0.130140397185534	0.261693650501187	-0.708	-1.198	-0.161	0.026	0.016	0.162	0.091	0.142	-1.582	0.55	-0.703	-0.334
P91	-0.024219407067571	0.043534948049858	0.636952576797407	-0.162133968849008	-0.53956433980332	-0.183835865867918	-0.320994734431205	-0.431026576034593	0.429826872724175	-0.367781165656969	0.434762059887291	-0.978117905869204	1.31446214346505	-0.328512696970753	-0.501	-1.491	0.009	0.136	0.156	-0.341	1.214	-0.051	-1.374	0.367	-0.392	0.008
CGN15396	1.25116595682623	1.35745140854701	-0.052969207572751	-0.788725563529208	1.17174235569259	1.48201373875488	-0.978643774244204	-0.157792681887929	0.093606112139947	-0.096720498846859	-0.042762536621116	-0.261353921509922	0.327995424269721	-0.287550951365612	-0.846	-1.444	0.247	0.141	0.156	0.138	-0.552	-0.053	0.445	-0.018	-0.873	-0.25
CGN15413	0.451035072827321	0.536214989236718	-1.19105389508653	-0.02742896156239	0.857112820588978	0.584142033900331	0.056645769051105	-0.895188322116794	-1.28956057092076	-0.527460565828409	-0.721548267850741	-0.181640056402299	-0.726187583463756	0.890923932393795	0.155	-0.494	-0.029	0.137	0.156	0.227	-1.758	0.027	0.507	-0.644	0.607	-0.333
CGN15460	-0.467845672909844	-0.514096781497299	-0.105564415890405	-0.373334604169579	0.411702410939557	-0.071191971916616	0.466247616463767	-1.05026125020841	-0.165025049527549	-1.08978440112101	0.891923464721498	-1.05205491154001	0.141925471563309	-0.301906172746806	-0.846	0.115	-0.061	-0.533	0.156	0.183	2.317	0.153	-0.944	0.077	-0.634	-0.166
CGN15522	-0.511599281645676	-0.452118845635692	1.65182282041997	0.301662803770161	0.192730593632358	-0.381630398886741	0.608121204389717	-1.42874305958312	-2.02251193300448	-1.71359558118897	-0.260406821763382	-0.821203999182111	-1.68213005642128	0.021057972726851	-0.294	2.185	0.373	1.24	0.156	0.18	-1.148	-0.033	-1.223	-0.066	-0.395	-0.333
CGN15951	-1.57746091782199	-1.54152727473734	0.914976355757472	-0.051768550243349	-0.290013699533787	-0.216991506292321	-0.184465551986986	-0.449384974797724	-0.978959380821872	0.036901618445447	-0.857738726547731	0.054939320035925	-0.301239149854583	0.600044534511514	-0.032	0.769	-0.061	0.137	0.156	0.238	-1.841	0.02	0.833	-0.267	0.58	-0.333
CGN16762	-0.756356828700537	-0.704425607583442	-0.236785613744645	0.142242903463009	-0.217166338666908	-1.01213036471942	1.3740918537178	0.244298143911418	-0.421331798440383	0.607486941617258	-0.820176565139136	0.599681192154255	0.267159218058978	-1.07215408922353	0.517	-1.789	-0.027	-0.031	0.156	0.243	-1.925	-0.006	0.716	-0.28	0.563	-0.094
CGN17089	1.11753896739428	0.618015346609997	-1.04247279512044	-0.379829920095686	2.06792182922916	2.1915653457409	-1.01607506505633	0.272482518453673	-0.185405429817758	0.460148329944897	-0.638045074864141	0.070788501139453	-0.130165015574859	1.19652999093594	0.224	0.514	0.277	0.137	0.156	-0.44	-1.107	0.03	1.124	-0.321	-0.441	-0.335
CGN18412	0.64732800881605	0.735546495297412	-0.603242382942068	-0.840633514082792	0.775806391822802	0.00037933013899	0.735783006991064	-0.77996396709114	-1.24376119592314	-0.266367260011962	-0.892874375633252	-0.029341928727453	-0.152107575352351	-0.216711943337273	-0.639	0.768	0.177	-0.282	0.156	0.08	-1.82	-0.022	1.009	-0.759	0.861	0.97
CGN23998	0.434979730150944	0.518592781272419	0.628054948746686	-0.301807426798161	2.92232607097521	2.7450079634241	-0.717559232159644	0.186167388585266	0.291006241244686	0.248520057459596	-0.202293643847462	-0.189985148034305	0.30394590911047	0.700865221660885	-0.156	-1.799	0.072	0.137	0.156	-0.147	-1.053	-0.053	0.468	0.035	-0.788	-0.334
CGN24030	-1.42026705362002	-1.38157608462204	1.04915327916734	0.40268490868611	0.301566678378442	-0.711602813388389	1.6949038392617	-1.38040467697975	-0.393657333766469	-1.7904539590369	2.37763709489521	-1.11093150276718	-1.3725263516882	0.053584897406341	-0.398	1.612	-0.096	-0.27	0.161	-2.031	3.816	-0.083	-1.45	0.083	-0.577	-0.313
P01	1.31985732109447	1.42763606630399	-1.2483683896822	-0.54287921344593	-0.176160236656554	0.381143596470053	-0.824582028594306	-0.779431784131312	0.271954852535457	-0.813275141890351	0.89672683703456	-1.10453166011746	1.12116659880568	-0.427065341719938	-0.777	0.752	-0.095	0.137	0.156	0.238	2.793	-0.035	-0.411	0.151	0.505	0.573
P04	-0.115662894045949	-0.269530010319117	-0.402061775127012	-0.180989736229134	-0.263800399613124	-0.408558439363193	0.305669523891759	-0.384595410796669	0.182894809200777	-0.264501895182689	0.148142985329159	-0.501127007197234	0.236831634877432	-0.069874418730143	0.224	2.457	-0.031	0.141	0.156	-0.217	-0.214	0.06	-0.577	0.278	-0.242	-0.25
P07R	0.595467999097849	0.076957878999447	0.770261106881702	-0.378684744342086	-1.33310784270932	-0.508889547109543	-0.957394853037322	1.55257691565579	0.340757305737599	1.39857185826675	-0.785205800449106	1.41784525502001	-0.093451422202439	-0.579691830063144	0.586	1.963	0.007	-0.006	0.156	-0.264	-1.659	0.037	1.229	-0.644	0.764	0.341
P102	1.66449571244325	1.66824110490055	0.257775099773321	-0.436324578189991	-0.076258491363648	-0.242846842588215	0.122283635112364	-0.756937901204724	2.15775747817344	-1.1692484310284	3.50729022890495	-1.11778710082218	0.569787112804631	1.60145954407291	-0.639	1.196	-0.027	0.892	0.156	0.296	2.939	-0.056	-0.937	0.785	0.671	1.461
P103	0.032373201358533	0.105075250792464	-1.12620426964625	0.555276887879235	-0.481225332135596	-0.592101540866374	0.452035831139164	-0.044025787340984	-1.00321824291346	0.635824822073981	-1.16717406115322	0.952973970412321	-0.066409068390186	-0.307854018258031	0.655	-1.145	-0.265	0.137	0.156	0.183	-2.029	-0.019	1.196	-0.713	0.86	0.155
P105	-0.624532539813842	-0.568339440760018	-0.462479025560348	-0.053416229793139	-0.658485247153079	-1.30837078768884	1.52656329744718	0.386230719154795	-0.482144267676174	0.666290108131083	-0.848904476223662	0.652166479685685	0.345339647665776	-0.845782574345501	0.655	-1.687	-0.126	0.053	0.156	0.172	-1.881	0.098	1.032	-0.429	0.773	0.166
P16	2.95631600760964	2.99490200684599	-1.16771913777651	-0.021630465554235	1.35591575928656	1.12615767710391	-0.159656575978951	0.390418505648358	0.296692166621192	0.421891275770086	-0.297064144986507	-0.153446640631295	0.161153475173282	0.442864696889696	0.206	-1.4	0.041	-0.044	0.156	-0.359	-1.101	-0.002	0.212	-0.146	-0.824	-0.336
P19	0.952585007143979	0.936071821328324	-0.132912297238093	0.472730710441993	-0.175094846266538	0.692916590481638	-1.35891116916736	0.007354110574609	1.39559672357906	-0.159262518794954	0.902213310748681	-0.461304712796281	1.33986055698708	0.406748400152843	0.563	0.728	0.205	-0.006	0.151	0.137	2.419	0.047	-0.91	0.824	-0.071	0.688
P27A	0.57965892035486	0.666814863503731	-0.460588600664426	-0.474666320154361	-0.861894398528781	-0.963480422679938	0.367526349031793	-0.62112865827022	-0.411235553604236	-0.449897782574708	-0.121224755452152	-0.917826318270615	1.33031771179585	1.14837984687126	-0.501	-0.78	-0.489	0.406	0.156	0.295	-0.953	-0.012	-0.922	0.029	-0.872	-0.334
P32	0.588852156558557	0.481218031613911	0.262205875678172	-0.580711964581215	-0.616916586985015	-0.147911090235792	-0.734134022565012	1.64619097593494	0.344609126008986	1.41929832713866	-0.789875550946767	1.57141523365309	-0.613239360102331	-1.24768363845097	0.448	2.725	-0.063	-0.533	0.156	-0.237	-1.68	0.085	1.215	-0.427	0.425	0.201
P36	0.365062559460423	0.446322040887067	-0.44999918481994	0.467893128966665	0.844182762505852	-0.197126461538563	1.75056839719973	0.821623142672417	1.75074038573985	0.512092726559264	0.616275467447237	0.497279718553161	0.710405932336658	-0.509923705439028	0.586	-0.609	0.113	-0.462	0.156	-0.323	3.643	0.063	0.666	-0.227	0.157	-0.094
P37	0.009801589198363	-0.027918403128293	1.36918609236007	-1.27863687621173	0.420580778191693	0.853057527305475	-1.05328852906838	-0.163855933620163	-0.027304544613982	0.212892743537137	-0.357013804676037	0.283131665380092	-0.479202645700763	-1.44199200151521	-0.415	-1.799	0.211	0.137	-0.47	-0.119	1.616	-0.072	1.07	0.453	0.85	0.445
P41	-0.645714544897598	-0.591297480196076	0.323556261294236	-0.256019053575188	-0.843901004215902	-0.552103776644289	-0.278297356017376	-0.208633846941325	-0.833298372674026	0.378777581269483	-0.929556945805404	0.476793638969892	-0.234077343192925	-1.79191808063595	0.517	-1.789	-0.267	0.137	0.156	0.298	-1.748	0.05	0.78	-0.396	0.651	-0.332
P45	0.858674856503445	0.957758144063691	-0.833971224142021	-0.175445494382232	1.3069729368051	0.350215582620097	0.653431340444392	-0.069491295619253	0.130521680660282	0.047402197506569	-0.147226931114036	-0.373079402816027	0.40950350262434	-0.105560884605996	-0.162	-1.754	0.132	0.133	-0.327	0.079	-1.048	-0.069	0.474	-0.213	-0.615	-0.143
P46	-0.400743359612296	-0.35459225199671	-0.34267535443664	1.31086705877378	1.45589786764725	1.11344297776265	-0.123272849167167	1.46555523142118	1.27290648990934	1.16608563370835	-0.229252086665053	1.52804693057122	-0.509301467233813	0.183152134972478	0.631	-0.886	0.177	0.127	0.152	0.05	1.636	-0.054	1.235	0.61	0.584	-0.014
P53	1.41504990802832	1.52429096744155	0.115049998786716	-0.923022557891373	-0.040589726607444	0.578115481834318	-0.796655302585262	-0.822238343477787	-0.717374478474153	-0.214674782118386	-0.558424301594458	-0.808725836507386	-0.002213398897724	-0.493352639886708	0.007	1.927	-0.237	0.145	0.157	-2.028	5.764	-0.069	-0.91	-0.734	0.849	2.386
P55	-1.15255886734295	-1.10785552699275	-0.576752852309911	-0.252577521788068	-0.244643017083655	-0.672182367125944	0.523375937242269	0.062232635148815	-0.596320098309619	0.544887075158914	-0.890214406954369	0.697701556915968	0.027998856598446	-1.05984247202537	0.586	-1.767	-0.119	0.136	0.016	0.064	-1.883	0.034	0.823	-0.496	0.784	-0.25
P59	-0.417184229534232	-0.354440946877906	1.7933153870232	0.484646406095561	-0.105260182864507	0.038470949594993	-0.604806426923126	0.997508590441824	1.93679667943569	0.652066803399561	0.450189753548524	0.252698046286899	0.804915171465973	-0.009249990865159	0.655	0.365	0.05	0.136	0.156	-0.447	3.82	-0.078	0.732	-0.098	0.859	0.66
P61	-3.12596472501234	-3.12627182452361	1.56482276254711	0.222367889692356	-4.11944196487543	-4.53062371110453	5.00366217053334	-1.44363815743831	-1.93753724678877	-1.79561718477803	-0.006475907181656	-1.09141246634759	-2.5326575331508	1.12700488458879	-0.018	-1.799	0.041	-0.533	0.016	0.296	-0.656	-0.079	-1.385	0.077	-0.875	-0.333
P75	0.916316634820483	0.964446310200468	0.808631269188614	-0.792723666655295	1.10334206961455	1.29966245041361	-0.775652475778459	1.63438923733204	0.334815783386402	1.24089012285927	-0.701970973179932	0.87211132447213	0.851839715241451	-0.648791639245805	0.088	1.63	0.062	0.145	0.157	0.224	-1.699	0.021	1.142	-0.55	0.019	0.225
P78	-0.829705273837832	-0.967560142095607	1.53705657600259	0.481017021094246	0.504699922671931	0.136447823312603	-0.031995105937604	0.857440748031007	2.08726501890151	0.633432691371775	0.604311935714054	0.060213253104728	1.23240166632843	0.314424426982424	0.655	-0.445	0.075	-0.366	0.156	-0.422	3.82	-0.047	0.468	-0.038	0.462	0.106
P83	0.166075373977646	0.241281273288263	1.73393309786509	0.684631763035122	0.582763880163455	0.610678230823046	-0.326338973632936	1.74759039335734	-0.176745010494944	1.77248749161627	-1.16325829052833	1.86554474027778	-0.696567873661413	-0.98246502355602	0.655	1.887	-0.129	-0.031	0.016	0.294	-2.028	-0.009	1.236	-0.806	0.857	-0.001
