# Supplementary material for: GWAS Based on RNA-Seq SNPs and High-Throughput Phenotyping Combined with Climatic Data Highlights the Reservoir of Valuable Genetic Diversity in Regional Tomato Landraces
Source: Genes (Basel). 2020 Nov 23;11(11):1387. doi: 10.3390/genes11111387 (PMC7709041; doi:10.3390/genes11111387)
Supplement: Supplementary file 1 [file genes-11-01387-s001.zip › Supplementary_Data_Tables_Figures/tmt_kinship_120i_2470SNPs.txt]

CGN14408	1.2836195	-0.114871465	0.119277	-0.13712855	-0.12627704	0.092358366	0.09784145	-0.12316294	0.022664018	-0.13529451	-0.4272542	0.034222454	0.06381577	0.21982564	0.17101285	-0.08608052	-0.03596859	0.28323445	0.12206635	0.061542314	-0.06741515	0.041959904	-0.082660764	0.3743072	0.16893043	-0.11118424	0.15779234	-0.19946752	0.8795145	-0.24871975	0.10240749	0.121970825	0.12634581	0.12646042	0.12722462	0.10653409	0.04530323	-0.44880432	-0.4577263	-0.1286078	0.09721096	-0.06229505	-0.053220253	-0.08208763	0.34859198	0.09033324	0.02073447	-0.10069568	-0.14253522
CGN14459	-0.114871465	1.0543236	-0.013711496	0.14942442	1.0131145	-0.23549917	-0.20709033	0.9910102	0.05703357	0.043507386	-0.37225142	-0.1423251	-0.009565797	-0.11490965	-0.053678785	0.14086547	0.1290778	-0.040037926	0.0968289	-0.037057567	-0.058263935	0.25744295	0.16033326	-0.1484195	-0.04888348	0.25560892	0.004170591	0.10771862	-0.15216401	-0.22810566	-0.17730598	0.11278139	-0.08688292	-0.11198661	-0.14331852	-0.17088674	0.033821277	-0.35482785	-0.35687208	0.11209362	-0.20542823	-0.22279453	0.10724098	0.33284965	0.018441888	0.07197354	0.13763675	0.14459091	0.77676886
CGN14469	0.119277	-0.013711496	1.5936905	0.11075629	-0.01823933	0.20727378	0.55435073	-0.028880708	0.1329943	0.2111712	-0.40174916	0.153723	0.39881852	0.43102923	0.15754396	0.06551613	0.108750306	0.12991838	-0.026664553	0.19250573	-0.08546918	-0.054041736	-0.03881522	0.13158055	0.16233923	0.06563076	0.24061166	0.036954436	0.10032506	-0.2576035	0.03850193	0.03055432	0.078488275	0.0052404613	-0.02379882	-0.037611593	-0.09196478	-0.40954396	-0.42305106	-0.022862695	0.12042335	-0.08951939	-0.06439654	-0.061167855	0.094402604	0.0035019373	-0.0752672	-0.12792005	-0.006986611
CGN15258	-0.13712855	0.14942442	0.11075629	1.4866651	0.16552976	-0.01015803	-0.19954395	0.16405872	-0.0019047536	0.21153414	-0.28904995	-0.029320145	-0.13269624	-0.07755976	-0.07822844	0.16904506	0.3200303	-0.10585398	0.1433491	0.089702815	-0.07364331	0.15036054	0.21143863	-0.17755431	-0.08718861	0.17374486	-0.020379089	0.09921701	-0.14003249	-0.17470773	-0.089519374	0.06530596	-0.07245879	-0.047125798	-0.089920565	-0.09227044	0.009271571	-0.29913732	-0.28971863	0.062325623	-0.17495608	0.016302137	0.40365204	0.04923883	-0.061129615	0.026790682	-0.040515546	-0.03585398	0.27077812
CGN15262	-0.12627704	1.0131145	-0.01823933	0.16552976	1.0452678	-0.24461216	-0.21391077	1.004823	0.06626119	0.032101814	-0.37448665	-0.15373066	-0.027849073	-0.13090037	-0.035280854	0.13404503	0.14747573	-0.046858337	0.09230106	-0.04846314	-0.058206618	0.24832995	0.1489277	-0.14377704	-0.041948438	0.25337362	0.008813053	0.11465367	-0.15439928	-0.22346318	-0.1910041	0.108253576	-0.08682562	-0.10734414	-0.14784634	-0.16624428	0.024708275	-0.3593557	-0.34993696	0.12132123	-0.19620064	-0.21815205	0.11188346	0.33519953	0.013914048	0.058275394	0.14686437	0.16986656	0.7791187
CGN15311	0.092358366	-0.23549917	0.20727378	-0.01015803	-0.24461216	1.5650711	1.1991569	-0.24608324	0.45225468	-0.054175504	-0.63958496	0.507372	0.4911139	0.5072766	0.30256853	-0.23192658	-0.2299588	0.3001613	-0.0971422	-0.054500263	-0.034440268	-0.14515257	-0.13909635	-0.09020716	0.29819348	-0.13552375	0.1036493	-0.10230052	0.13989113	0.011220222	0.15830816	-0.058263924	0.14556526	-0.049189143	-0.027791757	-0.055359975	-0.031765535	-0.6336242	-0.6356684	-0.21943206	0.44885394	-0.14853416	-0.011075056	-0.20271534	0.12479833	-0.062390547	-0.13198937	-0.27863783	-0.21272625
CGN15317	0.09784145	-0.20709033	0.55435073	-0.19954395	-0.21391077	1.1991569	2.99285	-0.22684471	0.6273884	-0.06474045	-0.59512806	0.6733355	0.691466	0.87498677	0.61754954	-0.19893259	-0.17403905	0.07409417	-0.15814383	-0.055894915	-0.14358601	-0.23595768	-0.14966132	-0.01365417	0.61546713	-0.13004069	0.22605379	-0.1082803	0.20498118	-0.22401723	0.09272134	-0.08946207	0.100611635	-0.22023445	-0.1484004	-0.15992059	-0.14320388	-0.60980064	-0.61643	-0.0832721	0.24342005	-0.19578032	-0.25548282	-0.25683925	0.072966985	-0.16236602	-0.2136242	-0.32817656	-0.24850956
CGN15470	-0.12316294	0.9910102	-0.028880708	0.16405872	1.004823	-0.24608324	-0.22684471	1.0560812	0.055619825	0.04209363	-0.36449483	-0.15749429	-0.013272103	-0.11861598	-0.041337077	0.14632945	0.15058982	-0.041451678	0.097707726	-0.036178753	-0.050507385	0.2583218	0.13599373	-0.13378522	-0.03654178	0.24273226	-0.010998611	0.110890016	-0.16504066	-0.20888624	-0.1741346	0.104489915	-0.097467005	-0.10423006	-0.14473225	-0.17000794	0.014066898	-0.35165644	-0.3284823	0.1060947	-0.1839162	-0.21274541	0.103534676	0.34748396	0.023905847	0.06138948	0.14768589	0.17068806	0.79828095
CGN15517	0.022664018	0.05703357	0.1329943	-0.0019047536	0.06626119	0.45225468	0.6273884	0.055619825	2.365639	0.054951157	-0.45021817	0.04106197	0.40995666	0.045551594	0.4116952	-0.13426283	-0.013081064	-0.08361602	0.18163513	-0.20901994	-0.037649862	0.009825601	-0.025384549	-0.13926828	0.42336822	-0.0951744	-0.1356957	-0.08258434	0.07248937	0.01259573	-0.0649888	-0.06376609	-0.16484961	-0.089079954	-0.086023204	-0.008132893	-0.01204939	-0.5038644	-0.48986065	0.09144136	-0.070185296	-0.35807565	0.04302975	-0.027103985	-0.08245058	-0.012870894	0.05279231	-0.09156359	-0.032529738
CGN15855	-0.13529451	0.043507386	0.2111712	0.21153414	0.032101814	-0.054175504	-0.06474045	0.04209363	0.054951157	1.3779972	-0.38350406	0.038998667	-0.000185	-0.10094403	-0.27126342	0.12044244	0.08114385	-0.06275353	0.21625301	0.37810892	0.3889986	0.092587635	0.03903687	-0.12757614	-0.26876065	0.15723829	0.05023227	0.6902432	-0.12215038	0.12057613	-0.030370882	-0.0039298497	-0.038528662	-0.04758431	-0.09954938	-0.11565475	0.07988293	-0.4165172	-0.42314655	0.03206362	0.037795056	-0.1400516	-0.0003	0.1496537	-0.06617329	0.0423802	0.018632928	0.055390567	0.12130215
CGN15894	-0.4272542	-0.37225142	-0.40174916	-0.28904995	-0.37448665	-0.63958496	-0.59512806	-0.36449483	-0.45021817	-0.38350406	4.2466984	-0.4890963	-0.5855948	-0.5327509	-0.55634534	-0.109617606	-0.15808655	-0.48997527	-0.30037907	-0.37695107	-0.44630167	-0.26585674	-0.24604501	0.10087917	-0.54467225	-0.39607507	-0.40220776	-0.4637252	-0.4530838	-0.3708377	-0.55617344	-0.38071477	-0.41760617	-0.48168373	-0.46487153	-0.5107803	-0.35192388	3.8193622	3.8150249	-0.39286548	-0.5751253	0.2305434	-0.35186657	-0.34176007	-0.48880982	-0.3687934	-0.21601227	-0.025651991	-0.35864878
CGN15895	0.034222454	-0.1423251	0.153723	-0.029320145	-0.15373066	0.507372	0.6733355	-0.15749429	0.04106197	0.038998667	-0.4890963	2.003603	0.24498662	0.27490473	0.4026204	-0.06080485	-0.12532178	0.2328551	-0.10713401	0.054721903	0.06561162	-0.06114874	0.057243735	-0.15063566	0.41429347	-0.10424917	0.16014221	-0.045807585	0.026733365	-0.056086034	0.14831634	0.05095825	0.22498392	-0.011036828	-0.005687491	0.0011329427	-0.016539017	-0.5725462	-0.5722979	-0.016214214	0.3540369	-0.15164822	-0.21135074	-0.11183381	0.011640574	-0.13886711	-0.17866242	-0.23131524	-0.1791591
CGN15924	0.06381577	-0.009565797	0.39881852	-0.13269624	-0.027849073	0.4911139	0.691466	-0.013272103	0.40995666	-0.000185	-0.5855948	0.24498662	1.9389906	0.31596103	0.34968096	-0.1412552	-0.08885071	0.189086	-0.036274288	0.09119296	-0.115712106	-0.13701396	-0.069058135	0.0073419837	0.35906145	0.03538781	0.09803247	0.013589252	0.13885947	-0.25804287	0.14581358	-0.031784665	0.20643316	-0.073146574	-0.015067973	0.035311386	-0.09011163	-0.591097	-0.5862635	-0.18836765	0.36070448	-0.16561384	-0.16112417	-0.13955489	0.1696182	-0.07259252	-0.0940472	-0.16274808	-0.07620333
CGN15925	0.21982564	-0.11490965	0.43102923	-0.07755976	-0.13090037	0.5072766	0.87498677	-0.11861598	0.045551594	-0.10094403	-0.5327509	0.27490473	0.31596103	1.9919493	0.25350738	-0.07236325	-0.040591966	0.28319627	-0.03615965	0.09589277	-0.16603413	-0.01310016	-0.082698986	-0.008591429	0.25601012	-0.033274844	0.33198994	-0.15365422	0.20545882	-0.18685836	0.11153958	0.04857015	0.1469408	-0.059276473	-0.04475682	-0.07461763	-0.07165639	-0.54283816	-0.547175	-0.06674643	0.3012121	-0.089844175	-0.12203575	-0.13026991	0.14222193	-0.09311107	-0.03203301	-0.13970768	-0.13798827
CGN15949	0.17101285	-0.053678785	0.15754396	-0.07822844	-0.035280854	0.30256853	0.61754954	-0.041337077	0.4116952	-0.27126342	-0.55634534	0.4026204	0.34968096	0.25350738	2.6531663	-0.18078305	-0.13296369	0.014296114	-0.1193611	-0.03774536	-0.19192119	-0.14903088	0.006042829	0.013665608	2.6075249	-0.17149812	0.024115987	-0.28729233	0.14289057	-0.13938297	0.110870905	-0.11257889	0.04310616	-0.050774846	0.062325586	0.07602375	-0.13422462	-0.5137034	-0.51345503	0.11828358	0.08274864	-0.101975724	-0.15938567	-0.19283816	0.13009034	-0.08690204	-0.17713404	-0.28022358	-0.10197574
CGN16325	-0.08608052	0.14086547	0.06551613	0.16904506	0.13404503	-0.23192658	-0.19893259	0.14632945	-0.13426283	0.12044244	-0.109617606	-0.06080485	-0.1412552	-0.07236325	-0.18078305	0.9674731	0.55677706	-0.08002429	0.19210455	0.29893863	-0.11659094	0.19223829	0.3083382	-0.046266068	-0.16911	0.13767499	0.09256852	0.12504669	-0.19902812	-0.14887804	-0.024715874	0.004017742	-0.067262284	0.04518862	0.05512311	-0.004541194	0.07636765	-0.1403381	-0.1469675	0.13629943	-0.1628818	-0.083959915	-0.0015226393	0.16218643	-0.08115147	0.036572345	0.09535782	0.16191898	0.1269572
CGN16332	-0.03596859	0.1290778	0.108750306	0.3200303	0.14747573	-0.2299588	-0.17403905	0.15058982	-0.013081064	0.08114385	-0.15808655	-0.12532178	-0.08885071	-0.040591966	-0.13296369	0.55677706	0.94160503	-0.15600409	0.20324267	0.19315532	-0.09857506	0.24235016	0.32176888	0.010723583	-0.13733868	0.18090916	0.012003559	0.16598828	-0.10077209	-0.17442119	-0.04796642	0.015155863	-0.09051282	-0.014743153	-0.030027006	-0.009451126	0.05082451	-0.2117328	-0.19772899	0.16119298	-0.1540363	-0.09804012	0.048589274	0.11371754	-0.037917294	0.0316624	0.10878851	0.15471646	0.11058436
CGN16760	0.28323445	-0.040037926	0.12991838	-0.10585398	-0.046858337	0.3001613	0.07409417	-0.041451678	-0.08361602	-0.06275353	-0.48997527	0.2328551	0.189086	0.28319627	0.014296114	-0.08002429	-0.15600409	1.0595964	0.020371472	0.026332164	0.048684753	0.04801612	0.049487192	-0.041470792	0.007628543	-0.13263892	0.18906687	-0.039808676	0.09233925	-0.00882074	0.083245374	0.14407507	0.18971641	0.082079984	0.09659962	0.0048392597	0.069700085	-0.47713685	-0.4837662	-0.11338128	0.41276506	-0.076872006	0.026198423	-0.092079446	0.102464825	0.059708267	-0.080960415	-0.13361327	-0.07228684
CGN17058	0.12206635	0.0968289	-0.026664553	0.1433491	0.09230106	-0.0971422	-0.15814383	0.097707726	0.18163513	0.21625301	-0.30037907	-0.10713401	-0.036274288	-0.03615965	-0.1193611	0.19210455	0.20324267	0.020371472	1.0077841	0.10588457	0.10989653	0.24907507	0.12903959	-0.085717514	-0.13061382	0.038616557	0.027898774	0.069547236	0.009118726	-0.124137335	0.00690258	0.106706105	-0.03335125	0.012614925	-0.0026689211	-0.057748087	0.20885944	-0.3425625	-0.33543643	-0.0407066	-0.08311926	-0.107363254	-0.057022102	0.044787407	0.12241027	0.10487201	0.1155134	0.16831908	0.14482017
CGN17079	0.061542314	-0.037057567	0.19250573	0.089702815	-0.04846314	-0.054500263	-0.055894915	-0.036178753	-0.20901994	0.37810892	-0.37695107	0.054721903	0.09119296	0.09589277	-0.03774536	0.29893863	0.19315532	0.026332164	0.10588457	1.1503825	-0.09276723	0.060166765	0.06393043	0.17701177	-0.042120364	0.101891674	0.22185072	0.2451586	0.1251231	-0.16632076	0.1458327	0.06452268	0.18352649	0.21573724	0.17294243	0.12703359	-0.035070673	-0.37786815	-0.38220495	-0.043916196	0.016837098	0.004055929	-0.15422735	0.0026039947	0.14900412	-0.024429316	-0.043591425	0.036725186	-0.037210397
CGN17125	-0.06741515	-0.058263935	-0.08546918	-0.07364331	-0.058206618	-0.034440268	-0.14358601	-0.050507385	-0.037649862	0.3889986	-0.44630167	0.06561162	-0.115712106	-0.16603413	-0.19192119	-0.11659094	-0.09857506	0.048684753	0.10989653	-0.09276723	2.6760924	-0.0045985426	-0.037516136	-0.16286273	-0.18941844	0.12882942	-0.11802378	0.25834087	-0.033637844	2.157779	-0.12526448	-0.043801587	-0.11049648	-0.11955215	-0.1715172	-0.22888897	0.10878845	-0.48160738	-0.465311	-0.072000295	0.052945126	-0.17304564	-0.024123646	0.06393037	-0.08999702	0.018556464	-0.030409142	-0.005114395	-0.05383162
CGN17129	0.041959904	0.25744295	-0.054041736	0.15036054	0.24832995	-0.14515257	-0.23595768	0.2583218	0.009825601	0.092587635	-0.26585674	-0.06114874	-0.13701396	-0.01310016	-0.14903088	0.19223829	0.24235016	0.04801612	0.24907507	0.060166765	-0.0045985426	0.902593	0.090199515	-0.14977594	-0.15569845	0.06396862	0.08076175	0.0169517	-0.14435016	-0.1331739	-0.08466676	0.067866	0.014926568	-0.049150925	-0.020875812	-0.10575847	0.19294514	-0.27594408	-0.27569568	-0.0130619295	-0.080692954	-0.04074483	0.06003304	0.17789055	-0.097543366	0.09354284	0.1752541	0.2876668	0.23207179
CGN18387	-0.082660764	0.16033326	-0.03881522	0.21143863	0.1489277	-0.13909635	-0.14966132	0.13599373	-0.025384549	0.03903687	-0.24604501	0.057243735	-0.069058135	-0.082698986	0.006042829	0.3083382	0.32176888	0.049487192	0.12903959	0.06393043	-0.037516136	0.090199515	1.0568452	-0.14142713	-0.000625	0.16631308	-0.11034362	0.11012587	-0.16351232	-0.14775084	-0.05339219	0.060166776	-0.06842766	-0.031631812	0.019569064	-0.04009523	-0.05547461	-0.25154722	-0.26505435	0.35980648	-0.104440235	-0.050736632	0.07067442	0.19311716	-0.13046096	0.060625285	0.06438894	0.046124734	0.1533027
CGN18410	0.3743072	-0.1484195	0.13158055	-0.17755431	-0.14377704	-0.09020716	-0.01365417	-0.13378522	-0.13926828	-0.12757614	0.10087917	-0.15063566	0.0073419837	-0.008591429	0.013665608	-0.046266068	0.010723583	-0.041470792	-0.085717514	0.17701177	-0.16286273	-0.14977594	-0.14142713	1.4824623	0.009290627	-0.009470246	0.055467017	-0.09316837	0.61900145	-0.38084862	-0.022843597	-0.0995685	0.049238816	-0.007960971	-0.007196774	-0.027887264	-0.116629094	0.15498397	0.16440266	-0.17132613	-0.11057287	0.18614389	-0.17847133	-0.17295006	0.30587363	-0.1082803	-0.03115419	0.12252487	-0.17837584
CGN18415	0.16893043	-0.04888348	0.16233923	-0.08718861	-0.041948438	0.29819348	0.61546713	-0.03654178	0.42336822	-0.26876065	-0.54467225	0.41429347	0.35906145	0.25601012	2.6075249	-0.16911	-0.13733868	0.007628543	-0.13061382	-0.042120364	-0.18941844	-0.15569845	-0.000625	0.009290627	2.6490014	-0.17128797	0.024326136	-0.2916673	0.13622299	-0.14834312	0.10420333	-0.11236873	0.038731173	-0.048272118	0.05565802	0.080819055	-0.13401447	-0.51349324	-0.5109523	0.11849372	0.08295879	-0.09718043	-0.15229777	-0.20179832	0.12113019	-0.07752158	-0.17692387	-0.28459856	-0.10635076
CGN19157	-0.11118424	0.25560892	0.06563076	0.17374486	0.25337362	-0.13552375	-0.13004069	0.24273226	-0.0951744	0.15723829	-0.39607507	-0.10424917	0.03538781	-0.033274844	-0.17149812	0.13767499	0.18090916	-0.13263892	0.038616557	0.101891674	0.12882942	0.06396862	0.16631308	-0.009470246	-0.17128797	1.3620256	0.06058707	0.47592548	0.050977357	-0.063938096	0.032713164	-0.055474628	-0.051099584	0.008622026	-0.03417276	-0.029644905	0.014582712	-0.36948124	-0.3554774	0.088269934	-0.0641864	-0.09072301	-0.015163461	0.2150303	0.08632125	0.011468612	0.14820172	0.08637857	0.20043425
CGN23999	0.15779234	0.004170591	0.24061166	-0.020379089	0.008813053	0.1036493	0.22605379	-0.010998611	-0.1356957	0.05023227	-0.40220776	0.16014221	0.09803247	0.33198994	0.024115987	0.09256852	0.012003559	0.18906687	0.027898774	0.22185072	-0.11802378	0.08076175	-0.11034362	0.055467017	0.024326136	0.06058707	1.2924458	0.036495917	0.20073992	-0.26493976	0.16184255	0.018632913	0.27519137	0.048340905	0.072030865	0.078851275	0.08639768	-0.43522084	-0.43497255	-0.041661814	0.22313078	-0.11290366	-0.20470223	-0.04787089	0.2498393	0.016798867	-7.07E-05	0.0068834713	0.015480664
CGN24205	-0.19946752	0.10771862	0.036954436	0.09921701	0.11465367	-0.10230052	-0.1082803	0.110890016	-0.08258434	0.6902432	-0.4637252	-0.045807585	0.013589252	-0.15365422	-0.28729233	0.12504669	0.16598828	-0.039808676	0.069547236	0.2451586	0.25834087	0.0169517	0.11012587	-0.09316837	-0.2916673	0.47592548	0.036495917	1.4812012	-0.028135622	-0.037592568	-0.009718604	-0.03600681	-0.06602047	-0.05215038	-0.08348227	-0.09958761	0.07990202	-0.46922743	-0.48273447	0.038960457	-0.010329942	-0.13315476	0.011182065	0.17030598	-0.0019620366	-0.0057448177	0.018652026	0.05999483	0.17405051
CGN24453	0.8795145	-0.15216401	0.10032506	-0.14003249	-0.15439928	0.13989113	0.20498118	-0.16504066	0.07248937	-0.12215038	-0.4530838	0.026733365	0.13885947	0.20545882	0.14289057	-0.19902812	-0.10077209	0.09233925	0.009118726	0.1251231	-0.033637844	-0.14435016	-0.16351232	0.61900145	0.13622299	0.050977357	0.20073992	-0.028135622	1.4566326	-0.2516237	0.13847737	0.041119296	0.17387852	0.10521591	0.028032478	0.030267756	-0.024085443	-0.48380432	-0.49043372	-0.113171116	0.06450354	-0.124805994	-0.1615827	-0.20420551	0.69874483	0.14703633	-0.062409654	-0.19759525	-0.108757906
CGN24465	-0.24871975	-0.22810566	-0.2576035	-0.17470773	-0.22346318	0.011220222	-0.22401723	-0.20888624	0.01259573	0.12057613	-0.3708377	-0.056086034	-0.25804287	-0.18685836	-0.13938297	-0.14887804	-0.17442119	-0.00882074	-0.124137335	-0.16632076	2.157779	-0.1331739	-0.14775084	-0.38084862	-0.14834312	-0.063938096	-0.26493976	-0.037592568	-0.2516237	5.053112	0.06024315	-0.29846868	-0.25282732	0.15765858	-0.0318611	0.071247555	-0.07939388	-0.14249709	-0.13537098	-0.06531362	-0.038949	-0.20533277	-0.07933656	-0.15405548	-0.3102754	-0.23381801	-0.21629888	-0.22997795	-0.21679562
P02	0.10240749	-0.17730598	0.03850193	-0.089519374	-0.1910041	0.15830816	0.09272134	-0.1741346	-0.0649888	-0.030370882	-0.55617344	0.14831634	0.14581358	0.11153958	0.110870905	-0.024715874	-0.04796642	0.083245374	0.00690258	0.1458327	-0.12526448	-0.08466676	-0.05339219	-0.022843597	0.10420333	0.032713164	0.16184255	-0.009718604	0.13847737	0.06024315	1.0968509	0.018269949	0.14873664	0.65551084	0.5576941	0.78689444	0.09061985	-0.58918643	-0.5705975	-0.053487726	0.24569353	-0.17745881	-0.092728995	-0.08032996	0.24259858	0.025606183	-0.13798827	-0.20898172	-0.115559265
P03	0.121970825	0.11278139	0.03055432	0.06530596	0.108253576	-0.058263924	-0.08946207	0.104489915	-0.06376609	-0.0039298497	-0.38071477	0.05095825	-0.031784665	0.04857015	-0.11257889	0.004017742	0.015155863	0.14407507	0.106706105	0.06452268	-0.043801587	0.067866	0.060166776	-0.0995685	-0.11236873	-0.055474628	0.018632913	-0.03600681	0.041119296	-0.29846868	0.018269949	1.0121782	0.15454449	0.124855645	0.09352377	0.09346646	0.14227924	-0.3885096	-0.39055377	0.039438065	0.0061957	-0.08453304	0.030000282	0.1616133	-0.02441018	0.16667606	0.014544499	-0.010597434	0.059899304
P05	0.12634581	-0.08688292	0.078488275	-0.07245879	-0.08682562	0.14556526	0.100611635	-0.097467005	-0.16484961	-0.038528662	-0.41760617	0.22498392	0.20643316	0.1469408	0.04310616	-0.067262284	-0.09051282	0.18971641	-0.03335125	0.18352649	-0.11049648	0.014926568	-0.06842766	0.049238816	0.038731173	-0.051099584	0.27519137	-0.06602047	0.17387852	-0.25282732	0.14873664	0.15454449	1.1424348	0.15903412	0.13457999	0.08867115	0.020562513	-0.45520455	-0.45724878	-0.09832668	0.60434806	-0.13747245	-0.31409636	-0.02658814	0.24590364	0.05871483	-0.07507614	-0.09104777	-0.06181742
P07	0.12646042	-0.11198661	0.0052404613	-0.047125798	-0.10734414	-0.049189143	-0.22023445	-0.10423006	-0.089079954	-0.04758431	-0.48168373	-0.011036828	-0.073146574	-0.059276473	-0.050774846	0.04518862	-0.014743153	0.082079984	0.012614925	0.21573724	-0.11955215	-0.049150925	-0.031631812	-0.007960971	-0.048272118	0.008622026	0.048340905	-0.05215038	0.10521591	0.15765858	0.65551084	0.124855645	0.15903412	1.3512887	0.84080833	0.9966461	0.05735838	-0.52386713	-0.49840045	0.08519411	-0.03745877	-0.12589495	0.066585995	0.051474076	0.058027036	0.056536872	-0.0657912	-0.077177666	-0.07087309
P08	0.12722462	-0.14331852	-0.02379882	-0.089920565	-0.14784634	-0.027791757	-0.1484004	-0.14473225	-0.086023204	-0.09954938	-0.46487153	-0.005687491	-0.015067973	-0.04475682	0.062325586	0.05512311	-0.030027006	0.09659962	-0.0026689211	0.17294243	-0.1715172	-0.020875812	0.019569064	-0.007196774	0.05565802	-0.03417276	0.072030865	-0.08348227	0.028032478	-0.0318611	0.5576941	0.09352377	0.13457999	0.84080833	0.9814197	0.9309256	0.074170604	-0.49329948	-0.4930511	0.10659154	0.04583815	-0.08615696	0.09486113	-0.0050761336	0.081717	0.038960434	-0.060441848	-0.07182833	-0.0884495
P08S2	0.10653409	-0.17088674	-0.037611593	-0.09227044	-0.16624428	-0.055359975	-0.15992059	-0.17000794	-0.008132893	-0.11565475	-0.5107803	0.0011329427	0.035311386	-0.07461763	0.07602375	-0.004541194	-0.009451126	0.0048392597	-0.057748087	0.12703359	-0.22888897	-0.10575847	-0.04009523	-0.027887264	0.080819055	-0.029644905	0.078851275	-0.09958761	0.030267756	0.071247555	0.78689444	0.09346646	0.08867115	0.9966461	0.9309256	1.4283576	0.06952813	-0.5483786	-0.5252045	0.106534146	0.12602107	-0.14582127	0.101681486	0.047595825	0.097707726	0.05724374	-0.10405815	-0.1269075	-0.11831033
P09	0.04530323	0.033821277	-0.09196478	0.009271571	0.024708275	-0.031765535	-0.14320388	0.014066898	-0.01204939	0.07988293	-0.35192388	-0.016539017	-0.09011163	-0.07165639	-0.13422462	0.07636765	0.05082451	0.069700085	0.20885944	-0.035070673	0.10878845	0.19294514	-0.05547461	-0.116629094	-0.13401447	0.014582712	0.08639768	0.07990202	-0.024085443	-0.07939388	0.09061985	0.14227924	0.020562513	0.05735838	0.074170604	0.06952813	1.0239086	-0.38035184	-0.37093312	-0.025766632	0.13127485	-0.14973775	0.07025411	0.094115995	-0.043763302	0.23444079	0.13733107	0.08467823	0.03366843
P101	-0.44880432	-0.35482785	-0.40954396	-0.29913732	-0.3593557	-0.6336242	-0.60980064	-0.35165644	-0.5038644	-0.4165172	3.8193622	-0.5725462	-0.591097	-0.54283816	-0.5137034	-0.1403381	-0.2117328	-0.47713685	-0.3425625	-0.37786815	-0.48160738	-0.27594408	-0.25154722	0.15498397	-0.51349324	-0.36948124	-0.43522084	-0.46922743	-0.48380432	-0.14249709	-0.58918643	-0.3885096	-0.45520455	-0.52386713	-0.49329948	-0.5483786	-0.38035184	4.2861304	4.215309	-0.40524536	-0.5852126	0.23879668	-0.33673552	-0.37706584	-0.5011897	-0.339907	-0.19858874	-0.028861588	-0.34581035
P10	-0.4577263	-0.35687208	-0.42305106	-0.28971863	-0.34993696	-0.6356684	-0.61643	-0.3284823	-0.48986065	-0.42314655	3.8150249	-0.5722979	-0.5862635	-0.547175	-0.51345503	-0.1469675	-0.19772899	-0.4837662	-0.33543643	-0.38220495	-0.465311	-0.27569568	-0.26505435	0.16440266	-0.5109523	-0.3554774	-0.43497255	-0.48273447	-0.49043372	-0.13537098	-0.5705975	-0.39055377	-0.45724878	-0.49840045	-0.4930511	-0.5252045	-0.37093312	4.215309	4.2591166	-0.40270442	-0.5872568	0.23904508	-0.3250243	-0.36535463	-0.50094134	-0.33736604	-0.20063294	-0.026320659	-0.3432694
P104	-0.1286078	0.11209362	-0.022862695	0.062325623	0.12132123	-0.21943206	-0.0832721	0.1060947	0.09144136	0.03206362	-0.39286548	-0.016214214	-0.18836765	-0.06674643	0.11828358	0.13629943	0.16119298	-0.11338128	-0.0407066	-0.043916196	-0.072000295	-0.0130619295	0.35980648	-0.17132613	0.11849372	0.088269934	-0.041661814	0.038960457	-0.113171116	-0.06531362	-0.053487726	0.039438065	-0.09832668	0.08519411	0.10659154	0.106534146	-0.025766632	-0.40524536	-0.40270442	1.3317634	-0.2283349	-0.2113125	0.1875003	0.21136223	-0.11909361	0.021555973	0.06429339	-0.006700039	0.07296698
P106	0.09721096	-0.20542823	0.12042335	-0.17495608	-0.19620064	0.44885394	0.24342005	-0.1839162	-0.070185296	0.037795056	-0.5751253	0.3540369	0.36070448	0.3012121	0.08274864	-0.1628818	-0.1540363	0.41276506	-0.08311926	0.016837098	0.052945126	-0.080692954	-0.104440235	-0.11057287	0.08295879	-0.0641864	0.22313078	-0.010329942	0.06450354	-0.038949	0.24569353	0.0061957	0.60434806	-0.03745877	0.04583815	0.12602107	0.13127485	-0.5852126	-0.5872568	-0.2283349	1.5082918	-0.104707696	-0.25611326	-0.044260096	0.08379943	-0.000223	-0.15235509	-0.177497	-0.16660725
P17C	-0.06229505	-0.22279453	-0.08951939	0.016302137	-0.21815205	-0.14853416	-0.19578032	-0.21274541	-0.35807565	-0.1400516	0.2305434	-0.15164822	-0.16561384	-0.089844175	-0.101975724	-0.083959915	-0.09804012	-0.076872006	-0.107363254	0.004055929	-0.17304564	-0.04074483	-0.050736632	0.18614389	-0.09718043	-0.09072301	-0.11290366	-0.13315476	-0.124805994	-0.20533277	-0.17745881	-0.08453304	-0.13747245	-0.12589495	-0.08615696	-0.14582127	-0.14973775	0.23879668	0.23904508	-0.2113125	-0.104707696	2.3286905	0.15752484	-0.05933379	-0.050488293	-0.08407452	-0.029874185	0.18111928	-0.14270715
P17S	-0.053220253	0.10724098	-0.06439654	0.40365204	0.11188346	-0.011075056	-0.25548282	0.103534676	0.04302975	-0.0003	-0.35186657	-0.21135074	-0.16112417	-0.12203575	-0.15938567	-0.0015226393	0.048589274	0.026198423	-0.057022102	-0.15422735	-0.024123646	0.06003304	0.07067442	-0.17847133	-0.15229777	-0.015163461	-0.20470223	0.011182065	-0.1615827	-0.07933656	-0.092728995	0.030000282	-0.31409636	0.066585995	0.09486113	0.101681486	0.07025411	-0.33673552	-0.3250243	0.1875003	-0.25611326	0.15752484	1.5031718	0.1148065	-0.22711219	0.16572082	0.054855634	0.03200629	0.12542877
P18	-0.08208763	0.33284965	-0.061167855	0.04923883	0.33519953	-0.20271534	-0.25683925	0.34748396	-0.027103985	0.1496537	-0.34176007	-0.11183381	-0.13955489	-0.13026991	-0.19283816	0.16218643	0.11371754	-0.092079446	0.044787407	0.0026039947	0.06393037	0.17789055	0.19311716	-0.17295006	-0.20179832	0.2150303	-0.04787089	0.17030598	-0.20420551	-0.15405548	-0.08032996	0.1616133	-0.02658814	0.051474076	-0.0050761336	0.047595825	0.094115995	-0.37706584	-0.36535463	0.21136223	-0.044260096	-0.05933379	0.1148065	1.0304807	-0.16427647	0.088709325	0.12915422	0.17508216	0.2662121
P21	0.34859198	0.018441888	0.094402604	-0.061129615	0.013914048	0.12479833	0.072966985	0.023905847	-0.08245058	-0.06617329	-0.48880982	0.011640574	0.1696182	0.14222193	0.13009034	-0.08115147	-0.037917294	0.102464825	0.12241027	0.14900412	-0.08999702	-0.097543366	-0.13046096	0.30587363	0.12113019	0.08632125	0.2498393	-0.0019620366	0.69874483	-0.3102754	0.24259858	-0.02441018	0.24590364	0.058027036	0.081717	0.097707726	-0.043763302	-0.5011897	-0.50094134	-0.11909361	0.08379943	-0.050488293	-0.22711219	-0.16427647	1.2590889	0.13194354	0.009615452	-0.08201118	0.06414058
P23	0.09033324	0.07197354	0.0035019373	0.026790682	0.058275394	-0.062390547	-0.16236602	0.06138948	-0.012870894	0.0423802	-0.3687934	-0.13886711	-0.07259252	-0.09311107	-0.08690204	0.036572345	0.0316624	0.059708267	0.10487201	-0.024429316	0.018556464	0.09354284	0.060625285	-0.1082803	-0.07752158	0.011468612	0.016798867	-0.0057448177	0.14703633	-0.23381801	0.025606183	0.16667606	0.05871483	0.056536872	0.038960434	0.05724374	0.23444079	-0.339907	-0.33736604	0.021555973	-0.000223	-0.08407452	0.16572082	0.088709325	0.13194354	1.0176805	0.13650957	0.040297754	0.06723554
P25	0.02073447	0.13763675	-0.0752672	-0.040515546	0.14686437	-0.13198937	-0.2136242	0.14768589	0.05279231	0.018632928	-0.21601227	-0.17866242	-0.0940472	-0.03203301	-0.17713404	0.09535782	0.10878851	-0.080960415	0.1155134	-0.043591425	-0.030409142	0.1752541	0.06438894	-0.03115419	-0.17692387	0.14820172	-7.07E-05	0.018652026	-0.062409654	-0.21629888	-0.13798827	0.014544499	-0.07507614	-0.0657912	-0.060441848	-0.10405815	0.13733107	-0.19858874	-0.20063294	0.06429339	-0.15235509	-0.029874185	0.054855634	0.12915422	0.009615452	0.13650957	0.91057885	0.58281696	0.08246209
P26	-0.10069568	0.14459091	-0.12792005	-0.03585398	0.16986656	-0.27863783	-0.32817656	0.17068806	-0.09156359	0.055390567	-0.025651991	-0.23131524	-0.16274808	-0.13970768	-0.28022358	0.16191898	0.15471646	-0.13361327	0.16831908	0.036725186	-0.005114395	0.2876668	0.046124734	0.12252487	-0.28459856	0.08637857	0.0068834713	0.05999483	-0.19759525	-0.22997795	-0.20898172	-0.010597434	-0.09104777	-0.077177666	-0.07182833	-0.1269075	0.08467823	-0.028861588	-0.026320659	-0.006700039	-0.177497	0.18111928	0.03200629	0.17508216	-0.08201118	0.040297754	0.58281696	1.0001423	0.121512294
P27B	-0.14253522	0.77676886	-0.006986611	0.27077812	0.7791187	-0.21272625	-0.24850956	0.79828095	-0.032529738	0.12130215	-0.35864878	-0.1791591	-0.07620333	-0.13798827	-0.10197574	0.1269572	0.11058436	-0.07228684	0.14482017	-0.037210397	-0.05383162	0.23207179	0.1533027	-0.17837584	-0.10635076	0.20043425	0.015480664	0.17405051	-0.108757906	-0.21679562	-0.115559265	0.059899304	-0.06181742	-0.07087309	-0.0884495	-0.11831033	0.03366843	-0.34581035	-0.3432694	0.07296698	-0.16660725	-0.14270715	0.12542877	0.2662121	0.06414058	0.06723554	0.08246209	0.121512294	1.0540179
P27C	-0.1154446	1.0056063	-0.014284641	0.14426611	1.0056635	-0.22919458	-0.21683379	1.0041925	0.049582705	0.045226812	-0.37053195	-0.15206851	-0.014724072	-0.1154828	-0.05425192	0.13341458	0.12850466	-0.031440772	0.08708545	-0.049093597	-0.061129656	0.24769951	0.15288237	-0.14899264	-0.05862692	0.25274318	-0.000988	0.11173064	-0.13439655	-0.22180109	-0.17558657	0.10991568	-0.09204125	-0.12173006	-0.15076937	-0.18292278	0.017200101	-0.3462307	-0.3505675	0.100057594	-0.18995333	-0.21878253	0.111253	0.34832454	0.020161316	0.05993752	0.14164875	0.16006579	0.8151695
P28	0.2832918	-0.10188019	0.024517208	-0.14018531	-0.10870062	-0.08493421	-0.09091402	-0.10558652	-0.1500434	-0.08791455	0.03966739	-0.07887798	0.024077792	-0.053755183	-0.12549372	-0.079966955	-0.034440205	0.009653657	-0.062103964	0.1639441	-0.14154176	-0.10094405	-0.15678741	1.1530191	-0.11840584	-0.027123088	0.05615477	-0.02828846	0.4775495	-0.341187	0.0099402545	-0.0621995	0.104948446	0.004189682	0.021001907	-0.008858888	-0.07008979	0.09606472	0.09631313	-0.2187825	-0.07091132	0.22580545	-0.12046915	-0.11036271	0.30426884	-0.084666744	0.0016296644	0.18052703	-0.1547623
P29	0.18532233	0.1394517	0.15580542	0.07134307	0.13263129	-0.04076391	-0.12239875	0.108234465	0.17382124	0.034203332	-0.32653356	-0.10119242	0.013226255	-0.085239924	0.0035019002	-0.017456062	0.00056	0.15698993	0.10357288	-0.11972409	0.04018312	0.12663239	0.14873664	-0.031631798	0.0014194645	0.005584336	-0.07620332	-0.0024587945	0.081545055	-0.18468043	-0.09261435	0.1905953	0.016149309	0.000216	0.033076167	-0.015125267	0.123097986	-0.30452487	-0.3134468	0.020256843	-0.11385892	-0.14268807	0.25612476	0.082825065	-0.08715038	0.17959088	0.2177432	0.07567987	0.09573989
P30	-0.14719678	0.022434786	-0.15149535	0.0483218	0.017906938	-0.14861053	-0.046839245	0.009558152	-0.011972977	-0.020914016	-0.42979503	-0.025632896	-0.03272079	-0.16557562	0.019454418	0.05810345	0.039438065	-0.12279996	0.030114923	0.02690532	-0.08141895	0.10361108	0.2586848	-0.23118149	0.026542313	-0.0059740567	-0.20926832	-0.0048468728	-0.12029716	-0.16185015	0.058600195	0.17903689	0.027516661	0.1285047	0.17741302	0.22779231	0.06798064	-0.41007885	-0.39607504	0.4695064	-0.07727317	-0.016691888	0.10930432	0.14233655	-0.16060837	0.07403687	0.064045064	0.029732807	0.033744816
P31	-0.14904994	-0.0367328	-0.13042276	0.064809255	-0.036675483	-0.15734144	-0.14039548	-0.033561397	0.06641404	0.0024511847	-0.378919	-0.052704424	-0.04603685	-0.087188594	-0.025957717	0.07688348	0.0375849	-0.12006796	-0.017589772	0.041100197	-0.09014985	0.049028672	0.23849103	-0.18030539	-0.02345498	0.04719461	-0.17214768	0.07354015	-0.12902811	-0.138485	0.10259858	0.069432616	0.018785782	0.16333278	0.22370392	0.30617937	0.07988293	-0.36837316	-0.36812478	0.57311165	-0.010349027	-0.08961491	0.0547219	0.18633494	-0.15099862	0.012576712	0.009462642	-0.017971886	-0.030007899
P33	-0.034344703	0.1307017	0.02784145	0.08322627	0.13763674	-0.111413494	-0.2320221	0.145336	0.029809233	0.1561302	-0.31235778	-0.1466236	-0.10556743	-0.114623085	-0.1886542	0.09300794	0.017028132	0.074877486	0.11774866	-0.03906359	0.14376937	0.14768587	0.06433163	-0.1389626	-0.1884441	0.09541513	-0.027638901	0.09883489	-0.12665913	-0.007731757	-0.034879614	0.1818453	-0.06596314	0.05795061	0.05183709	0.033439152	0.26336545	-0.2926416	-0.29239327	0.11238021	-0.044661295	-0.18811929	0.18776779	0.3285511	-0.114241	0.25795883	0.09665696	0.12424427	0.12825629
P34	-0.0748851	0.044309795	-0.11815746	0.33155054	0.046659697	-0.110687494	-0.29778084	0.04748119	-0.09326392	-0.04259797	-0.09154447	-0.31096315	-0.30658817	-0.24686658	-0.26129067	-0.011724606	-0.053315777	-0.15823935	0.008430972	-0.06584853	-0.16958764	0.054416228	-0.04498608	0.15521316	-0.26795825	-0.023072852	-0.11861598	-0.056334324	-0.16490695	-0.26148176	-0.13731958	0.026676053	0.017295593	-0.0032229477	-0.03226226	-0.08275626	0.0050303084	-0.05578024	-0.062409606	-0.09551828	-0.16773444	0.41555434	0.44526234	0.11606746	-0.079126336	0.056938052	0.18450083	0.29462093	0.15190805
P38	-0.20260073	0.08624485	-0.10144076	0.07315806	0.07942442	-0.19713673	-0.15955761	0.07795334	0.04495935	0.049773756	-0.36369243	0.033592004	-0.11563563	-0.104058124	0.08097188	0.13108383	0.09866297	-0.0681602	-0.087188564	-0.033083767	-0.05429013	0.06425521	0.37063894	-0.17654175	0.09035234	0.048665684	-0.09502155	0.065840915	-0.15506795	-0.0017519307	-0.02660727	0.011296686	-0.03476499	0.093733974	0.09220559	0.07839281	0.026332194	-0.3760723	-0.35977593	0.98724663	-0.1418474	-0.15692116	0.099751934	0.23824267	-0.13347952	0.059899308	0.03615201	0.006424941	0.08150683
P39	-0.060289	-0.014456586	0.0018971366	-0.08944293	-0.0029363995	-0.18320936	-0.1548005	-0.018162917	-0.023645993	-0.011953852	-0.4070794	-0.07857233	-0.076489896	-0.14056742	-0.024314687	-0.029224588	-0.02496424	-0.1138398	-0.04575026	0.10922792	-0.10684745	0.096523225	-0.07165638	-0.009011709	-0.026397103	-0.022232236	0.0037311893	0.03162422	0.056021027	-0.2170822	0.17989662	0.16277868	0.07315806	0.3713076	0.3904124	0.45683986	0.0058709146	-0.4079965	-0.40774813	0.23545337	-0.066020444	-0.037535213	0.021976264	0.1306635	0.059268847	0.09445991	0.13719735	0.19917336	0.033534676
P40	-0.738376	-0.82780564	-0.5432204	-0.4075954	-0.83921117	0.05344178	0.4211519	-0.83380455	0.07315789	-0.4837089	2.5118861	-0.13766368	-0.4175681	-0.23863256	0.23984732	-0.7577482	-0.7695359	-0.9042631	-0.78344434	-0.7087062	0.9207425	-0.8589655	-0.7749617	-0.50139993	0.24005748	-0.6223717	-0.8004475	-0.33008716	-0.6885507	3.5157473	-0.45692405	-0.8935834	-0.8296015	-0.5933514	-0.70263094	-0.5376227	-0.7409934	2.524725	2.5203876	-0.6879393	-0.7326446	0.4329587	-0.32827222	-0.72624445	-0.7449098	-0.78766644	-0.6417629	-0.74255997	-0.7545961
P43	-0.4265855	-0.33719406	-0.42859152	-0.28379613	-0.34172195	-0.6435014	-0.5944594	-0.3340227	-0.45871967	-0.3828354	4.0341573	-0.49759805	-0.6032668	-0.5389599	-0.56484693	-0.104363784	-0.1665882	-0.47555113	-0.28824756	-0.36023438	-0.4479256	-0.22621426	-0.2407912	0.085499816	-0.5623442	-0.42062476	-0.40153912	-0.47222683	-0.48680374	-0.38163197	-0.56696755	-0.35253522	-0.4513262	-0.47413728	-0.45961773	-0.5055265	-0.32603687	3.833786	3.8317418	-0.38761166	-0.61113775	0.28852656	-0.31910178	-0.3135805	-0.5041892	-0.34519902	-0.16261433	0.018575646	-0.33734688
P44	0.23852919	-0.16269082	0.3007154	-0.10929284	-0.1626335	0.4044736	0.36181256	-0.1595194	0.013818528	0.1493098	-0.5690691	0.25234202	0.41719738	0.3508273	0.17592277	-0.1591182	-0.14798005	0.29272956	-0.049552105	0.12835182	0.013149828	-0.15716952	-0.15799098	-0.01739875	0.17613293	-0.05354503	0.2681608	-0.022614349	0.29752484	-0.055818524	0.25862753	0.003081631	0.4705571	0.00757126	0.045016676	0.003692987	0.011239375	-0.581449	-0.5926635	-0.16496424	0.7669683	-0.17659909	-0.23400901	-0.22160998	0.2778469	-0.030848539	-0.17839494	-0.25168097	-0.1078218
P47	-0.42022353	-0.353758	-0.43598503	-0.26367876	-0.35370064	-0.64401716	-0.59726787	-0.3460014	-0.4523578	-0.39022896	4.0267634	-0.5049915	-0.5877346	-0.54635346	-0.5584851	-0.100294486	-0.17168918	-0.48523727	-0.30022627	-0.36533538	-0.45761174	-0.24048555	-0.24130702	0.07352113	-0.56056744	-0.41884804	-0.41581038	-0.45440206	-0.47356412	-0.37756267	-0.5789463	-0.3599288	-0.4633049	-0.4792383	-0.45784098	-0.5106275	-0.3448933	3.8378556	3.8289332	-0.39042002	-0.6254091	0.29488844	-0.31273985	-0.31409633	-0.5092902	-0.33883706	-0.16542275	0.018059824	-0.3401553
P48	-0.000835	0.028949516	-0.071618155	0.025033034	0.031299412	-0.1512661	-0.25582674	0.020658035	0.0014194929	0.017696789	-0.29260337	-0.1452099	-0.04454666	-0.010043378	-0.16660728	0.05774045	0.0642934	0.05795062	0.11916241	0.008201704	0.055772647	0.12388129	0.1482781	-0.11462309	-0.16868971	0.04409961	-0.15002431	0.0039604316	-0.102319606	0.07621475	0.007800512	0.1282372	-0.039331064	0.029560892	0.04408054	0.066948995	0.18224648	-0.3026907	-0.2909795	0.2100822	-0.123487726	-0.14543918	0.15708543	0.08007398	-0.06697571	0.08284418	0.04763402	0.10960999	0.026504103
P49	0.004476277	0.048016105	-0.0594293	0.023466436	0.041195694	-0.1642956	-0.25051558	0.03513948	0.0021454797	0.0115450425	-0.2964626	-0.14219134	-0.05069843	-0.023072856	-0.16358873	0.06075901	0.067311965	0.04950628	0.115303226	0.013512842	0.05191348	0.13607016	0.13524865	-0.10243421	-0.15650085	0.051703338	-0.14700574	-0.0067764837	-0.09471588	0.07923332	-0.000644	0.1266706	-0.029434752	0.011946248	0.044806518	0.04933435	0.18985017	-0.30884248	-0.30630153	0.20163788	-0.12505433	-0.1630538	0.14634855	0.08309255	-0.0685423	0.090447895	0.043774854	0.11262854	0.031815235
P50	-0.0016754776	0.039571784	-0.058703303	0.019607265	0.041921683	-0.14981416	-0.24978963	0.022110004	-0.010883995	0.014563608	-0.29802915	-0.1368802	-0.04767985	-0.008591403	-0.16515534	0.061484993	0.068037935	0.052524846	0.118321806	0.014238809	0.045761734	0.14596644	0.14743751	-0.10858596	-0.1695303	0.040966436	-0.13940203	0.0077049662	-0.09857506	0.06620383	8.22E-05	0.13656688	-0.03329394	0.010379656	0.04094735	0.04089004	0.19057614	-0.3058239	-0.3078681	0.20007128	-0.122035764	-0.15774266	0.15624483	0.074648194	-0.070108905	0.08200357	0.04908599	0.11106196	0.037126366
P51	-0.007521541	0.017677682	-0.07142711	0.0137612	0.013149848	-0.1441973	-0.20290639	0.0048010442	0.056632373	-0.0027453478	-0.29929012	-0.11292278	-0.046648197	-0.025900366	-0.1503682	0.057931513	0.06219188	0.044386204	0.14457177	0.01068533	0.044500817	0.11948719	0.12325081	-0.09150627	-0.14098774	0.032827783	-0.15212582	-0.009603986	-0.08149535	0.0557726	0.0056989826	0.11696534	-0.029969687	0.027459351	0.04885673	0.064847454	0.18243751	-0.31396258	-0.3137142	0.21715094	-0.13934472	-0.16358873	0.11601012	0.06880214	-0.036981165	0.07615751	0.05699538	0.112093635	0.015232268
P52	-0.19633438	0.0810483	-0.08600408	0.038158048	0.083398186	-0.18857779	-0.16016895	0.07504943	0.07644406	0.02852923	-0.3505483	-0.022041196	-0.09102865	-0.12530266	0.07119022	0.13047244	0.09805158	-0.073356695	-0.11072569	-0.015354519	-0.01822027	0.07052158	0.25998396	-0.18173826	0.08515584	0.05263948	-0.07499969	0.03313348	-0.18319026	0.018269897	-0.038681496	0.010685329	-0.02620604	0.09312262	0.08242391	0.08695177	0.06698721	-0.36292824	-0.34433925	0.96141684	-0.16538456	-0.15982504	0.11289603	0.26514214	-0.13638346	0.015729005	0.008029742	-0.0056492775	0.030458804
P54	0.34698722	-0.019844163	0.049238846	-0.000835	-0.019786853	-0.046457157	0.105750844	-0.032720797	0.14749482	-0.019634003	-0.45602602	-0.09771531	-0.091047764	0.076424986	0.034489907	-0.089634	0.059058685	-0.07796097	0.15060894	-0.116247006	0.03907504	0.12552428	0.113239914	0.15525137	0.02552976	0.08242387	-0.036045026	0.0881362	0.75445455	-0.19954401	-0.0043119444	0.022129118	-0.101880185	-0.09947299	-0.08953848	-0.1193993	0.11511218	-0.4546505	-0.47503525	0.10855925	-0.14018533	0.032732215	0.08995118	0.019817403	0.3106499	0.24038237	0.076787956	-0.01483871	0.01668424
P56	-0.015870381	-0.018182034	-0.08436107	0.32178798	-0.006661842	0.18217005	-0.057652563	-0.02647353	0.24315257	-0.04319021	-0.44977868	-0.06854231	-0.027486091	0.07579448	-0.046380762	-0.15216404	-0.08141895	0.013111645	0.000961	-0.26130977	-0.002821804	-0.044756807	0.08280598	-0.2236542	-0.048463196	0.0015532245	-0.22695936	-0.045463696	-0.046285186	-0.14286004	-0.05537908	-0.008304853	-0.17128794	-0.04278902	-0.042024814	-0.05125245	0.06863018	-0.46215862	-0.4458622	-0.015870363	-0.0399424	-0.04126068	0.5111548	-0.015201689	-0.0315745	0.08844187	0.27561167	-0.06132069	0.05961273
P57	-0.11928469	0.22687529	-0.118998095	-0.11175735	0.22464001	-0.11840585	-0.21150355	0.23921701	-0.01615695	0.51595014	-0.37666458	-0.11693477	-0.09651177	-0.12161546	-0.26442388	0.13186711	0.115494266	0.008278118	0.03510126	0.10066893	0.12531412	0.13152319	0.12382399	-0.12761438	-0.2642137	0.09988563	-0.052971914	0.6466461	-0.15657726	-0.00784638	-0.09460127	0.009787401	-0.1738289	0.041787952	0.017333802	-0.044623088	0.0913076	-0.36611873	-0.3589927	-0.07343311	-0.06999427	-0.112578906	0.21745664	0.2504888	-0.17396265	0.18906687	0.09883489	0.16310345	0.2221373
P58	0.063624755	-0.11980048	-0.004865959	-0.1489353	-0.12203576	0.2547874	0.10208274	-0.12121423	-0.16796373	-0.02330211	-0.47344953	0.29064712	0.07034962	0.14382674	-0.067759015	0.04195992	0.048512854	0.34479013	-0.045635633	0.042857822	0.14086545	-0.1142792	0.024746487	-0.03182286	-0.07213402	-0.010654725	0.08867115	0.006520496	0.056135654	0.019167835	0.19605926	0.01616841	0.21541241	0.14445719	0.14751396	0.11306801	0.07705544	-0.47207403	-0.47641087	-0.060174376	0.45680165	-0.16809747	-0.06273443	-0.020531904	0.063968636	0.034967553	-0.15384525	-0.1468911	-0.119953334
P60	-0.19839768	0.07439987	-0.035338156	0.047557592	0.08133491	-0.09664546	-0.18515803	0.09132672	-0.031077782	0.5766843	-0.42826664	-0.01722679	0.083436385	-0.16404723	-0.26100412	0.05275411	0.09369571	-0.052494265	0.024765575	0.090333275	0.32360289	0.043239903	0.0630516	-0.1333649	-0.2562088	0.49992114	0.049028672	1.0214634	0.023370916	0.05976552	-0.013233879	-0.02118147	0.08635947	-0.0029364105	-0.052608896	-0.08934741	0.12453083	-0.43835405	-0.4358131	0.030860009	0.12141678	-0.19627707	-0.038184777	0.16908327	0.008278118	0.08244297	0.028892208	0.040431518	0.14073174
P62	0.12632668	-0.08231686	-0.013233896	-0.10915909	-0.09372241	-0.120392784	-0.014036312	-0.07914548	-0.17633164	-0.15776175	0.1922002	-0.040974066	0.0023747142	0.13316624	-0.0990527	0.033591997	0.047022667	0.042972427	-0.056296144	0.12619297	-0.287044	-0.005725713	-0.020302666	0.44812813	-0.091964796	-0.16574755	0.020696232	-0.19442387	0.0500603	-0.42708224	-0.085125305	-0.03117333	0.03051611	-0.09775356	-0.048845265	-0.07412093	-0.073452264	0.18899061	0.18923898	-0.14419731	0.019721888	0.5456963	-0.13300192	-0.08850682	0.012041755	-0.03071482	0.14728469	0.29637864	-0.12602867
P65	-0.40194023	-0.3469375	-0.42916456	0.05034687	-0.34229508	-0.42398724	-0.5010368	-0.3208404	-0.33549377	-0.39716402	2.7130601	-0.42939386	-0.5006739	-0.507437	-0.3751363	-0.26541734	-0.23823118	-0.49905002	-0.2613098	-0.40665907	-0.44391358	-0.21532452	-0.29409367	0.03678248	-0.36346322	-0.35242063	-0.4685969	-0.45216686	-0.43923286	-0.3890828	-0.57900363	-0.37144893	-0.51838404	-0.5870467	-0.5496013	-0.56341416	-0.39538732	2.7419465	2.7055137	-0.37672186	-0.59337044	0.4874076	0.0058709146	-0.32790923	-0.50705487	-0.40996423	-0.22737962	-0.048482236	-0.2439244
P72	0.22666512	-0.09889984	0.24070717	-0.07072025	-0.11030539	0.3421728	0.36141136	-0.09343586	0.008832186	0.15349375	-0.54654455	0.29091462	0.396163	0.34125578	0.13884036	-0.09991238	-0.052093044	0.26252484	-0.04536815	0.05688076	0.0448447	-0.12547462	-0.1767328	-0.038433112	0.13905051	0.021708818	0.3663404	0.03200631	0.262735	-0.15938571	0.2559337	0.021021044	0.33718643	-0.020340871	0.030860014	-0.040267184	0.029178793	-0.55892444	-0.570139	-0.14473227	0.61754954	-0.19534089	-0.22294734	-0.1922077	0.32329726	-0.031249702	-0.14211492	-0.23832673	-0.06924916
P73	0.031757925	0.21285239	-0.08487689	0.05762584	0.21290971	-0.026970237	-0.12236052	0.20226833	0.31599924	-0.0184877	-0.34025082	0.03410783	0.06828632	-0.18148988	0.10670606	0.05135947	0.062497567	0.09971374	0.14029233	-0.08300463	0.09982832	0.19086275	0.13272682	-0.11183378	0.11150136	0.037718643	-0.032606155	0.061771568	-0.06284906	0.04690799	-0.087991	0.011812512	-0.07322298	-0.036427103	-0.019614892	0.000961	0.17815803	-0.36638618	-0.34779721	0.09595008	-0.07255429	-0.13118699	0.16904503	0.14017771	-0.082527004	0.06729288	0.025204966	0.020696266	0.098070726
P76	-0.073872566	0.1416105	-0.089634	0.018480077	0.16000842	-0.19220772	-0.32198665	0.16082993	0.040718086	0.0019735412	-0.301449	-0.1448851	-0.18406907	-0.16102865	-0.22130434	0.13830546	0.06232562	-0.06093859	0.09197627	0.026867107	0.04234195	0.22737204	0.1486029	-0.07990965	-0.21192387	0.044424426	-0.09009251	0.05013677	-0.09970226	-0.040381856	-0.07899262	0.123976804	-0.016080499	0.1513922	0.08108655	0.08790697	0.16652322	-0.2840254	-0.27919188	0.32732838	-0.12545551	-0.13594408	0.28808707	0.2019053	-0.17440203	0.11297249	0.07088456	0.1191051	0.081850715
P77	0.07581362	-0.12365966	-0.029358324	-0.14591675	-0.13277265	0.26239112	0.10280869	-0.11819568	-0.17411546	-0.034039017	-0.47272357	0.2890805	0.064197876	0.14684528	-0.071618184	0.038100746	0.04694628	0.36385676	-0.031154206	0.052754108	0.143884	-0.11813837	0.023179881	-0.035682034	-0.07140803	0.0061192927	0.0825194	0.0026613104	0.07061711	0.008430923	0.19449268	0.03752758	0.22530869	0.15893863	0.13906962	0.109208845	0.06402596	-0.4667629	-0.47109964	-0.057155825	0.43918696	-0.16278635	-0.062008448	-0.01522077	0.08532781	0.04715641	-0.14853412	-0.1392874	-0.12839764
P80	-0.06500792	-0.17048557	-0.06701391	0.26118755	-0.17042825	0.44711554	0.12246751	-0.17877704	-0.00543908	-0.13359417	-0.60437477	0.17576994	0.0861493	0.13211547	0.17271316	-0.0431138	-0.06865694	0.17947629	-0.18343863	0.06324264	-0.109273784	-0.15579395	0.061179306	-0.10543367	0.17292331	-0.13928738	0.06320442	-0.15650082	0.05130214	0.041845255	0.17747028	-0.01617603	0.013417303	0.10982019	0.08995119	0.078431	-0.15703575	-0.60529184	-0.6119212	0.57691365	0.14247027	0.008182569	0.26027048	0.022778675	-0.021105073	-0.15327212	-0.22974865	-0.26406088	-0.090398215
P81	-0.49266908	-0.4560069	-0.3319021	-0.0059931763	-0.437609	-0.15248889	-0.06447305	-0.4299098	-0.20384263	-0.3067793	1.6044272	-0.2518912	-0.40799657	-0.49958497	-0.44293925	-0.29424652	-0.29457128	-0.5485124	-0.33369797	-0.4767547	0.35717	-0.33814943	-0.38940755	-0.20754893	-0.44272912	-0.17721051	-0.5501554	-0.031650953	-0.5162062	1.4299048	-0.30521265	-0.54929566	-0.57472426	-0.40037373	-0.46380165	-0.36069304	-0.38982785	1.5507809	1.5303961	-0.47662097	-0.484645	0.7107617	-0.011495469	-0.36361605	-0.49920294	-0.52591145	-0.2332831	-0.19194028	-0.34611607
P82	0.17452814	0.1080243	0.15188897	-0.017398715	0.09891132	-0.072191335	-0.098804295	0.102025405	-0.093741514	0.005068536	-0.39922735	0.018690236	-0.015908567	0.03693534	-0.1356766	-0.019079939	-0.03316019	0.12326994	0.028586533	0.08498391	-0.078362174	0.08603468	0.000388	0.046984475	-0.13775903	-0.055646554	0.09870118	-0.031593587	0.11660237	-0.3307367	0.057071812	0.5168099	0.09247298	0.15219465	0.17129941	0.15060893	0.034356203	-0.3772186	-0.37467766	0.016340366	-0.10172735	-0.107630745	0.022950605	0.09266406	0.09463184	0.23069626	0.13129395	0.05800794	0.07577539
P84	0.16167058	0.10662967	0.16883491	-0.009623047	0.099809244	-0.050660208	-0.0772732	0.10292335	-0.085965864	0.012844189	-0.400622	0.04251394	-0.0058403295	0.0034446106	-0.12560837	-0.025059748	-0.050602876	0.14250849	0.022606734	0.07900411	-0.06829397	0.07546972	0.0058709104	0.045589816	-0.12998337	-0.027237702	0.09042879	-0.023817949	0.10603742	-0.31608328	0.05567715	0.5131226	0.10024864	0.17601833	0.17678249	0.14692171	-0.0014270971	-0.39007616	-0.3829501	0.028701164	-0.10312201	-0.11361054	0.03072627	0.07980653	0.08635947	0.1994981	0.11843643	0.05661328	0.07438074
P86	-0.47335404	-0.26016352	-0.4707749	0.08439168	-0.26010618	-0.4426717	-0.5518175	-0.25469953	-0.38856682	-0.34477866	2.8548555	-0.62919194	-0.55374706	-0.48714772	-0.53825307	-0.13966948	-0.21106417	-0.49939388	-0.24789824	-0.40012524	-0.41216135	-0.19045013	-0.34258163	-0.062142108	-0.5380429	-0.3458868	-0.42996705	-0.44104785	-0.48313567	-0.42610794	-0.5564218	-0.4176444	-0.46829122	-0.53466135	-0.53389716	-0.5614653	-0.36134255	2.883742	2.8702352	-0.35643262	-0.5157667	0.4022383	0.049085926	-0.23654994	-0.47301012	-0.38050464	-0.1291427	0.04058436	-0.15944298
P87	-0.0129090715	-0.35452208	0.10429885	0.1573911	-0.35675737	0.056747008	0.0049156803	-0.36510617	-0.22615694	-0.15256524	0.7567851	-0.18708767	-0.026817402	0.090218626	-0.121367104	-0.121691875	-0.092213154	-0.045826696	-0.11529173	-0.042846322	-0.27496976	-0.23895717	-0.26499704	0.045245934	-0.12803467	-0.24308382	0.15886217	-0.21215312	-0.06854229	-0.19492064	-0.16704671	-0.13143536	-0.16603415	-0.22781913	-0.18578853	-0.17209043	-0.32960945	0.9163485	0.9097193	-0.36596593	-0.06678464	0.14969185	0.057893295	-0.30569026	-0.10656091	-0.28228685	-0.25330484	-0.16152538	-0.23546101
P88	0.1067825	-0.19127159	0.13228741	-0.080559224	-0.2003846	0.27501938	0.3882536	-0.19039273	-0.09041732	0.09092549	-0.51282454	0.31775686	0.124970265	0.28785786	0.1863158	-0.11662907	-0.15822022	0.17703086	0.0021072773	0.06996755	0.06710177	-0.14906906	-0.17740148	0.0205052	0.19569628	0.046258483	0.36337915	0.14825901	0.28269956	-0.12795828	0.41803798	0.038692985	0.24022958	0.11883761	0.13794242	0.12183708	0.07665422	-0.5527154	-0.55246705	-0.09954939	0.2821646	-0.21205764	-0.18234964	-0.13785455	0.3019954	0.02310346	-0.09463946	-0.23899539	-0.13410999
P89	-0.16740967	-0.17659906	-0.17400084	-0.19656363	-0.18112691	-0.22843046	-0.23211764	-0.17113511	-0.17891078	-0.12595224	0.8705163	-0.16964494	-0.26155818	-0.16286273	-0.028269406	-0.12717496	-0.13667004	-0.23471592	-0.08409364	-0.245491	0.01987472	-0.11834855	-0.04351503	0.0718589	-0.02805926	-0.1706193	-0.208848	-0.18324755	-0.2207503	0.78081906	-0.2573551	-0.21486601	-0.23341678	-0.27686113	-0.27380437	-0.26469135	-0.13105327	0.9567171	0.94091743	-0.11697299	-0.18231145	0.56145775	-0.22499157	-0.093378566	-0.24501339	-0.19377434	-0.031822894	0.11268585	-0.1905074
P90	0.09002757	-0.20114875	0.11323992	-0.17296916	-0.20109144	0.4508409	0.25457728	-0.18880704	-0.061320674	0.03061165	-0.57313836	0.36060894	0.381032	0.29632127	0.09161325	-0.17235781	-0.15204942	0.4101668	-0.08113236	0.014238842	0.0572246	-0.080998644	-0.111623645	-0.1131711	0.089530826	-0.05761434	0.22053249	-0.015220774	0.066490434	-0.04383983	0.25455815	0.01047518	0.61550534	-0.040057022	0.04094733	0.12800798	0.1286766	-0.5878108	-0.58526987	-0.22864059	1.4598418	-0.10501337	-0.2518338	-0.042273197	0.09495663	0.0040559834	-0.15266076	-0.18009526	-0.18066837
P91	-0.2672514	-0.14117877	-0.22569843	-0.22533546	-0.14112148	-0.39017174	-0.34342232	-0.13800737	-0.2535342	-0.15472408	0.65604573	-0.3222159	-0.35681468	-0.34294462	-0.20147353	-0.032147665	-0.048520476	-0.2909987	-0.16100955	-0.16192658	-0.15562202	-0.11731688	-0.06311654	0.12561983	-0.1989708	-0.107688054	-0.28576392	-0.17763077	-0.26557016	0.6122001	-0.3159304	-0.23676011	-0.20028904	-0.20934471	-0.19711766	-0.2017601	-0.18962856	0.9279453	0.92590106	-0.10447844	-0.27756798	0.51663786	-0.1437197	-0.016691871	-0.3150516	-0.20649809	0.031108335	0.20542058	-0.16196479
CGN15396	-0.060422752	0.015213157	-0.039502982	-0.018506829	0.03361109	-0.20626886	-0.18703029	0.018384568	0.06792331	0.006252993	-0.065619275	-0.15206854	-0.062868185	-0.087971896	-0.1069812	-0.013310312	0.045971908	-0.09334035	0.098548315	-0.08348226	-0.058837097	0.08492659	0.042838715	0.11236107	-0.10447846	0.021192968	-0.14083491	0.031490464	-0.13439657	-0.15531637	-0.16412364	-0.052857257	-0.20896263	-0.13777812	-0.1186733	-0.14165638	0.0011520253	-0.041317925	-0.045654736	-0.000816	-0.19683108	0.40021318	0.040183153	0.052582163	-0.096760094	0.020963708	0.28608108	0.21738021	-0.01703576
CGN15413	-0.06942112	-0.21387255	0.0019353104	0.0068834582	-0.20923008	0.78200364	1.3629234	-0.21070115	0.78796434	-0.089863226	-0.3245085	0.34329996	0.43708548	0.16438347	0.43194625	-0.2699069	-0.2610614	0.03750847	-0.17180376	-0.09018805	-0.09993153	-0.18542549	-0.20688018	-0.14652811	0.42986384	-0.03594949	0.116105646	-0.09213672	-0.019595796	0.10850187	0.118035205	-0.103122026	0.11446262	-0.020684775	0.094708264	0.16113572	-0.09037908	-0.30249977	-0.31142166	-0.2780456	0.29165968	-0.09251889	-0.18890257	-0.21089222	-0.039273754	-0.15080759	-0.30981684	-0.32808104	-0.15441841
CGN15460	0.15912966	-0.20311654	0.28321537	-0.1336706	-0.20076664	0.22420067	0.3099239	-0.20223768	-0.13894345	0.2005871	-0.5040363	0.23025687	0.3286275	0.2783054	0.0575494	-0.14222953	-0.13796914	0.14455268	-0.01203029	0.1521182	-0.022690805	-0.13111053	-0.15485778	0.17831092	0.041711524	0.13528687	0.5188923	0.14558434	0.40382406	-0.20858057	0.24571268	0.026847985	0.26277322	0.07031141	0.059612732	0.027459338	0.014372558	-0.49578303	-0.48865694	-0.10451662	0.29553795	-0.12073664	-0.21941294	-0.20242879	0.4460456	0.07315804	-0.05604776	-0.13621153	-0.10698116
CGN15522	-0.09236602	-0.17950302	-0.15627158	-0.20176014	-0.18861601	0.36702812	0.4963103	-0.1877945	0.27670056	-0.26870334	-0.47583768	0.39142492	0.1482017	0.19187523	0.3906607	-0.1002754	-0.09601504	-0.14133164	-0.16036	-0.069573976	0.24164322	-0.1097896	-0.1312443	-0.14654727	0.39316344	-0.017628016	-0.108586	-0.069230095	-0.06546644	0.61514217	0.046946224	-0.18567386	-0.04832943	-0.13074754	-0.081839256	-0.09565204	-0.08122791	-0.5386542	-0.542991	-0.15426558	0.06009034	0.006042807	-0.15224047	-0.1444266	-0.08514442	-0.22418916	-0.1539408	-0.18825302	-0.20716678
CGN15951	-0.09513622	0.033228975	-0.055875827	-0.034879647	0.030993713	-0.039235555	-0.056678243	0.034107804	0.1478387	0.040316865	-0.24935018	-0.06298282	-0.07924106	-0.18229234	0.17009576	0.1789413	0.14193532	-0.08908	0.084468074	0.06750299	0.47042328	0.11899043	0.037928756	-0.050736617	0.16801335	0.02545333	0.053709332	0.072432026	-0.11179559	0.4977431	-0.111719154	0.0201804	-0.0075406726	-0.099129096	-0.109827794	-0.103007376	-0.0014653411	-0.20670828	-0.19728965	-0.049284678	-0.1375489	-0.19388898	-0.19856964	0.03391674	-0.044355616	0.018346332	0.077131815	0.123059765	-0.0036051
CGN16762	0.08467823	-0.11938018	-0.045712043	-0.13475955	-0.12161545	0.19789332	0.07269953	-0.11850135	-0.16066569	-0.02975954	-0.47532183	0.24292332	0.07076993	0.12361382	-0.0581684	0.092816904	0.08102924	0.30165154	-0.04750792	0.07995935	0.035827223	-0.10468859	0.054970283	-0.065791205	-0.06254341	-0.010234427	0.14640586	-0.0068146572	0.054263387	-0.04001887	0.210235	0.000541	0.1768589	0.20677705	0.19149321	0.15246211	0.05684254	-0.47394627	-0.4759905	-0.06433924	0.36781144	-0.16996974	-0.08294733	-0.024696764	0.08502214	0.0720691	-0.15113236	-0.1556411	-0.11724045
CGN17089	0.10235018	0.18715641	0.03615203	0.11904779	0.17345828	-0.1695876	-0.26268533	0.1880352	0.12065256	0.118589275	-0.25819567	-0.1314353	-0.0032611785	-0.06733869	-0.19409913	0.24345827	0.19040425	0.028166214	0.6373038	0.07012037	0.02140309	0.31189165	0.13224918	-0.07563019	-0.18701123	-0.0017327912	0.0013048702	0.061293945	-0.10917822	-0.13009803	-0.083883464	0.10762311	-0.016386181	-0.048367616	-0.022385085	-0.06600135	0.21206908	-0.27745333	-0.27949753	-0.044374708	-0.123468615	-0.051424418	0.01725737	0.10989659	0.047672242	0.078278124	0.16228193	0.20591733	0.20075902
CGN18412	0.1135456	0.008067962	0.14363566	0.031662416	0.003540129	0.09608381	0.2620473	-0.0025160937	0.27398774	-0.19576122	-0.24012259	0.11360291	0.28533602	0.06077811	1.2407866	-0.1282066	-0.08726502	-0.004197335	-0.20892441	-0.069994256	-0.20353691	-0.041432593	-0.08352048	0.20379667	1.2364115	-0.21520992	0.023963165	-0.20720501	0.0693753	-0.13724324	-0.03600682	-0.06688018	-0.06709034	-0.14263074	-0.03182286	-0.027295033	-0.13667004	-0.22040643	-0.2293284	0.0333054	-0.02744787	0.053766634	0.037623096	-0.110458255	0.045112193	-0.09393258	0.0015341331	0.058924936	-0.03335127
CGN23998	-0.012412402	0.20077816	0.11167334	0.07076995	0.1962503	-0.19264713	-0.1986269	0.19477923	-0.007865441	0.12304071	-0.18496701	-0.124691315	-0.04236872	0.024230657	-0.18506248	0.43819362	0.50893867	-0.017819045	0.24743205	0.09979015	-0.065848544	0.27049157	0.0495827	-0.027619766	-0.18485235	0.05774047	0.04473011	0.051989913	-0.15974863	-0.14857237	-0.10006522	0.07310073	-0.06466403	-0.07601226	-0.06837035	-0.075305395	0.08584363	-0.20422462	-0.2016837	0.04260943	-0.09609143	-0.12721317	0.049219728	0.1349812	-0.06709032	0.096485026	0.1919517	0.3112421	0.15706633
CGN24030	0.21674973	-0.24407725	0.30644682	-0.13565749	-0.24631254	0.36664605	0.6724567	-0.25236875	0.042475745	-0.0031465646	-0.50602317	0.41167605	0.39771047	0.43679887	0.29169786	-0.015832134	-0.15829666	0.14485838	-0.15615694	0.12949812	-0.059066355	-0.1858267	-0.09953028	0.018136213	0.28044513	0.048474636	0.38852108	0.040431518	0.28950086	-0.13261986	0.16807069	0.022568509	0.25161603	0.03852104	0.11723282	0.17678255	-0.003662382	-0.529866	-0.5296176	-0.04918914	0.49988294	-0.15940477	-0.10447847	-0.07373881	0.06349102	-0.02053191	-0.14973772	-0.24824211	-0.27632615
P01	0.288259	-0.012087608	0.06845828	-0.13292547	-0.023493169	0.24557894	0.15706633	-0.00891622	-0.04191019	0.0064631677	-0.5330947	0.16222465	0.25601012	0.21027324	0.16604555	-0.1758731	-0.13034634	0.07193535	0.000178	0.20100738	-0.06321209	-0.17621699	-0.15182017	0.2249075	0.1685483	0.016817974	0.24452817	-0.053124707	0.6292416	-0.23993152	0.25562802	0.0161302	0.4858982	0.043545585	0.025969177	0.037374746	-0.06741511	-0.5569375	-0.55898184	-0.08543094	0.3925712	-0.20710944	-0.28056744	-0.14436927	0.71502215	0.039514493	-0.101154186	-0.21799918	-0.03745876
P04	0.13545881	-0.1006957	0.06926069	-0.12066021	-0.10293094	0.044634555	0.034069594	-0.12045005	-0.1947104	-0.105070695	-0.44058925	0.14010128	0.11925791	0.039132368	0.045341436	-0.035223518	-0.14559197	0.24009582	-0.08613783	0.15595827	-0.1403573	-0.060785744	-0.04555922	0.051474098	0.045551572	0.008450045	0.2567934	-0.13485509	0.18299156	-0.1359632	0.35959634	0.14073172	0.44772682	0.5051559	0.4348503	0.44396317	0.04113837	-0.4277509	-0.4183322	-0.0685805	0.106801614	-0.08250792	-0.027581617	-0.13898173	0.25272405	0.13201994	-0.04303739	-0.10027539	-0.10084853
P07R	-0.019232797	-0.12012528	-0.1312825	-0.10340855	-0.11548281	-0.2613671	-0.2581766	-0.121539034	-0.08346315	-0.119915105	0.2713132	-0.17736325	-0.1615254	-0.18204391	-0.079546675	0.13104562	0.068821244	-0.16219403	-0.07347132	0.010436984	-0.20563845	-0.0870931	-0.03977048	0.2314987	-0.08850683	-0.12560834	-0.14320388	-0.19555105	-0.16886163	-0.05681199	0.2622192	0.022721361	-0.1058731	0.40090096	0.40166518	0.6033546	0.02629396	0.26351833	0.2591815	0.07017771	-0.21983327	0.10210183	0.03093643	0.082309246	-0.12205485	-0.047890007	-0.007445125	0.068286315	-0.15008159
P102	0.63021594	-0.20888618	0.0940396	-0.07754066	-0.21341403	0.24135676	0.21932891	-0.21947023	0.08683707	-0.06882888	-0.5327318	0.18092829	0.19218098	0.25648773	0.1824566	-0.18009526	-0.06349863	0.18692715	0.083073445	0.09132671	-0.033045612	-0.072688036	-0.1078982	0.26882946	0.1780816	0.07908054	0.100458816	0.03435618	0.82676625	-0.26249433	0.2605762	0.03024866	0.28451452	0.08517496	0.06072081	0.06524867	0.09801342	-0.5795004	-0.58612967	-0.22720772	0.25767222	-0.12650631	-0.19996424	-0.16693205	0.6007564	0.14992113	-0.05723225	-0.20846587	-0.17465034
P103	0.060491536	-0.23068479	0.008048835	0.20786601	-0.23292002	1.086152	0.27777052	-0.24814655	0.010016642	-0.037898198	-0.6416482	0.2852214	0.19560073	0.23927431	0.0047628176	-0.17896804	-0.1953409	0.42189717	-0.04876884	-0.05656359	0.07812527	-0.10365693	-0.12511162	-0.07851501	0.007265544	-0.16739057	0.14514494	-0.11353414	0.08280598	0.19714817	0.19980377	-0.053449504	0.15725738	-0.019156376	-5.16E-05	-0.048253	0.09455541	-0.6288098	-0.63773173	-0.2765172	0.56371206	0.021345789	0.15880486	-0.17726776	0.12502763	-0.04152811	-0.16614874	-0.22338675	-0.1460123
P105	0.10326723	-0.123716965	-0.036293365	-0.15743694	-0.11678191	0.19355652	0.077533014	-0.11825299	-0.14207675	-0.050144367	-0.4429774	0.2248311	0.018289039	0.12615477	-0.083138384	0.060969196	0.06981472	0.23312257	-0.088525936	0.061867107	0.022320127	-0.1640472	0.052926056	-0.021983873	-0.08063565	0.0060619903	0.11685073	-0.008858875	0.0980707	-0.08103688	0.19672792	0.0076667815	0.1450112	0.20014769	0.17340098	0.15729563	0.0020690814	-0.43701676	-0.43906093	-0.059505716	0.33367112	-0.15367334	-0.04143256	-0.010692949	0.085270494	0.08836549	-0.10961761	-0.11641893	-0.11240691
P16	-0.11683925	0.99962634	-0.017971864	0.13828632	0.99739116	-0.2443447	-0.21593586	1.0050904	0.04818805	0.0507099	-0.36046374	-0.15346316	-0.009240996	-0.12604775	-0.048768856	0.13660508	0.12940258	-0.04888344	0.087983385	-0.04361052	-0.048768852	0.24859743	0.14002484	-0.13892442	-0.05314385	0.23988563	0.0022028217	0.0988731	-0.14954665	-0.21631801	-0.17927378	0.10164331	-0.09802103	-0.116247	-0.15216404	-0.1751471	0.020390593	-0.33845502	-0.3427918	0.10324808	-0.18217768	-0.21329944	0.096102886	0.3400522	0.01876667	0.06312802	0.12420608	0.16096373	0.8114823
P19	-0.46347687	-0.37637806	-0.45401993	-0.26108053	-0.369443	-0.5680565	-0.45711493	-0.36403638	-0.34659365	-0.45640805	3.6144056	-0.47029725	-0.6172323	-0.5208295	-0.5214982	-0.040381815	-0.1209468	-0.51932025	-0.36869797	-0.32147074	-0.5558868	-0.20120607	-0.18139438	0.030267777	-0.5304583	-0.39790908	-0.4453082	-0.43575573	-0.4961843	-0.30618703	-0.5075707	-0.3779637	-0.46987697	-0.36201113	-0.34519893	-0.3956929	-0.3766837	3.4575934	3.439501	-0.071446195	-0.6640773	0.26309803	-0.23907177	-0.2725243	-0.54566574	-0.3683349	-0.21555378	-0.08709302	-0.36506802
P27A	-0.28307018	-0.25557834	-0.18878797	-0.27783546	-0.2601062	-0.38535735	-0.25148997	-0.24552925	-0.31061932	-0.18200575	1.8667554	-0.30593866	-0.35887808	-0.34500802	-0.43279457	-0.13049921	-0.0918502	-0.32515806	-0.16307287	-0.23964496	0.17932338	-0.13772081	-0.2302454	0.043316312	-0.43716958	-0.16018805	-0.29011983	-0.124672234	-0.3043147	0.3373201	-0.37760076	-0.33511165	-0.37200302	-0.42920282	-0.39863518	-0.40557027	-0.16876619	1.7145283	1.6941435	-0.32433656	-0.32319027	0.3793125	-0.23290092	-0.176943	-0.35608873	-0.22002435	-0.08558381	-0.012144957	-0.2649015
P32	-0.13065203	0.0435647	-0.06388072	0.06486655	0.041329432	-0.15957668	-0.11511982	0.03298064	-0.057327777	0.10108929	-0.3330101	0.020715354	-0.08495335	-0.050450027	-0.04882616	0.12049976	0.033057056	-0.099377476	0.016856171	0.041157503	0.008488246	0.090352364	0.1949894	-0.17107777	-0.03944569	0.031203892	-0.123946235	0.057549424	-0.09916732	-0.08569843	0.006367647	0.07178249	-0.0063752513	0.04417605	0.07703632	0.07468643	0.100573435	-0.329342	-0.32450846	0.38059255	-0.12262801	-0.059754107	0.10292331	0.12678522	-0.12572297	0.06307072	0.059956618	0.062325597	0.047997013
P36	-0.024276467	0.12701449	0.019569065	0.01305433	0.13853468	-0.09905268	-0.08898445	0.12101556	0.14992113	0.026351256	-0.34584853	-0.090703875	-0.033599604	-0.088506825	-0.029568521	-0.055111617	0.059192434	-0.050316315	0.13927978	-0.067969166	-0.02956854	0.063758485	0.040011175	0.017830536	-0.031650934	0.103190795	-0.097810864	0.07451448	0.034719177	-0.22692122	-0.024811393	0.13689166	-0.049017165	0.038215347	0.013761209	0.03892223	0.12900136	-0.34218037	-0.3350543	0.065134026	-0.14463677	-0.14136985	0.08091461	0.008488271	0.08381854	0.15798336	0.30159417	0.10221643	0.09705815
P37	-0.13145442	-0.014552116	-0.12199752	0.39648774	-0.007617082	-0.09618695	-0.27411005	-0.0090881465	-0.117737174	0.09340912	-0.08162906	-0.31021813	-0.30355057	-0.22319575	-0.301812	0.025701702	-0.0044265846	-0.18042006	0.025224097	-0.026129622	-0.12986876	0.06662422	-0.05570387	0.05967004	-0.29243153	0.04186437	-0.099530295	0.010895485	-0.17562473	-0.15527818	-0.15950027	-0.073452234	-0.15390259	-0.062084872	-0.07736871	-0.10722954	-0.0011023553	-0.0366946	-0.04332401	0.012977898	-0.21284091	0.462151	0.43225187	0.13515311	-0.06691838	0.011831614	0.09125029	0.22200358	0.12284962
P41	0.12510401	-0.15690206	-0.000701	-0.1424779	-0.15455215	0.206223	-0.012966442	-0.14685293	-0.15004341	0.04734749	-0.5311843	0.2076941	0.06992931	0.033362735	-0.14841948	-0.06621151	-0.11468044	0.31456634	0.018136209	0.16852921	0.11751937	-0.15138075	-0.049036283	0.025071252	-0.14820936	-0.0019047449	0.17078358	0.097803265	0.1588813	-0.031689186	0.28734204	0.112036325	0.19435892	0.26095828	0.29611114	0.32127216	0.124779224	-0.53439397	-0.53873074	-0.129372	0.38989666	-0.17081034	-0.088373095	-0.004904197	0.19651778	0.14459091	-0.14051011	-0.16106687	-0.090570144
P45	-0.16920556	0.016474055	-0.21018536	-0.04017169	0.014238796	-0.41592503	-0.38063845	0.021938024	-0.11651449	-0.07501883	0.66468096	-0.31358054	-0.27252433	-0.18758436	-0.28683382	0.10945714	0.031184744	-0.13105322	0.08146858	-0.098269396	-0.1630347	0.1435019	-0.05448119	0.072355695	-0.2705756	-0.14261165	-0.12581854	-0.09563293	-0.3188344	-0.33058384	-0.2981248	-0.10891074	-0.21916464	-0.22363514	-0.15409362	-0.23439115	-0.009049956	0.48952815	0.49206907	-0.10730593	-0.29873613	0.4037667	0.043736614	0.003406358	-0.23993152	0.00846912	0.13373937	0.3699512	0.011736048
P46	-0.1376635	0.6028197	-0.11445115	0.13809527	0.6235102	-0.22848774	-0.13588673	0.6128688	0.14887038	-0.004502985	-0.29646266	-0.13072845	-0.114890575	-0.09872788	0.04274317	0.051588714	0.12462639	-0.012393263	0.060281422	-0.09653084	-0.03291186	0.19796969	0.220074	-0.15287091	0.031490453	0.060873643	-0.103446774	0.036782496	-0.10388621	-0.072076716	-0.12902813	0.07623391	-0.034019932	-0.036197852	-0.026263393	-0.088220246	0.0041515105	-0.2950871	-0.28108323	0.47903964	-0.17090584	-0.27080488	0.1486411	0.1518698	-0.08459035	0.058351815	0.000216	0.055314146	0.51554894
P53	0.15721917	-0.11790911	0.08872848	-0.11036273	-0.11097407	0.25209364	0.1131444	-0.11932287	-0.10646534	0.13448443	-0.46238786	0.18249485	0.19604014	0.1846919	0.03500573	-0.07536271	-0.14904994	0.16556796	-0.011648181	0.15479286	0.103783004	-0.18575025	-0.117794484	0.029675506	0.04438618	0.055428773	0.26021323	0.012997016	0.31938076	-0.20132074	0.20482832	0.059326176	0.3663213	0.05006034	-0.0019047274	0.0026231296	-0.06777809	-0.4724752	-0.4653491	-0.117889985	0.50454456	-0.11806196	-0.15483865	-0.05990694	0.47623116	0.06666242	-0.009814127	-0.122073956	-0.12952481
P55	0.105196804	-0.11490966	-0.029778626	-0.15321478	-0.12173007	0.20465644	0.08404778	-0.118615985	-0.15848775	-0.04133705	-0.4479255	0.23363842	0.0316815	0.12349922	-0.07891622	0.056021053	0.0717443	0.24192987	-0.07742603	0.052333824	0.021957139	-0.1644102	0.057148214	-0.024639448	-0.06953577	0.0056989826	0.12336548	0.0022410045	0.09541513	-0.090570174	0.2009501	0.009596351	0.14464822	0.19519955	0.16845281	0.15234748	0.003998648	-0.43508714	-0.44400904	-0.059868727	0.33330816	-0.16549923	-0.046380702	-0.0041782074	0.089492664	0.09488023	-0.107688054	-0.12365967	-0.112769924
P59	0.057281945	0.10769951	0.027765019	0.030420588	0.12839001	-0.045005195	-0.07391074	0.11087091	0.26816076	0.066643305	-0.3261897	-0.07563019	0.052543957	-0.027581614	-0.0144948205	-0.11110781	0.0100739645	-0.035242613	0.124549955	-0.16064656	-0.005324526	0.01693259	0.022988817	0.0031007337	-0.030332703	0.10909418	-0.11254066	0.11022135	0.033744834	-0.108681545	-0.07392986	-0.019977884	-0.17608325	-0.10489874	-0.09496424	-0.1018993	0.07300521	-0.29730323	-0.29017714	0.0068452624	-0.15936655	-0.124003574	0.10974374	0.012099089	0.023237195	0.095109455	0.38773775	0.07602376	0.09608378
P61	-0.16299649	-0.3762252	-0.07559201	-0.045425523	-0.37846044	0.21386492	0.35690254	-0.39597958	-0.24556743	0.029770972	0.008335497	0.11904774	0.040889975	0.03183433	-0.00093	-0.2396832	-0.18498613	-0.16381799	-0.2195276	-0.050793957	-0.092633545	-0.2950489	-0.19499704	-0.061282508	-0.0030129028	-0.12493972	-0.15399812	0.07334906	-0.14755982	0.41383478	-0.122265056	-0.2815227	-0.1373005	-0.15323396	-0.16164003	-0.196086	-0.38340867	0.055562466	0.05581082	-0.3762061	-0.09765804	1.0220938	0.04765304	-0.32968596	-0.16494517	-0.38193753	-0.27730054	-0.19239882	-0.26862696
P75	0.02000847	0.17129941	-0.032434195	0.20864932	0.18052705	-0.09603412	-0.13869515	0.17905594	0.033725724	0.15546155	-0.22590855	-0.014322871	-0.05809198	-0.009833227	-0.049475726	0.20009035	0.197473	-0.019786853	0.24775684	0.07260399	-0.03572027	0.46797797	0.13931799	-0.07543912	-0.051558156	0.042017207	0.061102916	0.03855924	-0.12732781	-0.1872214	-0.02867057	0.04132944	0.047996975	-0.03442112	-0.013023743	-0.02225136	0.15265313	-0.25662905	-0.26096588	0.058982275	-0.045329995	-0.113132924	0.005985537	0.19491298	-0.08052102	0.023447338	0.08223284	0.14191623	0.20324264
P78	0.061943505	0.11923881	0.016378554	0.039667312	0.13763674	-0.049513932	-0.07383431	0.11094735	0.26365206	0.05525684	-0.3123578	-0.07784633	0.04803523	-0.013749722	-0.0075406726	-0.08810562	0.014735544	-0.042043936	0.11774864	-0.16286273	-0.00295554	0.030764472	0.03452811	-0.0037005758	-0.023378564	0.08853741	-0.11017166	0.0782017	0.022358362	-0.12465315	-0.071560875	-0.0176089	-0.18059199	-0.1071149	-0.10176556	-0.11328578	0.061618734	-0.29722682	-0.29468587	0.006921676	-0.1638753	-0.13768262	0.114405304	0.023638392	0.021021022	0.09747846	0.39010674	0.08297791	0.070941865
P83	0.15960728	0.11602922	0.14155325	-0.05066019	0.109208815	-0.08940476	-0.11372518	0.10773774	-0.067396	-0.000682	-0.40956303	0.019817423	0.00585181	0.012844171	-0.13454941	-0.04775625	-0.07100682	0.099178776	0.006787966	0.058600176	-0.0680647	0.061943524	-0.042043917	0.025185894	-0.11829122	-0.06368967	0.09982836	-0.05109961	0.08563349	-0.28375793	0.09029505	0.4927187	0.10964821	0.22439171	0.22744845	0.20675793	0.028605636	-0.40130985	-0.39876884	0.0518562	-0.11206305	-0.12942934	-0.008018285	0.07545063	0.09346646	0.19972737	0.15076175	0.07289058	0.06773227
[truncated: 71 more columns]
