# Supplementary material for: GWAS Based on RNA-Seq SNPs and High-Throughput Phenotyping Combined with Climatic Data Highlights the Reservoir of Valuable Genetic Diversity in Regional Tomato Landraces
Source: Genes (Basel). 2020 Nov 23;11(11):1387. doi: 10.3390/genes11111387 (PMC7709041; doi:10.3390/genes11111387)
Supplement: Supplementary file 1 [file genes-11-01387-s001.zip › Supplementary_Data_Tables_Figures/tmt_pop_str_K3.txt]

Taxa	Q1	Q2	Q3
CGN14408	0.245	0.001	0.754
CGN14459	0	0	0.999
CGN14469	0.296	0.001	0.702
CGN15258	0.061	0.002	0.938
CGN15262	0	0	0.999
CGN15311	0.695	0.001	0.305
CGN15317	0.964	0.002	0.035
CGN15470	0	0.001	0.999
CGN15517	0.616	0.001	0.383
CGN15855	0.116	0.001	0.883
CGN15894	0	0.999	0.001
CGN15895	0.535	0.001	0.464
CGN15924	0.544	0.001	0.456
CGN15925	0.537	0.001	0.462
CGN15949	0.733	0.001	0.266
CGN16325	0.001	0.008	0.991
CGN16332	0.001	0.003	0.996
CGN16760	0.074	0.001	0.925
CGN17058	0.018	0.001	0.981
CGN17079	0.082	0.003	0.915
CGN17125	0.28	0.001	0.719
CGN17129	0.001	0.002	0.997
CGN18387	0.001	0.003	0.997
CGN18410	0.184	0.021	0.795
CGN18415	0.718	0.001	0.281
CGN19157	0.195	0.001	0.805
CGN23999	0.133	0.002	0.865
CGN24205	0.135	0	0.864
CGN24453	0.415	0.001	0.584
CGN24465	0.493	0.007	0.5
P02	0.143	0.001	0.856
P03	0.001	0.001	0.999
P05	0.183	0.001	0.816
P07	0.001	0	0.999
P08	0.001	0.001	0.999
P08S2	0.001	0	0.999
P09	0.005	0.001	0.994
P101	0	0.999	0
P10	0	0.999	0
P104	0.001	0	0.998
P106	0.409	0.001	0.59
P17C	0.236	0.163	0.601
P17S	0.003	0.001	0.997
P18	0.001	0.002	0.998
P21	0.3	0.001	0.7
P23	0.003	0.001	0.996
P25	0.123	0.002	0.875
P26	0.001	0.005	0.995
P27B	0	0.001	0.999
P27C	0	0.001	0.999
P28	0.127	0.01	0.864
P29	0.12	0.001	0.879
P30	0.001	0.001	0.998
P31	0.001	0.001	0.999
P33	0.007	0.001	0.992
P34	0.001	0.001	0.998
P38	0.001	0	0.999
P39	0.002	0.001	0.998
P40	0.74	0.26	0
P43	0	0.999	0
P44	0.529	0.001	0.47
P47	0	0.999	0
P48	0	0.001	0.999
P49	0	0.001	0.999
P50	0	0.001	0.999
P51	0.001	0.001	0.999
P52	0.001	0.001	0.998
P54	0.307	0.001	0.693
P56	0.304	0.001	0.695
P57	0.004	0.001	0.995
P58	0.004	0	0.996
P60	0.195	0.001	0.805
P62	0.053	0.1	0.847
P65	0.014	0.665	0.321
P72	0.481	0.001	0.519
P73	0.098	0.002	0.9
P76	0.001	0.001	0.998
P77	0.003	0	0.996
P80	0.166	0	0.833
P81	0.551	0.447	0.002
P82	0	0.001	0.999
P84	0	0.001	0.999
P86	0.008	0.782	0.21
P87	0.145	0.407	0.448
P88	0.322	0.001	0.678
P89	0.158	0.271	0.571
P90	0.418	0.001	0.581
P91	0.127	0.275	0.598
CGN15396	0.21	0.072	0.718
CGN15413	0.726	0.002	0.272
CGN15460	0.416	0.001	0.584
CGN15522	0.77	0.026	0.204
CGN15951	0.243	0.082	0.675
CGN16762	0.001	0	0.999
CGN17089	0.001	0.008	0.991
CGN18412	0.464	0.003	0.534
CGN23998	0.001	0.002	0.998
CGN24030	0.477	0.001	0.522
P01	0.385	0.001	0.615
P04	0.055	0.001	0.945
P07R	0.001	0.096	0.903
P102	0.476	0.001	0.524
P103	0.375	0.001	0.624
P105	0.001	0.001	0.999
P16	0	0.001	0.999
P19	0	0.861	0.139
P27A	0.177	0.566	0.257
P32	0.002	0.001	0.997
P36	0.165	0.001	0.835
P37	0.043	0.057	0.9
P41	0.095	0	0.904
P45	0.001	0.271	0.728
P46	0.001	0.001	0.999
P53	0.327	0.001	0.672
P55	0.001	0	0.999
P59	0.316	0.001	0.683
P61	0.62	0.029	0.351
P75	0.056	0.002	0.942
P78	0.314	0.001	0.684
P83	0	0.001	0.999
