# Supplementary material for: GWAS Based on RNA-Seq SNPs and High-Throughput Phenotyping Combined with Climatic Data Highlights the Reservoir of Valuable Genetic Diversity in Regional Tomato Landraces
Source: Genes (Basel). 2020 Nov 23;11(11):1387. doi: 10.3390/genes11111387 (PMC7709041; doi:10.3390/genes11111387)
Supplement: Supplementary file 1 [file genes-11-01387-s001.zip › Supplementary_Data_Tables_Figures/tmt_TomatoAnalizer_traits_BLUPs.txt]

Taxa	Perimeter_L	Area_L	WidthMid.height_L	MaximumWidth_L	HeightMid.width_L	MaximumHeight_L	CurvedHeight_L	FruitShapeIndexExternalI_L	FruitShapeIndexExternalII_L	CurvedFruitShapeIndex_L	ProximalFruitBlockiness_L	DistalFruitBlockiness_L	FruitShapeTriangle_L	Ellipsoid_L	Circular_L	Rectangular_L	ShoulderHeight_L	ProximalAngleMicro_L	ProximalAngleMacro_L	ProximalIndentationArea_L	DistalAngleMicro_L	DistalAngleMacro_L	DistalIndentationArea_L	DistalEndProtrusion_L	Obovoid_L	Ovoid_L	V.Asymmetry_L	H.Asymmetry.ob_L	H.Asymmetry.ov_L	WidthWidestPos_L	Eccentricity_L	ProximalEccentricity_L	DistalEccentricity_L	FruitShapeIndexInternal_L	EccentricityAreaIndex_L	PerimeterT	AreaT	WidthMid.heightT	MaximumWidthT	HeightMid.widthT	MaximumHeightT	LobednessDegreeT	PericarpAreaT	PericarpThicknessT
CGN14408	-0.551011964993403	-0.580581088710875	-0.898507942113074	-0.917694153736733	0.511030845112432	0.119931394997261	0.030177312257381	1.29392334288606	1.28606383602938	1.14531115213597	-0.583971589969206	-0.008305270877194	-0.394574140422822	-1.1482117918159	-0.532624593959717	-0.036903520272532	-1.2810128902445	-1.24072875949461	-1.34633796357637	-1.09263305300301	-0.309008055968916	-1.35573082192064	-0.525703543328603	-0.546687825759812	-0.467900871530249	-0.038240680904665	-1.01763745326584	-0.481812284118887	-0.717302948090292	0.180128611312472	1.57377426027261	0.050131761865551	0.616477121211883	1.16090166795569	-1.73748318209569	-0.826921781599094	-0.863007973440371	-0.82683899989754	-0.832141060502235	-0.74882085681852	-0.774228744394218	-1.25923223630743	-1.37940321334871	1.35845959212938
CGN14459	0.665631271063877	0.775014859957094	1.00404996821879	0.983239094636434	0.136354879204617	0.261071248394113	0.238508643570076	-0.718179560327985	-0.676814331476077	-0.788697256319176	-0.086196067883924	0.723310805915288	-0.590888606624585	0.001732426464175	0.330623385464413	1.14751920014785	1.21190376839464	0.749938686838507	0.371516417833757	1.13222447994719	0.426386412697349	0.7339320364454	-0.525703543328603	-0.546687825759812	-0.467900871530249	-0.068631820736784	-0.287910107706582	-0.481812284118887	0.07636445918196	0.338009522155737	-0.375287326221137	-0.836036272786507	0.565119686987283	-0.704248551172819	0.250597343154441	0.00177989723744	-0.066500906481706	0.209607884491994	0.162846214298588	-0.008420664489627	-0.050772649656634	0.081362785466434	0.559888450199108	-0.576913840624738
CGN14469	-0.254687062615282	-0.400066260810504	0.271204164554429	0.235535284093953	-0.80131710749113	-0.73444327488338	-0.745219623971319	-1.00166505985937	-0.904788642191783	-1.04017680233098	1.32943747985152	0.494106512753305	0.153658647517334	0.862735310978241	1.34641096628981	0.585980615296128	0.314382245690107	0.193624214409104	0.259444369046547	0.163175716040863	0.991570884930316	1.40571346963739	2.8048239510542	0.071015468337991	0.442027620257498	-0.66197693122279	1.48585019266599	-0.048211422534097	-0.883317456962377	0.217538194685422	-0.271413072132084	-1.10403200552893	0.347838688105026	-0.908111792632502	-0.432661037014677	0.140882030246992	0.081497145880658	0.214196178288905	0.207849735693933	0.183717536068224	0.147389904411078	0.606418699420839	1.13812739887992	-1.10634051273209
CGN15258	0.580987533432359	0.482391388699717	0.871852929885059	0.855253452449137	-0.188223896167664	0.035589608470207	0.019680080992713	-0.798255588165005	-0.798821530833109	-0.85518979545351	-0.070138440796842	0.673504856489494	-0.504341121212636	0.587369809982137	0.83133493832518	1.1085888792104	0.89015090737292	0.652751217362962	0.743630647047095	0.638164993094086	0.147067445474798	0.911713675970606	1.73198317481084	0.671109881549655	0.607126392612434	-0.721310351262637	1.03352777909993	0.517396596047902	-0.449057463431623	0.681035548365369	-0.362732197828492	0.296686728653995	1.01416688811449	-0.801971296934904	-0.312359045609637	0.830569425679803	1.00053337135183	1.00497885785484	0.944709291390562	1.00863425571042	0.965921411036263	-0.630177902910292	0.165550455195714	-0.203229416183527
CGN15262	1.36153871680552	1.51292827092815	1.60904363429177	1.59866050420121	0.400826461424907	0.671758336054282	0.64643795323819	-0.753903932410752	-0.74676910700291	-0.820015425219235	-0.516633928596002	0.012003910974012	-0.320390759328711	0.33333485774188	0.628861384637018	0.2072963561805	1.36342197084636	0.501943077878472	0.5343711160714	1.21415575168003	0.075055524474915	0.751418753386018	-0.384049032570035	-0.355685725368001	0.123137520499097	-0.849146028905124	0.546586454582653	0.566838122342418	0.05918052335215	0.555491786982618	-0.16069199380389	0.489642548893954	1.5540767128931	-0.706957660396884	-0.525202114390442	1.15759713769739	1.47059171898072	1.48863593442344	1.41893899648673	1.17923247014316	1.09321512617942	0.072632229627169	0.885417812224125	-0.863231555889199
CGN15311	-1.2679477389172	-1.2031223796537	-0.930127282327384	-0.95220406420192	-1.20801079912117	-1.39443122573455	-1.38725014437538	-0.579535402885788	-0.391095703966283	-0.536867113349244	-0.136956423730187	0.634820503191523	-0.546559573766539	-0.692498510065913	-0.210446780337332	1.20414493979677	-0.485988648478248	-0.051020101658506	-0.147692376268233	-0.35843004496654	0.391471541486836	0.578008800171434	-0.203960764132119	-0.044126577388695	0.112583307653102	-0.461301145174516	-1.15474752542994	-0.279103023382807	-1.04117717663803	-0.277661104409789	1.20222549329795	0.189488435557025	1.37498442415519	-0.385343326687873	-1.34958288964987	-1.30454832114269	-1.23518362041236	-1.32281011517627	-1.30484644999787	-1.33190677378186	-1.33330108259081	-0.726737899165066	-0.061240617252416	-0.026121552192988
CGN15317	-2.18095093557799	-1.74462807424745	-1.80811999049397	-1.84657511991021	-1.96938415780225	-2.18278330937834	-2.23606316715953	-0.417803989518849	-0.222417489322415	-0.418022048647977	-0.892169290602938	0.589366482685311	-0.867417572512952	-1.17148052797522	-0.62428648256095	-0.207961066772757	-1.13930058535934	-0.677711683726035	-0.315800442046882	-1.22506471920682	0.357647760591399	0.461430675598766	-0.117210133738143	0.733422306724252	0.38473283625085	-0.963955062033125	-1.03585929984794	-0.08875512969794	-1.49844675727213	0.612557179522502	0.705114646085681	-1.53460521826651	0.129241209940324	-0.284814664280617	-0.485871804209879	-1.98243419443309	-1.60482330633297	-2.0045618841145	-1.99817362905358	-2.06072501996869	-2.05192349380727	-0.848372121073752	-0.379055709972424	0.322873032031976
CGN15470	-0.181170762777807	-0.158501334878615	-0.026268875827579	-0.00603421752535	-0.057975889108224	-0.125753287163089	-0.148361644371818	-0.268831441511101	-0.214345858626037	-0.324418504111092	0.541593392353599	-0.458977815583395	0.434710890109423	-0.364776386339283	-0.698844798208539	-0.308233940135309	0.219014997948629	0.24724488655882	-0.068016153387441	0.059349018241492	-0.060239598696575	-0.115631031554815	-0.514721725831551	-0.428834705630309	-0.467900871530249	1.23334900462694	0.059645315604998	-0.481812284118887	0.561593889809189	-0.926938777501354	-0.188656402665932	-0.78958358683327	-0.817575702345904	-0.246305990903687	0.596853446189443	-0.064497834546381	-0.156897265821418	-0.037615986681438	-0.038260505153113	-0.036573280485525	-0.008886967507512	-0.71783273411241	-0.134985981539244	0.026584109894939
CGN15517	-0.033561732085229	-0.046481905346444	0.135430505682924	0.117430180018958	-0.463442019723909	-0.309066007144747	-0.345450446552707	-0.810363415865879	-0.832027774303251	-0.857294594573356	-0.089966640821758	1.16467465878747	-0.565740710667525	0.477269895047711	0.750219729289777	0.35102214633428	0.572001894906105	0.361314367463538	0.845963485101766	0.535675725014005	0.298973267303254	0.938707072610592	0.470962029650324	0.001886849834204	0.273697823131794	-0.699920476119684	0.533971473733274	0.00295937331258	-0.635602442715531	0.337196090421683	-0.229624750537304	-0.024729264429354	0.585528379564082	-0.844749048059003	-0.263194853945876	-0.454548530341578	-0.627223304782263	-0.383384301979315	-0.365104208946186	-0.497467569524658	-0.439135524579982	0.567086176076862	1.40738064621737	-1.42618463869398
CGN15855	-0.194160147721509	-0.311778794993533	0.097323223848909	0.074483285663828	-0.639027697745707	-0.452098635407395	-0.455491734430067	-0.633729203939208	-0.707755743185083	-0.659802475895307	0.210605826961463	-0.145634247484807	0.068166887941977	0.436111882171534	0.406551024485358	0.353579516940193	1.2172516898811	1.39226965115091	0.594784955920414	0.617682175160877	0.044505012473411	0.253047281427478	-0.525703543328603	-0.546687825759812	-0.467900871530249	0.106476829782993	-0.005492822741015	-0.481812284118887	0.36616234491549	0.304404264217114	-0.888379069504415	0.241300620914639	-0.123596031928366	-0.696508153471666	0.799671583883737	-0.362073379784813	-0.40339684648926	-0.218808306934754	-0.252873574913435	-0.415899955572098	-0.455185721765855	-0.270339081116315	0.506507777397932	-0.520885126487344
CGN15894	-0.052437134956578	-0.085199997765617	-0.366817566810253	-0.300829189949601	0.645301766847701	0.459095785951493	0.401775012564938	0.65210153617729	0.66754200433176	0.759093762187967	-0.15819336703301	-0.2104310754327	-0.023355990225872	-0.114621086192743	-0.518944893318302	-2.24766402396468	-0.625029530788885	0.104256427921064	-0.540820117544649	-0.747602339034129	-0.330829849962663	-1.21292259740875	-0.505937313258043	-0.483020458962542	0.215110653200944	0.155680888153637	2.07710337873734	1.6802571299826	0.412471787921502	-0.715796033015066	0.42031757629836	-0.603772843020326	-0.635848489415213	0.866185291186527	0.884500482056485	-0.691674280527686	-0.732017242873935	-0.662549040443595	-0.677562233271634	-0.613007405373951	-0.642101345729941	-0.766130134699747	-2.23256752160069	2.33896677690332
CGN15895	-1.88793004209105	-1.65116661759192	-1.67879125790761	-1.7157362678064	-1.79105044328102	-1.94993934107603	-1.89191315237836	-0.226059519218886	-0.163017898443735	-0.029584357380578	-0.682387332159714	0.736850320558254	-0.856712181409664	-0.995011743857692	-0.97109001285324	0.795967983018502	-0.618791981167155	-0.06554236529301	-0.349947416258164	-0.712993578285826	0.340190324986142	0.457058995891914	-0.420285385325839	-0.09560244747558	0.160077420000931	-0.989039535289159	-1.20667450030959	-0.314206894286635	-1.45621459431469	0.46291910154319	0.398629750149809	-0.761000512788743	0.246441281752219	-0.185350284078766	-0.078693882123422	-1.75015457215194	-1.49223026191308	-1.76809238530136	-1.76106766224411	-1.78575278618135	-1.78768771786364	-0.592776209689137	0.510827610103767	-0.54510124941857
CGN15924	-1.39162042740418	-1.26975379317433	-1.1787202228191	-1.20814142865447	-1.02570148708616	-1.26058873438297	-1.31652285422136	-0.033828803652539	0.084411603907418	-0.085092255570641	-0.534246223956949	-0.381608388081516	-0.13116301307474	-1.47593391554253	-1.40886975507817	-0.21385770738712	-0.753375204668773	-0.491156450882779	-0.511050979877967	-1.01211383533088	-0.131160432253195	-0.23512360832199	-0.525703543328603	-0.546687825759812	-0.467900871530249	0.085733916759868	-1.16066809486721	-0.481812284118887	-0.808174035625576	0.190907661132643	1.06753189308383	-0.43583171111609	0.566436657676702	0.082855155635603	-0.978649165981328	-1.34546617679029	-1.24778295247995	-1.33202300750499	-1.3408634025626	-1.37661054860349	-1.39292305066838	-1.14905263983411	-0.256866597003812	0.200843810963419
CGN15925	-2.09665532548541	-1.73401343892	-1.83829670011791	-1.86094289716813	-1.88123489526657	-2.11678234717842	-2.10368621517598	-0.237116901914873	-0.016795485585125	-0.05318975840704	-0.003836861019071	-0.334219636264925	0.087014226904484	-1.25874812043299	-1.0757459254273	0.069270990857447	-1.27031768181375	-1.67527961414253	-0.507548721815368	-1.10569947045904	-0.155164406056575	0.056321699336098	-0.169921816299861	0.220023312107953	-0.467900871530249	0.296057711415387	-1.18754350956446	-0.481812284118887	-1.19554198665807	0.100237266166623	1.27128439205792	-0.712755328971698	0.77054893247871	0.019577239586323	-0.779689372582067	-1.86923452102091	-1.55243054101778	-1.95695605560868	-1.94866797063944	-1.86195462367146	-1.86181073650456	0.194475933647505	0.255649561388282	-0.299143250771825
CGN15949	-1.00233105636252	-1.04465638863845	-0.570858192107133	-0.589849817121422	-1.33627097065825	-1.31377060676178	-1.32349235577091	-0.8855005396435	-0.818379799439222	-0.890364165687785	0.303841816231658	0.755225311778534	-0.444180557650913	0.451625902344909	0.927783481617461	0.846695083191827	-0.058173965826483	0.06515802111847	0.377645358270223	-0.274026778259462	0.737346980185186	0.980203322824503	0.625101367886955	0.362257638922019	-0.467900871530249	0.305223057750168	0.052357133591036	-0.481812284118887	-0.472650108225793	-0.40003625542844	-0.525391384684045	-0.70204186683588	0.732360222334359	-0.790167085540963	0.739520024507835	-0.547895960609936	-0.901879069686985	-0.793070616984512	-0.745094067652572	-0.77366713350547	-0.740373879104837	1.23383170893123	-0.9437179727167	0.787723571629796
CGN16325	0.942905814571078	1.11747974459277	1.15349083756402	1.13277646154365	0.402861592050032	0.684577425875399	0.627874198270905	-0.545147641631867	-0.626624492756599	-0.651388514105459	-0.107433011186748	0.538593437944054	-0.494842576234305	0.676572312556598	0.337463686888192	0.83135882044142	1.50602707657768	1.19230923046809	1.01768183207024	1.94058913794691	0.025956487373596	0.649412898276441	-0.364282802499475	-0.361105491858695	0.236972929161813	-0.74977258761891	0.782996777486966	0.654843589305125	-0.100135809603766	0.508571517780093	-0.389556123639232	0.403884329666848	0.814005033973767	-0.635455639225639	-0.331636675250271	0.832207379613599	1.0204016926134	0.92821105864954	0.895185922246944	1.0666024281042	1.00137487262328	-0.592566700386143	0.724658702407042	-0.725534216182753
CGN16332	-0.441593913727753	-0.385448667649723	-0.312217751966991	-0.31662356146886	-0.041955195118327	-0.276074398392814	-0.359274321372628	-0.089724087369163	0.034222022317894	-0.172852882677265	0.358747371868799	-0.110818095222204	0.116114654196164	-0.859273079879317	-1.12704987774216	0.149490788693407	-0.220388328522226	-0.593929393526968	-0.293035820505397	-0.264844409838389	-0.113702997878715	-0.191406811253466	-0.525703543328603	-0.546687825759812	-0.467900871530249	0.694997499561875	-0.82495640798493	-0.481812284118887	0.021317398387981	-0.340432857344921	0.95966280757016	-0.637719568973934	0.816638483945633	0.017738887639464	-0.753467286883754	-0.12042598204078	-0.203920532095434	-0.074467448485436	-0.099783619734306	-0.008401098621038	-0.041124303999316	-0.744373660844002	-0.236192443959417	0.169980412090873
CGN16760	-0.636252414941016	-0.727974170997041	-0.181463360284992	-0.190098508343356	-0.967605718183155	-0.917764833562218	-0.967124243982593	-0.831428112022106	-0.773053895228894	-0.881366240839559	0.398631600366576	-1.38353066939613	1.30334937402188	0.348848222457898	0.861432309700115	0.209655512141551	1.05058157200288	0.436034334358788	0.66745667664236	1.06088776921429	-0.721439978450834	0.325908607988227	-0.525703543328603	-0.546687825759812	-0.467900871530249	0.920275314795471	-0.335738512267545	-0.481812284118887	0.284319945815007	-0.574403087512099	-0.186944696606147	0.266313925082128	0.733676701616804	-0.7534000466038	-0.422636105928166	-0.452780918632714	-0.542661133686249	-0.352394793023783	-0.359417998934771	-0.439083346697546	-0.468069184274977	-0.028293024153729	0.915348047255457	-0.906916375280558
CGN17058	0.724417783757734	0.293519149480466	0.611769810970487	0.593558815022794	-0.22225306084507	0.044749195154972	0.073994647920663	-0.594116748571069	-0.660567253864034	-0.608851972955712	-0.463283914641869	0.81905450373151	-0.787203072826349	0.940303445473045	0.481794565698464	0.675638036406908	1.09960217624523	0.045050269329922	0.849573757911782	1.45182700085285	0.192893213682185	0.302592983356712	-0.4894671905728	-0.11862752138	0.950894478488918	-1.31947990245577	0.752477550092179	2.5667405916092	-1.13467030553736	0.1693495614923	-1.01279968520788	-0.946804335760515	0.187182514798075	-0.643292544634519	1.03565006292683	0.098698239876483	0.033702334832453	0.212672788381638	0.180854712671043	0.185380476470217	0.149026513850221	-0.699777953827485	-0.651821490609822	0.593521456816162
CGN17079	-0.402111926779931	-0.355849792472227	-0.136894127133256	-0.155588544393587	-0.280372433180884	-0.400757329980304	-0.356649990019253	-0.37272334163416	-0.280678637325829	-0.346154054694217	-0.296493337721295	-0.043121423139798	-0.201275233517305	-0.839878096697511	-0.614709564354281	0.077528786294087	-0.520748869055907	0.20926357695888	-0.095158603093715	-0.919587864079958	-0.198807994044069	0.203501579498244	-0.525703543328603	-0.546687825759812	0.600341740192531	-0.308380994275995	-0.664162202675491	0.019522190846689	-0.451970460892857	0.44896990828399	0.555582006927823	0.409243829071227	0.096319891146677	-0.248047625343453	-0.314672924839894	-0.565618943124877	-0.611681330218033	-0.453736269131646	-0.477962091078367	-0.463929623384496	-0.497071403914977	-0.922442156977222	0.397895157554912	-0.433043821143783
CGN17125	-0.908598613128843	-0.910542620676508	-0.754803711031489	-0.76095592754262	-0.753231400029342	-0.857263968371043	-0.898268430797436	-0.174417190621992	-0.138492200521629	-0.221115475604564	0.40640144809933	0.156586282674081	-0.034965737914804	-0.393865583825208	-0.955357793236773	0.335883598513427	0.301012759245036	0.403638511200273	-0.122301052799988	0.07347509957474	0.069600075771349	0.031548848607331	-0.421384087787611	-0.454575618567428	-0.467900871530249	0.767838917178167	-0.856843247956406	-0.481812284118887	-0.136541977638739	-0.556013853748345	0.650324152150669	0.627212953478675	0.682319758799178	-0.060052408970497	-0.328553381854532	-0.498204460073013	-0.594715123018969	-0.449129822967283	-0.471953365756099	-0.33969811808199	-0.35691318839096	-0.402100718975724	-0.709213595018259	0.634356209041583
CGN17129	0.199698432156772	0.381413840074236	0.193606930356398	0.16220168557911	0.735415202648174	0.539756411654427	0.505456685992139	0.142362281352344	0.15736756812646	0.027559440824305	-0.495396985293178	0.393043970928521	-0.594657900143278	-1.07645887498886	-1.42391855354141	0.004387955487199	-0.647311479412188	-0.144856275244545	-0.342067349583668	-0.628943532871156	0.160160522281305	-0.249695874011498	-0.508134718181588	-0.501983685892617	-0.467900871530249	-0.231198671032045	-0.211384289329792	-0.481812284118887	-0.091979874910889	0.470527752411845	0.409473761372368	-1.07008527957532	-0.293470508654281	0.146326566641743	0.063973823541733	0.685830042373786	0.790537379363143	0.839147356126172	0.796139178437184	0.909249051468411	0.861178608403769	-0.740916281496078	-0.180035293621852	0.118224821218358
CGN18387	-0.190679378209789	-0.374884918636153	0.160544943490361	0.146373313910939	-0.771239863363756	-0.525418590419687	-0.496190053893844	-0.750136846788266	-0.822105291073106	-0.751769901294274	1.85881054284168	-0.079871405580359	0.956255822676187	1.09737855732348	1.03517646207748	0.240328037642366	-0.008262147093414	-0.427481901768403	1.20067447785531	0.517387136212972	0.554043908996675	0.760162116573306	3.3220274603362	1.10187709128114	0.527969332644918	-0.380258832961366	1.44439878502007	0.734938569737123	-0.347992603026689	0.32279196490594	-1.08243000327291	0.135889981092657	0.043645486232657	-0.840673285440667	0.287613492268056	1.68182011865292	1.72650652618629	1.42414590880264	1.46245362926304	1.22563831101058	1.4396237827113	2.35448647479042	0.940341261761927	-0.986685151379382
CGN18410	-0.844850600942573	-0.870976404376253	-1.39426805692519	-1.36487965484859	0.609213794581414	0.152910218409457	0.020110294065872	2.4898359850202	2.51596712914235	2.45903462083093	1.25536670739785	-0.709458385912048	0.999830996830494	0.172381404712444	0.904526411666305	0.714568357344362	-1.57068139505833	0.409224001495086	-1.57573544768603	-1.12370960082723	-1.63249987461283	-2.0668573705875	-0.48397888538461	-0.144368434317118	-0.467900871530249	2.11082377912268	-0.882351235616585	-0.481812284118887	0.676348005487609	-2.90583700507113	2.2860522518003	1.40796896414052	0.944373338458937	2.71653185734772	-1.50150413937922	-0.953752187354289	-0.96967338509302	-0.991147123035874	-0.970200311114556	-0.896255252087796	-0.903102004821775	-0.633390696121885	-1.46579890341071	1.43443101297253
CGN18415	-0.750267306428171	-0.879481677118819	-0.323707989281467	-0.342522989043748	-1.3002066900619	-1.18176868236193	-1.23626635761046	-0.966912802540227	-0.946596044381912	-1.02147939351312	1.42319140074329	1.45299287230333	-0.243493686071208	0.792924514298803	1.22328531511025	0.544691138397622	0.739523919411909	-0.102406577262142	0.307600328301955	0.810856268133962	0.87591537553268	1.17692890491588	1.02700464555505	0.545130685156524	1.48614702337618	-0.564050167543461	0.826725869570739	0.669181708449971	-0.970985736435683	0.660111630720325	-0.753686254476568	-0.410819791116835	0.266193876465618	-0.886341811705494	0.879873287269351	-0.310340877791437	-0.523176631039475	-0.400000621529603	-0.381910846281215	-0.399329230877772	-0.35691318839096	0.254646951084852	-0.837265124618392	0.692759222335717
CGN19157	-0.851834259029158	-0.790772370003467	-0.950256438765056	-0.979513131425585	0.054239955593762	-0.305415383086595	-0.382957593753226	0.870943094888534	0.912798276445444	0.760963503069754	-0.776141253051483	0.387241218809259	-0.713773425954684	-1.2955913784475	-1.01144794913961	-0.473394846021172	-1.01719563381208	-0.77601628037503	-1.25703055057632	-1.16008446803758	-0.000229664188123	-1.07302885244985	-0.51911653567864	-0.511471255145007	-0.467900871530249	-0.617114651286807	-0.713356178877266	-0.481812284118887	-0.813707928954408	1.00313765692996	1.51099331830209	0.094797486627916	0.53746575954434	0.835610660324299	-1.56705371689119	-1.06809380689299	-1.05617486070059	-1.05411377006635	-1.06323830198944	-1.03375114886907	-1.05778035155071	-1.0033918747432	-1.51331715958037	1.50992769116856
CGN23999	-0.992551726623804	-0.923475158819982	-1.12985704088571	-1.14343529973324	-0.069997315973671	-0.402576225783916	-0.495523211189353	1.08844800519402	1.09813751578748	0.924916007198288	-0.222941370298344	-0.17948258352601	-0.095277546246183	-0.892236030342751	-0.786401648859668	0.002029299241454	-1.01006337971765	-0.911185041896192	-0.877036277034649	-0.973619640366092	-0.321010042870606	-1.06574272432207	-0.525703543328603	-0.546687825759812	-0.467900871530249	0.741307329911746	-1.24220533851824	-0.481812284118887	-0.404496506200218	-0.784275934932861	1.87968852208969	1.60985820616659	0.684953208771043	1.19254061099466	-1.67964465643997	-1.26024087294953	-1.19309899873072	-1.24602418623739	-1.25984291755748	-1.2225634869031	-1.24146085866299	-1.26461027621564	-1.34237580042593	1.33329398390394
CGN24205	-0.254769939325851	-0.239362419267806	-0.088047970232439	-0.103840660050659	-0.126105249354306	-0.144094145141067	-0.176110532176247	-0.184624207755516	-0.213517900171297	-0.231282056979876	-0.669956536537364	0.115967738745184	-0.49906435924905	-0.630446362116554	-0.824707066170989	-0.371937647382684	0.237731771337986	0.87840487798837	0.143870067224625	-0.183971970873853	0.295455646683572	0.248675601720626	-0.431267202822891	-0.344852148173966	0.157062018925418	-0.624350221338739	0.088342543881201	0.371050160520457	-0.506143278799532	0.157936585189319	-0.136149034095754	-0.471564014092335	-0.149930531647021	-0.237307696154918	0.124125101080944	-0.242254673151079	-0.288017231610699	-0.171184314744546	-0.195834864531457	-0.175712557893589	-0.221550613618228	-1.0926881114061	-0.882005939196958	0.839004419855202
CGN24453	0.037455391816206	-0.337517794974579	-1.0580303558181	-0.970885640438143	1.40262855594847	0.943081191126697	0.833129499049354	2.59275592068728	2.725832002124	2.7958208708861	1.4589317395639	0.379504456285556	0.282273216232238	0.236375017352053	1.18839971018351	0.373634091612703	-1.40935856412439	-1.2630707035477	-1.65803837249358	-1.11240928983325	-1.24952738571485	-2.26066849199382	-0.447737325508134	0.994862908554288	-0.467900871530249	1.2695286005006	-0.623165367111093	-0.481812284118887	1.2317696781647	-1.00682986713471	0.920852817113028	-1.0736564336206	-0.600295194870621	2.29380834638954	-0.57301289059274	-1.19787458144719	-1.16382333680723	-1.24143590375742	-1.22682143639275	-1.15962604089175	-1.14478689195741	0.698264192531362	-2.35167069547417	2.43630527887384
CGN24465	-0.890454352608743	-0.903603506922766	-0.609673820854263	-0.631543669700151	-0.899476357937073	-0.932424490335055	-0.981235270441726	-0.413186538333901	-0.404134763978654	-0.457052985421633	-0.258163777497383	0.065678241661658	-0.281037866114315	-0.70413287814557	-0.449856202411922	-0.042800160886895	0.743089094645855	0.82366711077677	-0.187968268569819	0.463001723079968	0.087057511376606	0.250132828289576	-0.507036015719815	-0.35027191466466	-0.467900871530249	0.226110521819868	-0.778950002542551	-0.481812284118887	-0.393428719542553	-0.006920072089743	-0.390698569656199	-1.4792246472001	0.033110703531248	-0.464005200747015	0.326943238775238	-0.537391354555836	-0.617979034096908	-0.427621078246704	-0.437443012539894	-0.616333298364713	-0.635650074154598	-0.092584916915947	0.350685688105711	-0.386036828584748
P02	0.039814587018439	-0.321123005106043	-0.192953597599468	-0.194412253837077	-0.088029456271842	-0.254095748807613	-0.206311526226527	-0.201028033766888	-0.105584387482617	-0.152052257315808	-0.047346829220153	0.231537070754881	-0.281942222699959	-0.72740816887845	-0.978614412084858	0.379532731088291	-0.540359395104695	-0.473282895640311	0.796164420221613	-0.264137967253573	0.267087314081442	0.983117774075613	-0.387345139955353	-0.255443868439577	-0.467900871530249	0.228522523971679	-0.615422798555236	-0.481812284118887	-0.17848318449899	-0.004382833083573	0.390639498410869	-1.57927232719711	0.428167020461989	-0.116170442160543	0.002280053794581	-0.445020020226646	-0.502066781087579	-0.398440977813649	-0.414932382671173	-0.407604843804274	-0.422967406658966	-0.848302239320514	-1.10416848862427	1.05647287934525
P03	0.980238566464794	0.693969514040027	1.03566931378688	1.02350633690845	0.074259902001921	0.270252486036476	0.410637430116653	-0.748192993030149	-0.742112483519888	-0.722672179795677	-0.566361478131115	0.309872692439802	-0.563597328188714	0.383753948526295	0.641174017420435	0.285156498340102	0.51759469585633	0.545509873063529	0.704230316467888	0.416032433387843	0.217988276980123	0.824280081833558	-0.274241271840853	-0.270345248395309	0.299544665050608	-0.79656377103074	1.03352777909993	0.184161872845795	-0.206443607240343	0.279041839142444	-0.89522785670922	0.218074970022138	-0.202604445154067	-0.839318580971945	0.164997339796068	1.30737955978429	1.48519824860396	1.32282256808683	1.32590099456681	1.47574469005561	1.42672123363495	-0.045684335653052	1.04123990151635	-1.03321901257459
P05	-0.517358891949989	-0.57105989256463	-0.694467263278356	-0.716374923731509	0.470967282685451	0.108909576942839	0.030865654519418	0.899255157658236	0.926044197506523	0.76879302703451	-1.51736647250516	-2.97490529522423	1.7935322409451	-1.78038730310985	-1.31584102417048	-2.11435996885556	-1.38975121078649	-1.78140384839468	-1.19399001718036	-1.26814940579138	-1.80161879960296	-0.692692737765001	-0.485077587846382	1.98644075369967	-0.467900871530249	0.466825019904005	-1.03813587104804	-0.481812284118887	0.328299334500966	0.325962363857457	0.468830113443917	0.273460385677377	-2.30298596012829	0.895018347551665	-0.288450839141581	-0.712647327743885	-0.767839361487644	-0.676368322351997	-0.694081809889914	-0.63785374299478	-0.666269822592175	-0.914025892283793	-1.20414096102827	1.16900563618834
P07	0.87683176310002	1.14700346099684	1.05722410255127	1.06231302755788	0.763504662724843	0.840420244690453	0.791054528686085	-0.393623245398453	-0.391095703966283	-0.474348006407	-0.036988196788671	-0.856941322652568	0.465168287964092	-0.153404497982789	-0.285688517138152	-0.591362638379876	0.515811949603812	0.396935928840656	0.696350252586663	0.681249541160491	-0.206445621326492	-0.007796269226039	-0.525703543328603	-0.546687825759812	-0.467900871530249	0.473096138218014	0.951080278048118	-0.481812284118887	1.20992563369478	-0.313803345842094	-0.111608037353283	-0.1249544464657	0.116072485860076	-0.37857040377102	-0.13421852854888	1.34699532553003	0.979897419070027	0.891359613820948	0.985228414109215	1.06826537459959	1.06097778968762	0.896343165556117	1.09276920367138	-1.101593086261
P08	1.23418635644587	1.5811598795135	1.37625193169767	1.39160092909247	0.721405969672738	1.01092273373868	1.06559585572285	-0.451705505506386	-0.507100847351341	-0.478788536004758	0.390861970986107	-0.202693952456027	0.190750275823743	0.494288310771315	-0.018917438265374	0.315829023840917	0.459661312164654	0.220434550269885	-0.397227788372434	0.819331916933911	0.339099235491584	-0.764096850020943	0.622905004387545	-0.109145907914962	-0.467900871530249	0.828138098166442	0.144370315555043	-0.481812284118887	1.3348736367925	-0.512898676517613	-0.241734994244592	0.757636205384029	0.858778106158243	-0.498063130460114	-0.353231002488069	0.801458269225852	0.741497129596272	0.888276568880789	0.869662060546041	0.735324956231678	0.819292908477652	1.05660133158402	1.16990890815192	-1.13008203949651
P08S2	1.01519554606976	1.28131126034674	1.39347879121445	1.38299043015679	0.501020871908352	0.778100443314646	0.619657103691385	-0.632514342311528	-0.674951424952914	-0.763455736154796	-1.05792051064379	0.015872292235864	-0.61018818612056	0.306185814031491	0.422967793012735	-0.806070316885579	0.970366239687899	0.781217412794367	-0.051380458316071	1.44547026425288	0.085966421471789	0.269076773214239	0.054090597853863	-0.323179037998544	1.03759035022692	-1.39955776293099	2.36316429086083	2.1010029582162	-0.820115836071255	0.326596290340267	-0.305087748113294	0.780862548360647	0.601991426442215	-0.708021942602289	-0.959371536340693	2.47973652382855	2.5240495053855	1.73740132523772	1.78960211554739	2.06211736217914	2.23073262090655	1.7838570259097	1.27019045649278	-1.26160816423143
P09	0.63130194809358	0.6224621262016	0.592658466649739	0.585238288699745	0.534793478341689	0.607511182043417	0.640244377987504	0.289819363220516	0.284812115000805	0.263211589855206	-0.342551709441496	-0.005916248175222	-0.317390413754227	0.069732260362459	0.075906105298629	-0.188668293831179	0.297341839630433	0.199682160084151	-0.112202905814835	0.231061000972795	-0.146805586465286	-0.193850611206393	-0.287578661322782	-0.000227943033947	0.210625413775521	-0.281666799146247	0.175502761580495	0.002445835726588	-0.097605356351301	0.177466328549357	-0.137344042280044	0.048752521779337	0.068671085059527	0.214128639912379	-0.120204062009174	1.82918436406617	2.13596120422125	1.44104824130967	1.54349187470034	1.6066083910975	1.87949026900222	1.21497369635423	1.47939321858618	-1.43729223972154
P101	0.156685932226833	-0.047168550154424	-0.555057034516265	-0.493486966257679	1.01593114846902	0.713918403839011	0.840808822243737	1.16900990252828	1.18289063447803	1.21086880256915	1.19838898856984	-1.32840659686771	1.63144471507928	0.021124132359198	-0.523047675753048	-0.743545937761077	-0.970848673041871	-1.19045938537517	-1.21675466665455	-1.10993674078639	-0.972390595019859	-1.7885270968613	-0.513623023369778	-0.065799687564117	-0.467900871530249	2.026887020687	-0.230515280074927	-0.481812284118887	1.75253217943604	-2.24007622137654	-0.100764615020424	-1.57748675017448	-2.27796843109906	1.37521444631193	2.12762913922704	-0.38125346425326	-0.477439929878757	-0.28790477306145	-0.282864130084068	-0.338035171586609	-0.366580614689843	0.19045986735682	-1.55528149662254	1.56120853939397
P10	0.220091385016878	0.342463487094738	-0.317971356371596	-0.236106052931224	1.41263852915255	1.13376507818394	0.99308322132847	1.19100340721897	1.19168676096355	1.15828247265577	1.49726217319696	-1.32212029709071	1.7291495831654	0.271280743420451	-0.459433120618592	-0.020387929399252	-0.848740548783714	-0.786070155198918	-0.782475476940705	-0.571379543660941	-1.53975726347282	-1.705465160733	-0.460916547928732	2.37656924401071	-0.467900871530249	2.54160138470817	-0.488790149021127	-0.481812284118887	2.28610980764321	-2.69025856379259	0.968794523843234	0.620065800799309	-0.228943858942459	1.38924393962377	0.165768444981693	-0.569272050492272	-0.629009815793192	-0.60574848329344	-0.623536721586704	-0.39602295859609	-0.434252361755426	-0.698765212232412	-1.45931949177111	1.45674772587442
P104	0.393434247466263	0.401537582926527	0.105945139354666	0.218263336809591	0.707396744050397	0.875261306202477	0.753819467164454	0.387936319678907	0.235290768814028	0.433993346993321	0.536931789407146	-1.32647276668975	1.14729296674855	1.05083780771806	-0.339044988428065	-2.08840475584624	0.960562245747863	0.91750328436281	0.691096873872576	0.964477333373954	-0.390839784471115	-1.22312320508951	-0.525703543328603	-0.546687825759812	-0.467900871530249	1.48371151131832	1.72499351424818	-0.481812284118887	2.6318284243098	-1.70936911835681	-0.195505189870737	0.409243829071227	0.307016527988809	0.228858759436813	-0.189740356607432	0.516919204343857	0.528050717358871	0.8345227858867	0.800623577113877	0.284765674618834	0.269868951492372	1.15951718206114	1.48463873661508	-1.39170903566293
P106	-1.5249895689193	-1.48968210038681	-1.65436815268829	-1.65103013888517	-0.929529998631635	-1.27711062925564	-1.23284619965715	0.912621416254353	1.10000022946318	0.979255212340749	-0.510937117463258	-2.83757631861662	2.36091404825868	-1.13075696240963	-1.12499735876711	-1.57169413197694	-1.74537402970843	-2.03163366460465	-1.06966010735243	-1.38256955644546	-1.64231966939711	-1.1415185323226	-0.470799662964012	0.278271507993265	-0.467900871530249	1.37517294189908	-1.37475855748962	-0.481812284118887	-0.071010416977209	-1.01000077711121	0.261082390452077	-1.45778388124611	-2.93507783628258	1.0600827331418	0.756485747775047	-1.66222693822087	-1.44506601853343	-1.68365320774971	-1.68603812003898	-1.73770355859375	-1.74094927155183	-0.709905369778208	-0.81782592564487	0.774903469433668
P17C	-0.374564029157506	-0.383191414763947	-0.310775121376615	-0.297942038717219	0.234561490931168	-0.013911109814654	-0.047239776725688	0.168365656106486	0.272441418956158	0.155519515149604	-0.523367913085608	-2.440578825504	2.23863215406589	-0.766191580668495	-1.08053438453063	-2.09076341209198	-0.822895645824092	-0.751440141916637	-0.586349388560322	-0.670615334286083	-1.42628393798741	-1.16629134908912	-0.470799662964012	-0.480310575717195	-0.467900871530249	1.15423646869664	-0.628631364466846	-0.481812284118887	1.00779522558704	-0.661267112943888	0.638909310512759	-0.344711916232254	-0.355363216987264	0.277139617475938	-0.870685984893056	-0.169001405518959	-0.248488161482914	-0.143563914612132	-0.17032876326274	-0.00343183719026	-0.047556554189745	-1.22270365713159	0.826174529980489	-0.810051883555654
P17S	2.64147138872448	1.93960254379729	2.41948667750794	2.42115847022958	-0.883455730125025	0.724918564205665	1.67845780468331	-1.17372486379186	-1.60102681352826	-0.671020848144996	-0.011606927104111	0.776985316829419	-0.586817445973038	4.14773420523796	3.22544720319394	0.764116129394815	0.176233212412363	1.72293046167044	1.09823361946668	0.281128495173481	4.17100630961437	1.46400252767844	5.40182331496128	-0.187714654667963	-0.467900871530249	-0.335396553025383	2.90385588815372	-0.481812284118887	0.017531188986244	0.700691357532304	-4.53823301927971	0.500362239786828	-2.81129241961662	-1.60890970541702	3.21266770518323	1.23264852732125	1.33521845329954	1.18769455669848	1.13528742120415	1.59829368299414	1.51856148719109	0.57799199862289	1.30906885443982	-1.25163578551647
P18	0.51175060590263	0.587620443753095	0.761864400490075	0.740482550127488	0.104814811759772	0.271864238955709	0.337173221137969	-0.53146075046582	-0.562901885580329	-0.561608443066701	-0.240626068055934	-0.029694155444785	-0.193985892283075	0.098133690074149	0.066744572082702	-0.134142138814537	0.372522365959997	0.439008098299773	0.244734031468923	0.299464136698298	0.107456107494787	0.340127950851948	0.031261161317424	-0.002379526306196	-0.091534720210225	-0.269300109352504	0.333129663790882	0.001419096900754	-0.207950159100516	0.164428148907977	-0.342073734911206	0.280269095396571	0.268685751690032	-0.576862892008149	-0.107000025041609	0.480858366539822	0.277364419670148	0.261783871402679	0.255884216218513	0.622675354417519	0.580824146437234	0.654366935964081	0.329395118486049	-0.26258176829158
P21	0.951966894021584	1.02938866716786	0.161970613293569	0.307408325637754	1.56290647526706	1.44911022568057	1.46782483040301	0.748095332643868	0.760573839756105	0.890559586971423	1.93857899983723	0.814702394585443	0.228746634159673	0.812316220193826	-0.497738537929912	1.03544754868821	-0.649094542935795	-0.228638578288239	-0.568838126180032	-0.684741415619331	2.93152839928229	-1.15026187664197	2.40731287967286	-0.134886820852081	-0.467900871530249	2.28737976185459	-0.512932565040494	-0.481812284118887	2.19669476063997	-2.01751973404981	0.016235990469757	1.24002575598393	-1.94612130178374	0.724245411164091	1.17060502571559	-0.124859305672672	-0.607537693674551	-0.272543954536798	-0.218345494400178	-0.929377141701248	-0.424584935456542	2.66833267507373	0.118649579656026	0.353736430904522
P23	0.454784382255881	0.401700028118023	0.840250555811702	0.816446761799707	-0.174190956816095	0.059408858657979	-0.045110210917441	-0.769578766291687	-0.796958624309945	-0.884521248257524	-2.74756324988651	0.286178676984475	-1.47309748081402	0.734748741156379	0.826546704773381	-0.080553652278008	0.58711450246947	0.174633559823211	0.331240525532171	0.788254538000766	0.582412242419323	1.00060449101623	0.480152311879271	-0.035996927652654	0.589033367995956	-1.42657113966287	2.15454038221305	1.05136313226122	-1.10263191544957	-0.08110301274044	-0.564772401853094	-0.598416111952417	0.24380734037338	-0.75765717542542	0.08171065199457	0.955844533867393	1.0736756641884	1.16620392473607	1.11279451863249	0.99869573284886	0.948185166587464	-0.384430152376887	0.366730739696468	-0.398856784300577
P25	1.23172218465838	1.40459949574598	1.53718302764982	1.51814299566357	0.336720030560844	0.655258098869385	0.685479912357054	-0.785253600172622	-0.812274248660406	-0.825157148733245	-0.431686155384706	1.07968975509901	-0.923205730696732	0.490409969592311	0.715049363017863	0.970564013602652	1.28855424274676	0.398053026471464	0.318982644659238	0.890668627666812	0.416566605605292	0.873825786121281	-0.1007400110529	0.115717821468979	0.452581833103493	-0.902208330630963	0.694627593760128	0.515913510254251	-0.399253568968576	0.552955570026399	-0.323922403667926	1.470500840391	0.858778106158243	-0.840866900282878	-0.70411204561668	0.612643956613557	0.673291562662622	0.716297112663855	0.676070704422788	0.83140383335151	0.81124308800999	-0.689161637517535	0.163390587045531	-0.217474625202773
P26	0.377870186128443	0.284107056088677	0.69797198917954	0.679833639321884	-0.102038718659655	-0.041411514096375	0.037211312479569	-0.744790403472881	-0.682816387448051	-0.716595531059999	-2.41502145292508	0.322928659425036	-1.38896244283907	0.583490813345776	0.700000790106164	0.104661828280364	-0.060848561111894	1.26380346000104	-0.197599461482344	-0.199157716084325	0.234354622680563	-0.265725365326561	0.033226706745664	0.029022402873613	1.00969665395162	-1.47046896786093	0.460039455514024	1.29313139122794	-0.95380099875836	0.495890177486514	-0.373575620161352	1.31327801521141	0.837708540755425	-0.820548131532319	-0.94086332086554	0.588219315268831	0.622582891322581	0.631839839329444	0.634062687562574	0.796599449654252	0.748385991229279	-0.781565844762163	0.41887713326506	-0.459158328742253
P27B	-0.371232423769565	-0.333553657467211	-0.12828920453737	-0.132576268051081	-0.172155840897159	-0.351234920356825	-0.399327250615045	-0.350851323106238	-0.216311938543599	-0.421294286923816	-0.126080296381702	0.101944676444487	-0.237462567478716	-1.04349592452542	-0.737150215519859	0.023262702321531	-0.182061980897352	0.004834765324674	-0.354325224870061	-0.3506605617151	0.024865397468779	0.059236152474	-0.488368488111028	-0.451865735322081	-0.467900871530249	0.52278285886112	-0.613600799436652	-0.481812284118887	-0.322362120055745	-0.436175941735865	0.940257714193311	0.714757441812535	0.362324382874694	-0.233824726988764	-1.12671488978255	-0.130904751403907	-0.210917328177954	-0.109795475114417	-0.135800627524259	0.009793434738104	-0.018554358252405	-0.871839882143508	0.354388332992519	-0.391733447389462
P27C	-0.046707669616041	0.055416476054103	0.084390350590273	0.074466304308976	0.106324952239284	0.033749034788317	0.054678018394121	-0.218525723743053	-0.184232083959327	-0.224971676938781	0.136017122886221	-0.296986646846086	0.153809394361823	-0.337627342628895	-0.800764770654315	-0.237454264150699	-0.134823488365336	0.542158581455566	-0.125803302482776	-0.447423803293385	-0.099518831167391	-0.401247433408798	-0.458719143005187	-0.455927582296425	-0.467900871530249	0.779898709735472	-0.248735271260769	-0.481812284118887	0.461111170697923	-0.825490099252627	0.293614424119755	0.1859152052594	-0.007712439398917	-0.188833552958298	-0.279967554752939	0.232002943199739	0.230362696739507	0.3140142644895	0.278394840564711	0.418935696689508	0.361709210974178	-0.975803401496639	-0.08654223285746	0.036555316767516
P28	0.560141612511704	0.202520077651463	-0.581360495691771	-0.565700405076509	1.73758915050533	1.33368892361872	1.21173783049481	2.03674730988207	1.91775872458711	1.89586313072644	-0.362123484220676	0.640652812454232	-0.668531945227021	-0.361125488863019	0.440448262582567	0.273203807928666	-1.11777056921842	-1.23314152400774	-1.9384468086876	-0.882685242703311	-1.0248139384627	-1.55689505255051	-0.615203533437347	-0.623862918272349	1.07545564034172	-1.98333036261548	-0.301868253703639	0.711880249303684	-0.440324198530149	2.55774871069591	1.55942085903435	1.03871163585933	0.16910954912066	2.09794583367117	-0.740950919451874	-0.832378196103671	-0.874428460216219	-0.832986982678154	-0.838149785824503	-0.82173592086827	-0.841900550716451	0.075286308704656	-1.91135799228151	1.93774229859963
P29	2.12936286686122	2.66195056498822	2.29198593016435	2.29468716376074	0.972118728545152	1.42298466057136	1.43852007267857	-0.775868765916105	-0.830384232795613	-0.820203505879063	-0.756662045648183	1.49282400672174	-1.25805231462026	0.828249733075424	0.861920177671877	0.782366232096269	0.702881964001773	1.05323702964338	0.680702193618561	0.761836494209869	0.207639070472592	1.22116714981509	0.662290623725718	0.251860568979	1.80682485169349	-1.92889557187798	2.14444498567117	3.62315447453349	-1.57489031707472	0.871298578867042	-0.421332611822492	1.49366835621765	1.18856181759114	-0.834128144691121	-0.529328203541595	1.28829247930915	1.59834546518397	1.55773239489167	1.5389897487266	1.18586467197593	1.16248543991432	0.838197631308914	0.676215050130728	-0.694196221143396
P30	1.82794670737933	0.869031531564069	0.699414630477483	0.780493259672955	0.849642508364622	0.943081191126697	0.95531039514662	-0.108193516339817	-0.13311111339071	-0.07410761462637	-2.09284047191799	-1.17221872092911	-0.37738514123099	0.517558357845342	-0.517575795496482	-1.57523711349863	0.711002834811428	0.592427964138091	0.050184837791525	0.876542546333564	-0.467216069603114	-0.780126322468092	-0.525703543328603	-0.546687825759812	-0.467900871530249	0.617814303510923	1.16699255424948	-0.481812284118887	1.96893398411093	-0.755742855394187	-0.595590962791888	-0.987900290645843	-0.872883557231789	-0.243693689100727	0.018474671876167	1.10789529115219	1.2201737025123	1.14010686358471	1.12029215466388	1.18255835094715	1.15605319564955	0.540520423648497	1.09492916822704	-1.07785155949659
P31	0.968583914745963	0.690983126834931	0.531649662575042	0.575768175574433	0.791353761267785	0.832286303791278	0.820651936348991	0.329232739036791	0.321591611872092	0.324928705294156	-0.397849333164027	-0.94030270945216	0.143425870277125	0.228960718684964	-0.293225842672542	-1.0486491192268	0.386398336316455	0.409227225685558	-0.022649848628359	0.445886820792636	-0.369529142464491	-0.792670897312908	-0.26511535932476	9.34E-05	-0.021951795166714	0.133442955399675	0.619428395674197	0.001278971120956	1.15993311500396	0.024642409013678	-0.085021502348341	-0.113554301186965	0.119135281598427	0.2129934395271	-0.27362166583037	0.650869874885861	0.735786193498938	0.672515550595025	0.674258773516766	0.65025067675166	0.665879751616624	0.319872360497674	0.72669359139872	-0.717881572645674
P33	1.30880151843178	1.50963721418699	1.50299447082171	1.48559667536205	0.484647994112214	0.88235403069205	1.00921272470279	-0.657344791273947	-0.764145949354242	-0.634609893222999	-1.03983220730012	0.710358829611572	-1.0063386942719	0.795202228612989	0.557569506329726	0.17855822863038	1.15281297976806	2.29111435711959	0.583778138878307	0.357516547424126	0.412762261798221	0.48735372664774	0.274047185716237	-0.398656731115644	0.910457937703025	-1.2872907801982	0.327820022328215	0.918508000788187	-0.615681376412782	1.40428587532998	-1.18177962150439	0.450854002455708	0.476188784149358	-0.888565984683897	0.151201997462007	1.42533295931671	1.91947951404211	1.59151893017215	1.57201123541385	1.58506840497239	1.57980101369457	-0.044497025631604	0.704911005929477	-0.697043798144261
P34	0.567170503880864	0.351338269114979	0.505818982356302	0.49844464622458	-0.0181112400417	0.177937105996115	0.35948817615138	-0.095644006821799	-0.130874888173409	-0.009088327664537	-0.157992289331288	-0.12625781867718	-0.008808962884483	0.489456005777695	0.70843177935523	0.254417664609247	-0.404424325698623	0.092552750465221	-0.068176163484296	-0.282437949963751	0.172638667896712	0.48525972522435	0.590945348679457	-0.000299737543337	-0.096578846313869	-0.153661381049111	0.370011958388108	0.000907792876951	-0.30369684587586	0.10092207189678	-0.480116981419907	0.37815465923621	-0.316156948370792	-0.041722228597293	0.166114870386718	1.00323670812798	1.29015147411213	1.10632032830423	1.10228365629143	1.23720064863034	1.19472277640612	-0.575699230122665	0.501262259369028	-0.465805604683573
P38	0.040317366581204	-0.000156574262472	-0.361080933900382	-0.34970693115729	0.911737485567318	0.888102046981191	0.718778503748289	1.16038261885679	0.880614862771841	1.0466825671352	-0.120381301726101	-1.46041708991973	0.893682500474238	0.137475678644047	-0.358196569326046	-2.55556860709569	0.070170756240136	0.846009054829855	-0.355200775419359	0.260998760014526	-0.838186555189043	-2.13826143567366	-0.525703543328603	-0.546687825759812	-0.467900871530249	0.50300461577767	1.02532859752668	-0.481812284118887	1.68699993147664	-0.609909102849202	0.017949659495208	0.135889981092657	-0.290836567275442	0.752497922715973	-0.835983433173007	-0.137317074909279	-0.206587659477819	0.04988806080904	0.012769479906597	-0.220435892490425	-0.252170421312456	0.205581204699369	0.765388471000226	-0.768268378437507
P39	0.758059802502792	0.437319053146085	0.975315910600362	0.971724463113526	-0.260328853927534	-0.068911884727246	0.048891638101568	-0.945648402710715	-0.888748875605868	-0.906023432740396	0.376876725442178	0.284727853784796	-0.134480439503841	0.564099107450753	1.1323091031776	0.72164682465813	0.466791345361457	1.13198597296168	0.663954424166302	0.123975909600177	0.321641799886328	0.659613482372305	0.307751315689292	1.05988402581676	-0.467900871530249	0.184624695773619	0.313820315455133	-0.481812284118887	0.178594633121033	-0.077934657888828	-0.403824921057327	0.319912379546496	0.591456643740806	-0.93607385194973	-0.564532424571005	0.722578095686697	0.792632700028507	0.759296511980717	0.814129949512587	0.882739810005916	0.8579815165448	0.498613736586086	1.30721748379368	-1.26920463250637
P40	-2.6778848207008	-1.94124678151579	-2.35990557924499	-2.39730736051477	-2.33603797132216	-2.58976760544731	-2.50397919403989	0.161075020840759	0.406142310119098	0.760612906111628	-1.50597285023967	0.279892377207482	-0.952607589436746	-2.35439097400551	-1.86580333371645	-0.743545937761077	-1.7836972046224	-2.61364139281835	-1.35421803025086	-1.46767926573735	-0.223903055700972	-0.017996853321903	-0.525703543328603	-0.546687825759812	1.64219928342287	-1.73723370014953	-1.6230124312836	-0.359198003814805	-1.63387994753526	1.55033093670257	1.46191014703775	-1.05043009064398	0.159528587355132	0.356478873740779	-1.38428544136992	-2.48925455974754	-1.79128316308552	-2.52200547332971	-2.49941610103725	-2.65539282214021	-2.63196723478412	-0.574337215718123	-0.750868470501693	0.647176311237711
P43	-0.14232967045139	-0.137807822184274	-0.618295714944884	-0.572577880533977	0.911737485567318	0.671758336054282	0.526451148521474	1.30558841943428	1.23463247746397	1.23879797710221	1.76661041681463	-0.811971210257057	1.4263851269184	0.310064155210496	-0.383505707149183	-0.371937647382684	-0.891524555217607	-0.61292004597209	-0.544322375607247	-0.816468024419866	-0.818546965620468	-1.54808472713535	-0.481781480461065	0.431342985473777	-0.467900871530249	1.77555984405595	-0.25283569697571	-0.481812284118887	1.39632826105439	-2.42268588632415	-0.048257246450246	-1.08794797064286	-1.79073350264144	1.57385287436633	2.30422744591654	-0.430257750900146	-0.508926499536912	-0.370820521096548	-0.390915098228704	-0.407604843804274	-0.439067023891628	-0.746084812101296	-1.66944774637663	1.6932089673351
P44	-0.381768685990922	-0.360672222879973	-0.013319031074207	-0.027619910303433	-0.392564622978396	-0.512599500598569	-0.570014840515077	-0.595331985967889	-0.458981226181155	-0.664359871145775	0.678339568177161	-0.016042393853867	0.21381946004164	-0.504395357868732	-0.105105191094684	0.426720847462386	0.181580816627738	-0.134802400420657	0.352254034801978	0.110556132333592	0.009590141673156	0.710616412285583	-0.496054198222763	-0.34214226492862	-0.467900871530249	0.694997499561875	-0.975275046060635	-0.481812284118887	-0.083534129617268	-0.538894517050117	-0.205208129152295	-1.03792413064435	-1.03353923913177	-0.436139649137515	1.07497980943401	-0.107777043954737	-0.166972422185886	-0.063713019540459	-0.089272768438293	0.104228937324532	0.052333525759723	-1.08479568794851	-0.798078229167304	0.793421508757196
P47	0.455447387218403	0.548065103061892	-0.16564517766155	-0.141220767135667	1.48677860283136	1.2969269032717	1.2984278998972	1.2026684837672	1.05508833662146	1.19158713852877	1.53921834653331	-0.512168057933857	1.05109587831055	-0.083591734931281	-0.49705511677668	0.144771977055998	-0.914698035602713	-0.581641324297771	-0.680910188654266	-0.839775088992647	-0.745443944049035	-1.15463352521676	-0.486171083187483	0.306718730703319	-0.467900871530249	1.16291958916246	0.142092816656813	-0.481812284118887	1.44729781270051	-0.814710027382503	0.211428388772386	1.25431936925854	-2.03434850983538	1.36969939047135	1.64410447600971	-0.458185659755345	-0.570489712563146	-0.498259024404964	-0.513961371571268	-0.255220728599258	-0.300526396421837	-0.295727638703078	-1.98788079815943	2.25064985003086
P48	0.376698875326181	0.344929251334444	0.495373956996549	0.482845120119859	0.018151983327475	0.253752242121409	0.224913868763784	-0.384753214862914	-0.510412359757855	-0.447119770146574	0.627577683864899	-0.017976224031824	0.171149015916852	0.567977448629758	-0.081848572246599	0.508120473136526	1.44363730316134	-0.244277939125398	0.988788258919209	1.36212638438672	2.8311481444495	0.079637323967613	0.136447980536951	-0.091540600501236	-0.467900871530249	0.515064408334975	-0.423652752833613	-0.481812284118887	0.833625240220661	-0.086811161723103	-0.346751694350612	0.841608155504381	0.775816323829415	-0.514995138038868	-0.352458769955681	1.24518378882353	1.55623347268303	1.44871958004674	1.45493827145711	1.37303360500962	1.30266267089759	0.06676528935973	1.30104628044171	-1.21222672603536
P49	1.00691778323675	1.1831894212183	0.796317726943637	0.777827641580094	0.942894090412041	1.14506253035972	1.21849495246136	0.064889807574571	-0.126538550331329	0.048424378815268	-0.134709578710795	-0.233764998372131	-0.025955782007176	0.218382712913373	-0.837407873147379	-0.072373312713845	0.309791967565631	1.91348035635758	0.499793036914746	0.19405459845949	0.021976385338448	-0.489081904687138	-0.437937524403605	-0.361736805318051	0.103100062901269	-0.387479128890752	0.284608771338125	-0.091266358457359	0.446936568580424	0.300583330471065	0.104651301058092	1.49454384262604	1.71979339521484	-0.149911275119679	-1.13152020535818	1.03300672934087	1.2350952387223	1.18735403571317	1.15610839115031	1.0555603317577	1.05695551341192	0.593880784449245	1.2692165684347	-1.21976167258497
P50	1.62864164689584	1.87373486204528	1.59897907748807	1.5756652038651	0.695375302478761	1.40326901053207	1.49535854778415	-0.378920526281146	-0.681470954959099	-0.401077624620737	-0.352954871746014	-0.182384229925368	-0.182729388243777	1.78191462409209	0.457853397939469	-0.403789501006371	1.81530230018722	1.40790901626961	2.01232127828985	1.99250241758752	0.245265520087695	0.423542785749441	0.135349798787246	-0.462705268303469	-0.467900871530249	-0.47963227424758	1.35466310195429	-0.481812284118887	1.56496446764158	0.365273982191326	-1.09669683772534	1.96539704307465	0.740261063656929	-0.684317012106682	-0.445772079863834	1.08203420911254	1.29474551214142	1.31052666476875	1.31237690039357	1.0401127525103	1.00457196448225	0.202193747891698	1.2269922258399	-1.1182112761143
P51	1.52565306826506	1.92736849835837	1.4324294530973	1.4555662537624	1.13844504590492	1.59169055086992	1.4845704706126	-0.163374087153302	-0.375391170559054	-0.268868972532252	0.21780315500123	-0.613882478952832	0.415730169442647	1.00402569876702	-0.162963671037567	-1.45051816735178	1.81414108799925	0.870722720708609	1.39705116447315	2.30545246563466	1.6207512940515	-0.153980383418267	-0.295564430992314	-0.422432234226468	0.106130608980134	-0.197063189158576	2.27377964876576	1.17856950622657	1.10920488042211	-0.079907214296445	-0.421976464560577	1.2261556981891	0.976193414224603	-0.40130306406828	-0.977118792751084	0.94512290608448	0.787173121932036	1.12013962152957	1.08578177383507	0.748569794028631	0.767739811880976	1.60236613209219	0.890354736343517	-0.89172197392769
P52	1.12540368224668	1.36856344722959	1.09315440587224	1.1500314221247	0.733451073501942	1.06776411598402	0.9636350413132	-0.261905264733679	-0.370088508064376	-0.320795668877128	0.739460958330048	-0.512168057933857	0.779542740862606	1.06247283125508	-0.029177777625275	-0.655066345627251	1.65843649352012	0.037230588055034	1.40292950387889	1.99250241758752	0.100150587772854	-0.166633961468093	-0.183095831599787	-0.366525258349389	-0.467900871530249	0.636145432583987	0.751566550532887	-0.481812284118887	1.86000494695782	-0.576304100423067	0.086437335246699	2.0636619143855	1.40395532228755	-0.258884361953094	-0.764264450502653	0.323277035676919	0.29421124464457	0.426845481885859	0.39578748125577	0.432845524189587	0.394138817520915	-0.672395590965955	1.31870487038408	-1.21044992001578
P54	0.638315433464261	0.65572955273351	-0.566581214820212	-0.549582612288614	2.92736309412681	2.37128312952784	2.27789706272177	3.17394369421628	2.99706267446688	3.13774891749631	-0.603136370081162	-0.412556879988205	-0.136440397444786	-0.358955925012671	1.40250157329572	-0.27520275838875	-1.46461766980174	-2.31984478570486	-2.01089021588187	-1.22788910436455	-2.51628255392382	-0.583400768678584	-0.444446425243489	7.3290398944044	-0.467900871530249	-0.919092782097142	-0.751620015763787	-0.481812284118887	0.149178055297997	1.7456211754063	1.83859560256429	0.75048974478878	0.690220600121748	3.17911847640952	-1.41359082046397	-0.382379869513032	-0.552227148104221	-0.34624681024317	-0.329409716467086	-0.684220464311797	-0.522876490216353	1.22112001408223	-1.24240236396723	1.04602678334526
P56	-0.063990019323849	-0.606341902686906	-0.557942295697016	-0.558210049791474	-0.202233085024534	-0.384257038954046	-0.370933107087583	0.111133911868671	0.162748719539867	0.116605626631239	0.229253112156416	-0.252016534450575	0.168434950309585	-1.15984615989556	-1.03402114683447	-1.03139194849713	-0.778331748577487	-0.649784253659679	0.003780004494818	-0.642009950327179	-0.436665560473422	0.167070915746172	-0.525703543328603	-0.546687825759812	-0.467900871530249	-0.049818465794759	0.780719093049111	-0.481812284118887	0.019861128756653	0.294259396392242	0.637197211859841	-0.616278803019953	-0.134131797443723	0.106560176045224	-0.686376062673915	-0.22914587110484	-0.475530641370048	-0.441458467254808	-0.434447485914673	-0.23203733747381	-0.263474397793831	-0.137460014988696	-0.56419084647695	0.486211747973064
P57	0.044262250905325	-0.107857394380612	0.321493010937245	0.359190204781135	-0.438638891485006	-0.290755726313759	-0.253118894193871	-0.725348859738599	-0.701857182019952	-0.683641608227186	1.3423868621523	-0.79214629696952	1.15106244698918	0.829769083228024	0.598764013262083	-0.185543838132051	1.1049500977317	-0.290078928715764	1.60693565893377	1.22015926698758	-0.049328703750996	0.528463095883711	-0.525703543328603	-0.546687825759812	-0.467900871530249	1.14169423206862	-0.023712813926858	-0.481812284118887	1.24429361990405	-0.751938274447371	-0.48429866145521	0.893420340861996	0.029160282869963	-0.672415993291636	0.21975031736252	0.633844360234957	0.604608186167739	0.651825222435099	0.677577320338879	0.61109345702256	0.633994819236807	0.032331952766226	0.723115925670416	-0.770641359271561
P58	0.285822882324928	0.311931161804372	0.641929538392118	0.643897118549984	-0.059987328063403	0.004429707782303	0.079694989633534	-0.678809851823898	-0.612757795701932	-0.657114565883012	0.631721573542064	-0.398533457234539	0.447979475494197	0.073482721461794	0.377821623174564	-0.035724192149659	0.530963865030311	0.538807289847604	1.02906415122079	-0.042359321430507	0.027047576868154	0.476002940344878	-0.525703543328603	-0.546687825759812	-0.467900871530249	0.595624276477412	0.270091408910985	-0.481812284118887	0.588971827607939	-0.298585022054833	-0.451195208482484	-0.144609635397045	-0.616098843143656	-0.627231204418959	0.51279565320232	0.458696893054794	0.398489515382756	0.610349207367036	0.584539318418955	0.355998256771553	0.385877693762076	1.02080603496867	0.311807290158666	-0.371317023398691
P60	-0.654396675461116	-0.835493112346757	-0.55364834691536	-0.576908634124841	-0.765252826894789	-0.877423722152633	-0.827670259037183	-0.418532981649285	-0.338112148286946	-0.364384000901251	0.413134995884365	-0.02232869363086	0.077062818986226	-0.868967294183437	-0.532624593959717	0.543511310559443	0.025606541722442	0.697435109750673	0.438059198119237	-0.323468062925829	0.204895200583875	0.612982234052671	-0.525703543328603	-0.546687825759812	-0.467900871530249	0.191378039956589	-1.06501128574529	-0.481812284118887	-0.443232614005601	0.058389175364047	0.221701569579595	0.489642548893954	-0.642433342862311	-0.277751618813825	0.344680067228075	-0.994091339976259	-0.983050190002228	-0.938934848365692	-0.947689681245835	-1.00060969948042	-1.02396346977451	-0.986768990616058	-0.15195623642572	0.093059212992914
P62	-0.110124174960036	-0.320354418845509	-0.951682097860697	-0.891794726161845	1.18624271060235	0.862420565423762	0.813877401820031	2.16126987518104	2.07305708560464	2.24705329160103	1.47032732699996	-2.36611104440148	2.93357311546101	-0.424888380513105	0.454433134451811	-0.373116975505557	-1.22129929846902	-0.54701131101549	-0.943579040560508	-1.05766968578076	-2.80651243168179	-0.870474386724165	-0.470799662964012	2.55266936886806	-0.467900871530249	1.11323286851935	-0.825867407544222	-0.481812284118887	1.69020377048542	-0.32775177256383	0.769607883005685	0.691531098835916	-1.20999856930478	2.26526556243103	0.522049760939897	-0.886770744079072	-0.925079440475904	-0.867308424317725	-0.864972345993924	-0.894162904546175	-0.877259646087031	-0.064851785721045	-1.76409670872649	1.74932234708497
P65	-0.423952425792796	-0.45789656635425	-0.872642206303371	-0.873113149925622	0.587158717548131	0.259252325669821	0.153842444465782	1.39574967762675	1.33211407532263	1.28834598264776	0.328704717590072	1.49361141623223	-0.786298093834245	-0.428768688064179	-0.318522054192906	1.00005621154998	-1.10988638264161	-0.630793601214557	-0.351698517356761	-0.938657658325381	-0.060239598696575	0.174357048590926	-0.525703543328603	-0.546687825759812	0.089213022072776	-0.951412825405108	-0.148523464342383	0.92083813354935	-0.875162667765946	0.284748455050179	-0.063666526919643	-2.36181875947041	-1.84209044545907	1.40907876118281	2.20937333482059	-0.854539666351019	-0.909500551319841	-0.831463553161606	-0.826132335179967	-0.866459255465106	-0.870883689714886	-0.601541611235318	-1.87463907686277	1.93536814592318
P72	-0.676320068628606	-0.704019641656962	-0.384061354991496	-0.39715807810364	-0.667069825954146	-0.804082095992233	-0.801491706447817	-0.53287502153906	-0.397925718392996	-0.523545524555967	0.497565492530943	0.134342910191949	0.021274536321153	-0.556753291513972	-0.263800996111888	0.55884757330985	-0.35853767907106	-0.369392842948841	0.649945419848611	-0.588684616625862	0.052142640166092	0.837395121897511	-0.466404853116922	-0.382778602034118	-0.467900871530249	0.370346243042065	-0.743875591811678	-0.481812284118887	-0.375662069670851	-0.234545927179056	-0.355312187615203	-0.251806544325781	-2.14628119029657	-0.440977622485769	1.12356366367877	-0.448957298817939	-0.508348818773823	-0.400000621529603	-0.428438760592405	-0.293311836989772	-0.331127123474499	-1.29198937611593	-0.88509187829209	0.838529530727794
P73	0.609949835245344	0.556674670114437	0.904914922104881	0.892667511546933	-0.102062395623412	0.251933319397116	0.127534834006893	-0.688409250259013	-0.791681031985869	-0.82118408174632	0.081111348896795	0.350007688710967	-0.303353004906536	1.09349956068711	0.799185499078264	0.160108239806405	1.68517514913917	0.169048073381785	2.07973962029771	2.14365148785327	-1.2582560967482	1.03412070398889	0.354969485942148	0.012767272452679	0.181940005043501	-0.799941534130979	1.37470546333797	0.983134229440904	0.029763830979469	0.268263044834761	-1.17888424714867	0.039412070972677	-0.144662648889343	-0.829449618859982	0.371671285255179	0.619257780407074	0.707776205693994	0.521285504843668	0.532002711920632	0.982144574023122	0.935301650747356	-0.361451291666357	0.618823138533231	-0.647187763781377
P76	1.53189805256254	2.07450435501064	1.41360790482185	1.41316963516724	1.67512231996905	1.94045794577385	1.93860846306469	0.0649597006345	-0.119451084537284	-0.009835303770399	1.29887667559893	-2.44879895545895	4.00757274346396	0.296490288812658	-0.68926788000187	-1.41243486385851	0.801022478337531	1.27385733482493	1.55965526168007	0.973306203466311	-1.28335118712323	-0.293412666363043	-0.516919130755096	1.60443893523099	-0.467900871530249	0.62360319595597	1.07680137140406	-0.481812284118887	2.42591169225068	-0.348675690208874	-0.73370915290497	0.373511526094981	-1.12440530263198	-0.303585113720243	-0.703342631451198	0.600961258967017	0.645300454022693	0.914373630032154	0.892172684892239	0.331151955711052	0.361709210974178	1.28886916383133	0.986625045888059	-0.980988532574668
P77	0.641823837849667	0.678294815462707	1.03712893193334	1.017749021147	-0.039943734103865	0.193251356739723	0.176643811317266	-0.78318799721334	-0.793336948895348	-0.821885275662571	1.58013865662653	0.132408539334539	0.515980804429389	0.397328470381489	0.700000790106164	0.580082475535846	1.39550823068079	1.67601237487742	1.16740308771257	0.574244544320217	0.483123079542645	0.879654688623502	0.421953365553497	-0.27847489813135	-0.467900871530249	0.08814591891168	0.062833814062521	-0.481812284118887	0.43839334153928	0.147791717364446	-0.640109061105958	-0.062424646467564	0.441335253135264	-0.778072751597085	0.377069303391247	0.570899367325826	0.629961543864973	0.621103591044263	0.598045690817665	0.697214251505635	0.666213128418031	-0.768714400002356	0.413631615236156	-0.452036456634122
P80	-0.225360098042578	-0.43870384871027	0.159119268333369	0.157870958730536	-0.871434229728634	-0.805922662943953	-0.703510347833822	-1.00531039628069	-0.901063150557899	-0.918643827617422	0.325596909508342	0.88868608735078	-0.500119338197891	0.595126492340146	1.13572914111372	1.48137499856574	0.347359720015249	0.625940880217718	1.25495937726786	0.423448695346875	0.355465581192024	1.4290290937972	-0.077682880717694	0.466563129560993	-0.467900871530249	-0.21238531609002	-0.423652752833613	-0.481812284118887	-0.221006303553621	0.567538945280898	-0.167540781008696	1.01133763276772	0.433434411812694	-0.744305244147303	1.00403193194928	0.707815836073239	0.143301219012146	0.501336398180573	0.506496583039303	0.074413380926641	0.229581794532906	2.34872430277015	0.666958293305502	-0.794857482202787
P81	-1.3244026877937	-1.33336909994642	-1.75496285977892	-1.76892775450781	-0.238297439151819	-0.580419358602108	-0.650314376590566	2.73528849960708	2.53014440704128	2.7318992665498	0.785042871369711	-1.1446566846649	1.13507985823779	-0.234851629113953	1.06390586338828	-0.086450292892372	-1.28457901729171	-2.13328951004619	-1.84540881571747	-1.10569947045904	-1.49174929125052	-2.50985420603914	-0.487269785649255	0.444889423806835	-0.467900871530249	0.922687316947283	-1.2144189242617	-0.481812284118887	0.09675223402055	-0.174311413250094	1.32093839373761	0.411030790262097	-0.30663530147874	2.94535792635063	0.173480060511328	-1.79261740040379	-1.51409406989426	-1.81261514057467	-1.80608886675633	-1.84041461926619	-1.84569209788699	-0.846695774736358	-0.510193178667688	0.436830309776991
P82	1.52277067348799	2.07490925241524	1.68806654364679	1.68063856970989	1.10008119535191	1.34644927924433	1.20778172360869	-0.472362662406627	-0.520243402170555	-0.627549381773581	0.352013605731478	0.583080363134802	-0.300488067973487	-0.155344651758326	-0.068852292758415	-0.052239783022939	1.22527325483971	0.647165731349691	0.317231518421209	1.30703466718706	0.066326806467158	0.707701961034473	-0.477386670613975	-0.358395608613348	0.537015844953157	-0.571285737595393	1.6899191035173	1.36086616399412	-0.323527089940949	0.135744559066166	0.137232801460524	1.0024042109816	1.14716864257153	-0.51731731729189	-1.08275963950838	1.20802236949998	1.20893731057559	1.07714022221271	1.09928814623378	1.1958031887441	1.21082241734144	0.231982422307173	1.00976698615386	-0.997132126261157
P84	0.10565658544431	-0.237919807878489	0.486752041490791	0.455519098283632	-1.2881615862327	-0.55657847091708	-0.476400171829553	-1.00020707559849	-1.30754703974262	-0.990628687223891	-0.170106667738358	1.43171659513666	-0.965424183250636	2.66037037164035	2.29516350294155	1.49317227751692	2.04079701624783	0.443854014777367	1.80481287355218	2.64936492254723	1.56766625621145	1.68550096427217	2.55116323321877	0.136037181179199	0.916216129793718	-1.64413137717733	2.46292134015807	1.45134367248999	-1.02690658191839	0.433752351034193	-2.95272994802169	0.75048974478878	0.773182382450576	-1.26542858335989	2.21477135295666	1.67996513813379	1.26653507680466	1.27521673958101	1.22683652898252	1.10635651345704	1.1270319783273	1.77470741067743	1.25537968413461	-1.23406840332954
P86	-1.42541715224964	-1.28048003498776	-1.28791979896779	-1.30878406230223	-0.921531449676546	-1.20926910010399	-1.29744285432615	0.236047389803361	0.382341043703645	0.146053945087961	-0.632144471230454	0.958317851196534	-0.91943643717804	-1.09973416572174	-1.33499486058382	-0.170207575381644	-1.3701438574486	-1.03071444258019	-0.7903555436152	-1.09863642979241	1.28070965842441	0.165613689648919	1.00394439094744	-0.264931437691968	-0.467900871530249	0.049071876815491	-0.558482543005101	-0.481812284118887	-0.970402678744858	-0.14577833371142	0.512776792452937	-2.1777935926801	-0.595027312112943	0.428271227261327	0.86984807434615	-1.60025854147256	-1.42564025013799	-1.55159015117723	-1.54647227007814	-1.64661350267989	-1.63946064271005	0.085797911150124	-1.41673815972084	1.38125104767839
P87	-0.563073151711602	-0.548957718705726	-0.366834538304988	-0.388513579019055	-0.342467403030485	-0.519918493410934	-0.555989825735961	-0.250969255469718	-0.152358897576296	-0.302916319628219	-0.852285062105161	0.917699307267637	-1.01623620179077	-1.07645887498886	-0.916366699256864	0.748779866644407	-0.276538965961384	0.086382870537825	-0.277275684363136	-0.426234681293513	0.083784242072414	0.458516222460864	-0.46970096050224	-0.180942924448272	1.55776527157321	-1.7517048402534	-0.796258994169102	0.299854622358681	-1.41922536858889	1.53511337945277	0.511635327918803	0.280606846272626	-0.433054659523546	-0.167740924265651	-0.178173778823052	-0.16212407014128	-0.22175227936167	-0.177350404624862	-0.200336990505201	0.082688957292815	0.034616314547168	-0.859896356348917	0.203811761729202	-0.247388831741697
P88	-1.24299663326323	-1.22028339877866	-0.917177442927797	-0.939245873108195	-1.27614015936725	-1.42561277738005	-1.44345766765499	-0.642478236811861	-0.480816059125358	-0.640637604466605	-0.313068459725381	0.142563220373384	-0.361402988164116	-0.822423267291243	-0.141358089430952	0.515198440734987	-0.566204298064316	-0.215233407574846	-0.243128729704746	-0.946780362869229	0.392562631391653	0.343395326343938	-0.097449110788254	-0.306919738526463	-0.467900871530249	0.024469847630169	-1.23354991500683	-0.481812284118887	-1.01059585802908	0.314549387554475	0.556723471461957	0.232367891212636	0.238539949022675	-0.464488938139165	-0.302334114523126	-0.967842718903892	-0.984375886445674	-0.983475767323399	-0.943169827975039	-0.989027814272231	-1.0062272431027	-0.438105592872436	0.193629319580906	-0.269230509035884
P89	0.176194876144368	0.213923684203137	0.384731702073432	0.369244279333	0.096314979035205	0.020908294009603	0.037706064574863	-0.473942020099526	-0.393476084523659	-0.513962906239033	0.059356473972398	0.620314073459578	-0.465892584583884	-0.612991532710285	-0.398554505612418	0.900961167164382	-0.218605264998619	0.241659399689241	-0.173083699736478	-0.498277973129384	0.318368530582136	0.239932242778619	0.172685374716889	-0.136238784581078	-0.467900871530249	0.065955673676418	-0.79534799460981	-0.481812284118887	-0.236150912061279	0.292357105918834	0.109837456344735	-0.505510740045944	-0.138077795442245	-0.293425729344964	0.852111245893313	0.329773848075685	0.29765572254435	0.469091382540938	0.43898243729776	0.443781991656621	0.405212487103193	-0.567597297362087	-0.255323145428896	0.303880103581041
P90	-0.865525331129801	-1.14736026716942	-1.22615769211902	-1.2455214822549	-0.388565348500852	-0.683080298308182	-0.658703507979951	0.894151724245302	0.906899715280313	0.931576911156476	-0.889579632495067	-3.73456713616514	3.17904150939481	-1.62331350217413	-1.35414869699716	-1.95745935698287	-1.36657773040139	-1.89758200028614	-1.52232610999586	-1.24907822636442	-1.93800500693564	-0.632946449381414	-0.351108787199549	3.68648154082751	-0.467900871530249	0.414726515310838	-1.0978072698798	-0.481812284118887	0.205972570919783	0.53964030325001	0.227409088546833	-1.59534944124201	-1.8170680023601	0.645970437104655	-0.808222519143731	-1.39615175858196	-1.26474224246198	-1.35507504296711	-1.36183772191204	-1.47824679658193	-1.50010713250424	-0.553790892612511	-0.616136041829625	0.537468280468936
P91	-1.0823061226383	-1.00990540685922	-0.895639652427058	-0.927731230888371	-0.707133454558975	-0.912264736553465	-0.917176340083449	-0.022163802258141	0.055850122778367	0.007226058950583	-0.580864436944333	-0.309076239421795	-0.169008437844243	-1.1152422867789	-1.15646179800004	-0.041620832764022	-0.667810364511883	-0.443121266887105	-0.55395354338034	-0.908287553085976	-0.300279336730381	-0.261353683732917	-0.505937313258043	-0.411229398216583	-0.467900871530249	-0.349385467260285	-0.583992386061532	-0.481812284118887	-0.696915402350991	0.797702550401357	0.892316007463104	0.770142857467773	-0.185488740261349	0.105689388796679	-0.59383498529815	-0.680735631015961	-0.809068210411266	-0.747006325094944	-0.640038570907932	-0.720668185982131	-0.708174585382862	0.364198033244862	-1.81385349990985	1.83280659595267
CGN15396	-0.794500844931119	-0.839956747413724	-0.435809851643478	-0.423023542968823	-1.04172218842915	-1.02776643722876	-1.0088120003878	-0.741023693619535	-0.672364376194297	-0.709934554060778	0.265511382598604	0.194787088314321	-0.093920700164487	0.383753948526295	0.493423100674042	0.022082874483352	-0.49579549785809	-0.030912347729187	0.672710052563177	-0.342537857171251	0.255085327179752	0.623182818148535	-0.296204906834958	-0.324531001727541	-0.467900871530249	0.628426982057841	0.315642500113343	-0.481812284118887	0.095004779192743	-0.942157101288615	-0.314219464386369	-0.630570340042216	0.59804100578093	-0.640099698018304	0.441847775717592	0.624342156274681	0.685105635362425	0.72398658679297	0.695603540485863	0.791630194316862	0.740336170761618	-0.932185495198575	-0.276305795977334	0.211289906963404
CGN15413	-0.909532341120132	-1.0290011205162	-0.509079167301463	-0.546712415668793	-1.43241885567995	-1.30458937584959	-1.26007874838483	-0.901904365654872	-0.920104266542244	-0.857176511549555	-0.187201468182302	1.04825879689349	-0.803637715389274	0.723113062162008	1.08716293333943	1.30088082822131	0.370532883129265	0.793505482023564	0.384649863222339	-0.280736597633677	1.10286203470868	0.744132620541264	2.95636105613598	0.241697017862111	-0.467900871530249	-0.331536564056183	-0.005948322520662	-0.481812284118887	-0.98758741642218	0.43755667646852	-0.657801270643623	1.08101596961346	0.60725881779292	-0.909563004808951	0.122582890709694	-0.48261030110007	-0.602027198899691	-0.467537443940345	-0.45995358718339	-0.540131460874605	-0.509973947065665	0.37732878748687	0.502187944692097	-0.561720904074854
CGN15460	-0.795185942790702	-0.774617612126267	-0.819468104093587	-0.840046841818918	-0.037932273089403	-0.369575778334803	-0.469000477381594	0.542498471212146	0.626355538841441	0.420087174292886	-1.45883495881243	-0.357431005194942	-0.610037563757362	-1.755178413175	-1.51079198303931	-0.958248619113716	-1.05017279086614	-1.61383926799655	-1.14320738700349	-1.11240928983325	-0.288277349828691	-0.717465601701309	-0.525703543328603	-0.546687825759812	-0.467900871530249	0.031705635883852	-1.02811487589583	-0.481812284118887	-0.84341637927179	-0.008187414030388	0.850081623403569	-1.54354002422087	-0.005078498020078	0.499386318461528	-0.969396467427204	-1.11493310510587	-1.09852965124524	-1.12166869957679	-1.12025934029959	-1.14804415568357	-1.14318832528809	-0.641806960815314	-0.943100977708613	0.864169881600348
CGN15522	-2.14123134314192	-1.72600032736662	-1.76356778237481	-1.803437664973	-1.89325632213202	-2.11312281712138	-2.12233602217278	-0.366769279620365	-0.182576167049848	-0.275922179878376	-0.611425022844633	0.344688484249436	-0.612902500690411	-1.03961561697435	-0.69063697782369	-0.801348007241025	-1.56176925015118	0.222668745103348	-0.300040308697892	-1.33383471436391	0.214715007675932	0.492032431659941	-0.207256871517437	1.63559544560766	1.25772235578187	-1.61904690392129	-0.784872427376076	0.022488826188148	-1.60795850846713	0.811651743660557	0.896311231480857	-1.11475238850592	0.241173890401514	-0.215344400099077	-1.04805708778833	-2.13068192193272	-1.66683497731815	-2.18267112547685	-2.16927208812768	-2.20813985546276	-2.20015056896086	-0.785162851659844	-0.443235723524511	0.359434221551624
CGN15951	0.131707188210361	-0.01756724851144	0.324378298886916	0.300241402318271	-0.296393134523875	-0.215595137048045	-0.169936924475795	-0.612829300174915	-0.609446283295418	-0.617850263009103	-0.481931199836822	0.588399387369848	-0.68331596585937	0.069603724825433	0.154143067407227	0.782991375944452	0.350924577978105	0.955484593534596	0.420547941325488	-0.024701027173178	0.15034071477899	0.489117980408831	-0.038150420576573	-0.098312330720927	0.083936070190628	-0.936941685301244	-0.430484321830179	0.332980349906405	-0.743224387158425	0.355129114366454	0.057329891477991	0.348498914011609	1.16165433734119	-0.552149406660454	-0.173546020362537	0.841187711555344	0.854190032799322	0.957373029349017	0.989730540082959	0.448770818955988	0.659780884153267	1.21853576237529	0.829568677363254	-0.903116676340103
CGN16762	0.531245523102488	0.457098510281238	0.952335452032761	0.931474202196363	-0.426617464619559	-0.144094145141067	-0.027557466423207	-0.981008278728264	-0.982194400986383	-0.954052294362279	0.590283331827278	0.712189209787464	-0.283299068781655	1.03920212872369	1.2663791915249	1.65243204535066	1.87769207360355	1.51291616188219	0.783906542141951	1.04534907974772	0.478758719923378	1.03412070398889	-0.214942581629172	-0.304209855281116	-0.467900871530249	0.500110169555146	-0.792614995931933	-0.481812284118887	0.347522139454351	-0.11344067322593	-0.712591568282069	0.687957868538292	0.919353352394833	-0.95261892955744	0.579887441085541	0.743018942683337	0.751891477650086	0.819198243804608	0.848658057638456	0.78998681369007	0.770955931050525	0.337866656603279	0.517615904869298	-0.565044542045514
CGN17089	-0.179397225593314	-0.175136156738486	-0.049232341485309	-0.049171608281063	-0.088005779308085	-0.133093951123561	-0.150297613288406	-0.225087404455258	-0.215587474895702	-0.257925964976759	-0.062886961390233	-0.055209213450663	-0.127091852423193	-0.438462902368299	-0.748096231548348	0.070450818695626	-0.052827947966556	0.603598936164633	0.073825035859722	-0.262018639499124	0.260540775883318	0.097124042323325	-0.028267305541293	-0.431544588875656	-0.467900871530249	0.646275667060193	-0.207740291092623	-0.481812284118887	0.158206858282443	-0.677752778671794	0.379224656772959	0.37172456490411	0.41631526707116	-0.167934239394484	-0.36479758027245	0.201946217277903	0.214657596314547	0.313996129097455	0.288905702905768	0.302999339715154	0.266633799086577	-0.689126696640916	0.665106922659363	-0.67947641595734
CGN18412	-1.59021828492018	-1.49293585870864	-1.11836680357123	-1.12042302339073	-1.90326631004229	-1.89493857289361	-1.93908615404722	-1.06193467212775	-0.963257101221325	-0.921799200240552	1.6381520203454	0.777468864487151	0.153809394361823	1.07992569428928	1.60565922479172	-0.622035163880691	-0.348730829691218	-0.915653430706808	0.334742778008229	1.71916288230733	0.513673588672337	1.13612655909847	1.63864501605483	1.1885725098765	1.39040463932994	-0.766174813216127	1.10367641502205	0.863486120724124	-1.24156001536831	-1.02141451995165	-0.819319974447874	0.343138722523114	-0.080140913247257	-0.971002449026022	0.383238708549631	-0.619174906817004	-0.947906318800779	-0.924276302386071	-0.907011664511363	-0.795103976853368	-0.79068959017031	0.973288291778442	-0.856230008679448	0.760703229866031
CGN23998	0.656531516396574	0.512584276521133	0.437888864911183	0.415268837366469	0.543095895349795	0.526915677605883	0.647534995566007	-0.116456303946085	-0.154945946334913	-0.113839380111112	-0.254539129555507	-0.060046492292822	-0.207758841605848	-0.671169927682136	-0.956724635543236	0.512839284773935	-0.035000485441377	0.869468100367136	0.111474240200899	0.007435738600884	-0.888376694913207	-0.220551342632482	-0.451033432893452	-0.348913995148311	-0.467900871530249	-0.108671841983151	-0.408620332407167	-0.481812284118887	0.249660659859618	0.446433691327772	0.463122790773246	0.37172456490411	0.987829439953993	-0.08695018608232	-0.483557924979621	-0.042770407756658	-0.063160145234871	-0.005370971041802	-0.032251763263278	0.153921539445534	0.116808204668996	-0.665135094335314	0.00849427948185	-0.064581419340476
CGN24030	-1.29152311908623	-1.28119767249722	-1.71041059812192	-1.64525583642041	0.10230203021036	-0.353097158456653	-0.419633404506925	2.61863780927866	2.8613955748214	2.91863918517687	-4.26472078459876	2.32580684764473	-2.88438981236696	0.814255718512006	1.48663770935612	-3.76712337007174	-1.7836972046224	-3.52295860140974	-3.24893612259613	-1.46767926573735	-0.299188248876859	-1.26829723721755	-0.525703543328603	-0.546687825759812	6.55370717999838	-2.24905209053592	-1.31235415997998	4.90136110174881	-1.7145572622009	3.56220126226562	0.940828544608661	-4.13772736698803	0.848243323456834	2.26197590839371	-1.78838007006063	-1.71853748816776	-1.46841609677552	-1.7389122848683	-1.7295527804279	-1.74433578480007	-1.75221520526338	-0.967317255049972	-0.129740559915809	0.068368493894877
P01	0.42928075880196	0.115564646951553	-0.217376649280958	-0.210223633453479	0.751459558895639	0.512234356415109	0.596898762854659	0.571175105200894	0.571302215590233	0.611852023822289	0.246864315755936	0.478632807479414	-0.311796570936025	-0.628506208341017	-1.13115266017691	0.804225778455142	-0.614334322358136	-0.267736984662679	-0.700172552133153	-0.750074888080986	-0.030780177420405	-0.577571856742407	-0.525703543328603	-0.546687825759812	-0.467900871530249	0.429198310019954	-0.461914734323883	-0.481812284118887	0.059471708548628	-0.284002924362774	0.882042826655895	-0.082079835398909	0.218787354309276	0.523865378641264	-0.5167188300018	-0.414301910630386	-0.509496350308361	-0.400000621529603	-0.413425728097425	-0.36949411470468	-0.400416458594309	-0.775000494832503	-1.45993648677919	1.45152467787443
P04	-0.60404137223982	-0.576992760679911	-0.704514870002456	-0.668923776785159	0.116334925443363	-0.142253510887645	-0.217733729384564	0.538731611051143	0.623354510855454	0.526895880216538	1.12121040803444	-1.76457090957712	1.90661658592337	-0.007963754212014	-1.05454182555427	-0.578385031875215	-0.580465633542281	-0.06554236529301	-0.244004294220396	-0.718291897671948	-1.04658470034222	-1.01182534787467	-0.525703543328603	-0.546687825759812	-0.467900871530249	2.29075665214783	-1.09826369735758	-0.481812284118887	1.21545952702361	-1.91860829480725	-0.359306822743257	-0.684172254927171	-3.25112131732486	0.55608486649349	1.64101977343052	-0.435569489648316	-0.531773309878572	-0.442981896771356	-0.458446987834866	-0.273454399788965	-0.319861189762954	-0.985581544637892	-1.07022701479662	1.03368142379624
P07R	2.00839360585768	2.18220835240154	2.4182245604469	2.41898842423012	-0.085556684178122	0.839126564640627	1.4496212148806	-1.11240535254799	-1.23803999174973	-0.832232633594416	-0.273166763044751	1.06127853835536	-0.861280022415886	2.27408378855883	2.18829966638433	0.902818608957907	-0.032129182080407	0.696534894073451	1.51986043475494	-0.224078517149874	1.86348860383814	1.92967666216404	2.55341114721283	-0.158441959830865	-0.432597559635511	-0.185539954706148	0.758279930788257	-0.400509224108259	-0.245823484048168	0.339154473614614	-2.38722702148581	0.617029627776709	0.236932065404847	-1.30520624317943	1.29355825486959	2.13497032728144	2.18893165029953	1.58384759143508	1.97420695254273	1.71424960583709	1.73286176051795	1.91872672952054	0.493548279280427	-0.61252613077136
P102	0.736186137106049	0.796382397780218	-0.589561689449165	-0.529457433693909	3.01953532280997	2.51978529111259	2.30904458874721	3.24563526039969	3.09785575259081	3.22562651981719	0.941472195631375	0.325829945371425	0.110234220207516	0.263523405605085	1.5830862526484	0.361837312376832	-1.00204276657232	-0.782718863590955	-2.3077060419994	-0.637066237415004	-1.44919681983468	-2.91787766421328	-0.471898365425785	0.897330339292476	-0.467900871530249	1.01964853787993	-0.214117288007668	-0.481812284118887	1.51224746116766	-0.87367719937082	0.43972266967521	-1.55068925315259	-1.63007290667173	2.74923511256344	0.478864206667897	-1.1692026374079	-1.23181740703568	-1.57001587924999	-1.48943355969616	-0.98736486777685	-1.00139350032494	3.47779533332276	-1.31244575820554	1.64620168181547
P103	-0.240205914325398	-0.34420469367932	0.216587388923999	0.188084131799145	-0.729164795803747	-0.620760537313396	-0.590557576963876	-0.856823717770182	-0.822519270300476	-0.857643974160389	-0.541497703363558	0.695264681313894	-0.765792290619772	0.395388972063309	0.846383511236879	0.279257858864514	1.14862278048759	0.379062371457417	0.325111585095705	1.34199664922777	0.123063471671418	0.80970781614405	-0.343423077087814	0.024958769163064	0.306329626552212	-1.09516632075834	0.248682362648745	0.455100500156348	-0.769145826226558	0.835746060257118	-0.29937944395979	1.72598853688145	0.256976064453628	-0.796746393615605	-0.084091054749418	1.05787825478437	0.660972259907467	0.816097063472404	0.863653324178728	0.811526793721787	0.75645483900752	1.30500324276895	0.567602430287708	-0.607777239497284
P105	1.00790800729256	1.04869291325132	1.37049833264685	1.37721612769203	-0.063986602540948	0.453595709133251	0.501197561100561	-0.834587203177042	-0.946285559961385	-0.846191870605284	-0.147317239684525	0.245076585397847	-0.313605906513772	1.16137151450573	1.11042000329059	0.434978642899026	1.83580181982909	0.907449409538922	1.46772115792634	1.67643155553333	0.626055830406817	0.7339320364454	0.170489011217478	-0.422062975410618	-0.467900871530249	0.282550586645945	0.627667456295529	-0.481812284118887	1.00837782507929	-0.486902835985108	-1.55670998942996	0.118023829604534	0.135825571980448	-0.926108082416662	1.26545913681154	0.620952571823329	0.754180660463743	0.673315854397507	0.646062444045193	0.844648671148463	0.804791816434647	-0.691745766863426	0.722807428166373	-0.734079876791317
P16	0.249219438506594	0.384842150159658	0.307134467875401	0.305981736724873	0.617212306771032	0.539778069342195	0.470480254873194	0.003718086333233	-0.00385995252084	-0.074575077237204	-0.743508503960315	-0.456559176162316	-0.196299716280113	-0.946534117763527	-1.18655939492651	-1.03375060474288	-0.000240582134807	0.086382870537825	-0.405107855046929	0.303377004014269	-0.520679460580074	-0.498881616358689	-0.525703543328603	-0.546687825759812	-0.467900871530249	0.233828754144263	0.314731500554051	-0.481812284118887	0.331794358706224	-0.235813269119701	0.29989238090921	0.5253748518702	-0.286885655207183	-0.051731466456089	-0.700256519688553	0.260091021731728	0.242989440608131	0.24952423321023	0.221373835389695	0.443781991656621	0.397143639324952	-0.799271352237619	0.211834239321846	-0.25925813032092
P19	0.277248008839479	0.047376676502214	-0.322282276647988	-0.286427396497395	0.753471019910101	0.647917441639083	0.614214891167393	0.795120134901986	0.680787925392839	0.791229844574919	0.680411513015743	-1.08131067991669	1.25675857833068	-0.060322998771967	-0.854121241944228	-0.692814839865301	-0.35853767907106	0.91750328436281	-0.538193437964051	-0.425175017416289	-0.710529058889716	-1.29452731734545	-0.525703543328603	-0.546687825759812	-0.467900871530249	1.32548622125597	0.031403587108442	-0.481812284118887	1.51282994611026	-1.36507370610663	0.402054143752212	0.602199649311186	-0.348778363540166	0.734888472988845	0.110244080392925	-0.173160886127981	-0.349261246738236	-0.16198958610021	-0.186812885286917	0.079382642357419	0.034616314547168	-0.393055926373311	-1.20537591509914	1.50565427494309
P27A	-0.815020863784726	-0.778096838963706	-0.582365400916344	-0.62004603557747	-0.402574610888664	-0.723443080865875	-0.811601743929167	-0.19701820128035	0.00296996548214	-0.316355139279369	-1.27288178530276	0.294882534823642	-0.875408649046389	-1.74742435264641	-1.27343282442441	-0.110041852502887	-1.31755617434576	-0.558182283042033	-0.773719831784209	-1.1893962945813	0.353283401792649	0.00094708924427	-0.382950330108263	-0.438322274882699	0.233203677817422	-0.935977233563321	-1.3419625733551	-0.314700792463695	-1.25321085971681	0.610020962566284	0.34383905991823	-0.71811898088078	-2.13047754202354	0.088563706433037	1.13513108697322	-0.924046808052881	-0.938010600262179	-0.92511556645729	-0.928174578002335	-0.844899691284637	-0.86605000619377	-0.995674155668714	-1.37600877674954	1.33899177455104
P32	0.830853252599281	0.586664282958905	0.558268549299024	0.589777699351307	0.532540975897351	0.624625730111509	0.633950485527698	-0.049676467839351	-0.053692888975241	-0.036871755047128	-0.296873080533921	-0.314167583857798	-0.425004245243858	0.419733749273497	-0.01871540345201	-0.647342461016067	0.524401907393336	0.433818745337217	0.073164681875009	0.520373531982102	-0.061360835880769	-0.497779369466717	-0.105401288950207	-0.000838932580268	-0.012463626326485	0.047327031545271	0.558223588391214	0.001423861965388	0.747618127667913	0.024255927280205	-0.291025504654082	-0.099240675315163	0.10258447954639	-0.16977666843715	-0.124184234363899	0.669486666308993	0.639272981100346	0.637987793817714	0.650564570018937	0.833047213978302	0.791908300594539	-0.667090695772221	0.91473085943643	-0.833793410320069
P36	0.419059421103143	0.366902923982886	-0.394125933210333	-0.26198852589355	1.79533667686065	1.39226885016541	1.2260873493871	1.70292986389671	1.85553443258901	1.73322638776534	-2.18607689789275	1.66914119848008	-1.88201043341728	-0.091352350033429	0.241015143595911	-2.08368744335475	-1.10008270597267	-2.05509270586039	-2.3050793344861	-0.971501697793182	-0.615604280247844	-0.774297410531915	-0.525703543328603	-0.546687825759812	5.38218244521378	-2.24905209053592	0.767964913679396	5.2415175876192	-1.7145572622009	3.93122364003274	1.56920840213607	-0.989685867668479	1.61201801775085	1.58072248481893	-2.41225940522293	-0.773442826139398	-0.832226357613227	-0.785399261272037	-0.79610632541523	-0.71902486019583	-0.727471335954149	-0.542278621528561	-1.37878525428593	1.35228691235488
P37	0.509538933546938	0.34244382499408	0.40144072294664	0.408810830725487	0.227026480988282	0.345685324196038	0.503207288135122	0.433228073430105	0.404781963001314	0.554308934736151	-0.187966400206896	0.352487237165876	-0.427284151334666	0.393155629551496	0.479112471155384	0.100829230911845	-0.317829480272249	0.163955668284015	-0.354461656376883	-0.386847922893972	0.258384135212097	-0.056179043553231	0.352671333088346	-0.001683554372431	0.073847634639291	-0.137383412390904	0.182221843737615	0.000211483426651	-0.114779029243395	0.184647034150512	-0.270970126639659	0.192032448927667	-0.174247889416323	0.376117069724522	0.08957061003494	0.599064952693053	0.392430715042627	0.596529919800165	0.56502420413041	0.539860874869841	0.592109119310689	0.586128872260087	1.07548996925351	-1.0503117985947
P41	0.102871961112906	-0.085253334739403	0.624702678875339	0.593558815022794	-0.975604267138244	-0.5896005895143	-0.394939040954279	-1.11503498498551	-1.17094867968302	-1.00266511904254	0.449393484678838	1.40705530413939	-0.716185873391681	1.37274405831958	1.75546220941009	1.73855048266221	0.917780460211597	0.78456870440233	1.01943295830827	-0.204807871581317	-0.027506909757249	1.31973710112589	0.338497801120704	-0.250030057736236	-0.467900871530249	-0.526905683528372	-0.084751639795683	-0.481812284118887	-0.227122109076833	0.539006376767199	-1.78386241320551	-0.344711916232254	0.354423050145151	-1.14738736856063	1.77828833361284	0.823041034828729	0.695752598443914	0.882128614392519	0.871186403759184	0.554749093293585	0.614679059131935	1.31705141444966	0.827408809213072	-0.860382514085349
P45	-0.072498330633009	0.054485724299273	-0.03980411995553	-0.046509692124264	-0.05433004189813	-0.010218933281808	-0.014139841515089	0.226300706942885	0.201796542596994	0.224373316809304	-0.172929112606146	-0.264858039376439	-0.039047781004698	-0.038010485068989	-0.066996747811962	-0.29694610117862	-0.128699820838573	0.26099307736188	-0.156940910315177	-0.058183112738896	-0.129138670748176	-0.112805803143077	0.002366175228984	-0.000179130518798	0.29169761972438	-0.281343799328972	0.120384457485406	0.000899098540135	-0.243572851687564	0.077817554862993	-0.027673480209311	0.137856982745756	-0.0281286589812	0.269143099599684	0.107162855992414	0.498596847831667	0.589110658138132	0.318620693678457	0.315918453225711	0.877770554668526	0.824126603850098	0.409247713339659	0.630856951327666	-0.636742253702586
P46	0.347139868174724	0.29967507525517	0.617506438526573	0.60220328201663	-0.128116688309485	0.140069484360913	0.065519424152265	-0.546606001661879	-0.645458619127258	-0.65208970802171	0.150002368430151	-0.446888223007686	0.264782847832719	0.891823197549453	0.432544260116333	-0.484008799127025	1.6575452790294	1.2090656885079	1.55002407156081	1.97307912501338	0.066326806467158	0.426457238887342	-0.490565893034572	-0.478958611988198	-0.467900871530249	0.016751615305774	0.910084370181846	-0.481812284118887	0.883138522235452	0.244168728238201	-0.793065308679953	0.421750481154971	0.214836442241018	-0.649388115317011	0.151887424293674	0.8526275588763	0.892346376859011	1.00650224210363	1.05728013489608	0.7303556948009	0.746787442336962	1.05757915949382	1.4756904772939	-1.42447228400571
P53	0.56573840010589	0.569527195773048	0.452264379467763	0.461276414045086	0.238537081091861	0.481096106684802	0.55280178499512	-0.202364644595734	-0.357256759078133	-0.16373809217633	1.01968685776221	1.3761078935916	-0.463932626642939	0.7715933100856	-0.445753419977176	1.75270691757444	0.176233212412363	0.151174515998547	0.642940914896495	-0.391979141837618	2.34779540071873	2.12558337677457	1.70892292020323	-0.358395608613348	-0.467900871530249	0.508793290020966	0.539298272568691	-0.481812284118887	0.205681271173659	-0.30302327397197	-0.955155235492687	0.580760267525439	0.098953341118542	-0.342480717068217	1.55079257528501	0.16210310160233	-0.726869007847117	-0.267937508372435	-0.129791902201991	-0.356268842776316	-0.136180682650671	3.40945250137159	0.617897453210161	0.393621404875128
P55	-0.079565136704429	-0.198312406443515	0.39909025048906	0.373575000833115	-0.763217710975853	-0.626260567020446	-0.49627606557386	-1.00215130512575	-0.945457922919089	-0.939327952531335	0.940954264009801	1.02649879184261	-0.319486402743067	0.794863357159627	1.23559794789366	2.17268115330388	1.03453875935675	-0.463229020816423	1.40380506839454	0.751173643760068	0.464574553212054	1.30225038418528	-0.347812679814232	-0.213455567605082	-0.467900871530249	0.379511807578597	-1.12149511381765	-0.481812284118887	0.011706110460933	-0.083640251746611	-0.611002206226949	0.38065798669023	0.318868281379638	-0.929397736453983	0.696334470235836	0.214879341157407	0.175449676926356	0.266390300591635	0.251382090244768	0.418955256464709	0.374592726814286	-0.683608893226228	0.312115787662709	-0.343777262496806
P59	1.17111403105091	0.644865792998206	0.362746217461403	0.368644899013984	0.935358359920548	0.837367345256355	0.878601917323443	0.143684612953893	0.120040623259009	0.113253189301229	1.10647206545729	0.13662782156158	0.353675685265332	-0.587218949448758	-1.16281558476127	-0.06253391833276	-0.015619346390378	0.399673942176477	-0.528710117983508	-0.169930385614476	-0.02481966832547	-0.836758744614274	-0.29754834396831	-0.193545370485973	-0.298075930884449	-0.024733992538724	0.250616056621645	-0.323852980749408	0.278131401267498	0.104607296249456	0.705500172542266	1.08060902415249	0.811272811200195	0.170669916603905	-0.763737415891133	0.705635342386975	0.504614478161986	0.450683795518688	0.470479580771872	0.708815714769184	0.696832888706938	0.597967521042135	-0.080679816225939	-0.01709983061463
P61	-1.86144839495417	-1.58389272533525	-1.56526373644996	-1.57914012133498	-1.6287610335356	-1.81061842386381	-1.81374319556095	-0.244286201325487	-0.108792405082289	-0.143287698567834	0.611520493482388	-0.709458385912048	0.663141218417821	-0.898056491669362	-0.966301553749906	-0.199700772759586	-0.551054603535444	-0.366041547059336	0.373267544071786	-0.639185565169453	-0.239178314368408	0.302592983356712	-0.525703543328603	-0.546687825759812	-0.467900871530249	1.17353226770938	-1.27044632485629	-0.481812284118887	-0.68876061315456	-1.12159585625973	0.674294907367489	0.134103019901786	-0.011663351467176	-0.120911308374313	-0.547565855793722	-1.79329957970054	-1.51747593083552	-1.84027186807587	-1.84059927519775	-1.83047612077818	-1.82957340001276	-1.2310849809484	0.160922124985836	-0.205129265653754
P75	1.358013737078	2.04681602678001	1.61909121960073	1.6001040798174	1.20427486560671	1.25476684221714	1.39970037204481	-0.453528361601616	-0.417897966226479	-0.431928330909961	-0.162337693414746	-0.036835123362804	-0.176245780155233	-0.485006929260493	-0.235755918160468	0.248585833079006	0.420444701862334	0.544392775860875	-1.06703339983913	0.215795299748133	-0.231540687085985	-0.917105635043799	-0.498251603146308	-0.374654908085429	-0.467900871530249	-0.094680745730742	-0.967532477504777	-0.481812284118887	-0.917394830723387	0.247338871677229	-0.049397729501548	-0.794940317901179	0.421582658421865	-0.476970501767466	-0.170462726966798	1.47138686907038	2.05350159389389	1.67291129395845	1.61852137824781	1.81034804882551	1.76831522210497	-0.136063059707536	0.993721934563102	-0.971016153859704
P78	0.723450899849	0.898911655086216	0.093029237590766	0.088851105709414	1.94558096071759	1.65993220210147	1.49125000049439	1.2391218479804	1.11945516396867	1.0443454001631	-1.41688075064664	-0.081805235758316	-0.752373207353092	-1.14433148426483	-0.596924825762762	-1.49501281822491	-0.870134138356108	-0.639730378835791	-0.65726998863078	-0.748662002911353	-0.545774509929208	-0.535312256997566	-0.525703543328603	-0.546687825759812	0.561139980802361	-1.13472193411824	0.22135163371148	0.384893917734085	-0.412068237705825	1.16228667625133	0.615509189414723	-0.693107060881525	-0.292153537964861	1.16128868784075	-0.132674063484104	0.4485849771832	0.298799335357458	0.404601356920136	0.378948200290562	0.468647858585712	0.524418321231866	-0.07239983081102	0.040584189852424	-0.020898064752101
P83	0.11931450511632	-0.367604000263308	0.503995872502306	0.475661215445524	-1.40837592841812	-0.820603990864897	-0.626932178714608	-1.22743279534803	-1.39664642606064	-1.0823627465226	1.07200253693919	1.45927917208032	-0.476899842820027	2.19302403272542	2.45864731595902	2.17386098114206	1.49889704338087	0.041698977293806	1.2120567942126	1.70644940910741	2.01283085942752	1.96091677731331	2.32495549698977	-0.24596225497454	0.331961462939173	-0.852039384118894	0.138448632880019	0.333969305645917	-0.926132677610643	0.519984494083075	-3.06345298931554	0.337778531034619	0.2964817452874	-1.40301440725425	2.36129402087656	1.51586482809208	1.49663829483553	1.4917189793636	1.45194276139946	1.23886358903233	1.26882679143913	1.20240169703334	1.33807340414809	-1.26160816423143
